# Supplementary material for: Impact of drugs and environmental contaminants on amine production by gut bacteria
Source: Mol Syst Biol. 2025 Jun 30;21(10):6. doi: 10.1038/s44320-025-00130-4 (PMC12494721; doi:10.1038/s44320-025-00130-4)
Supplement: Supplementary file 2 — Dataset EV1 [file 44320_2025_130_MOESM2_ESM.xlsx]

## Sheet: Overview
Dataset EV1
Impact of drugs and environmental contaminants on amine production by gut bacteria
Stephan Kamrad, Tara F. Davis and Kiran R. Patil
This dataset lists LC-MS methods details for each species.
Abbrevations
dMRM	dynamic multiple reaction monitoring
HILIC	hydrophilic interaction liquid chromatography
RT	retention time

## Sheet: Dataset_EV1
Method/Species	Ec	Ka	Rg	Cs
Mass Spectrometer	Agilent QQQ 6470	Agilent QQQ 6470	Agilent QQQ 6470	Agilent QQQ 6470
LC System	Agilent 1290 Infinity II	Agilent 1290 Infinity II	Agilent 1290 Infinity II	Agilent 1290 Infinity II
Acquisition mode	dMRM	dMRM	dMRM	dMRM
Chromatography type	HILIC	HILIC	Reverse phase	Reverse phase
Analytes (RT, Polarity, Transition)	Putrescine (0.72,+,89.1->72.1); Cadaverine (0.66,+,103.1->86.1)	Putrescine (0.72,+,89.1->72.1); Cadaverine (0.66,+,103.1->86.1); Histamine (0.85,+,156.1->110.2,83)	2-Phenylethylamine (0.47,+,122.1->105,77,51); Tryptamine (0.59,+,161.1->144,115)	Tryptamine (0.59,+,161.1->144,115)
Analytical Column	Waters ACQUITY BEH Amide 1.7μm, 2.1 x 50mm	Waters ACQUITY BEH Amide 1.7μm, 2.1 x 50mm	Agilent InfinityLab Poroshell 120 EC-C18 1.9μm, 2.1 x 50mm	Agilent InfinityLab Poroshell 120 EC-C18 1.9μm, 2.1 x 50mm
Column Temperature	30°C	30°C	40°C	40°C
Buffer System	A: Water, 0.1% formic acid B: Acetonitrile, 0.1% formic acid	A: Water, 0.1% formic acid B: Acetonitrile, 0.1% formic acid	A: Water, 0.1% formic acid B: Acetonitrile, 0.1% formic acid	A: Water, 0.1% formic acid B: Acetonitrile, 0.1% formic acid
Flow rate	0.7 ml/min	0.7 ml/min	0.8 ml/min	0.8 ml/min
Gradient (min:%A)	0:26%, 0.4:26%, 0.85:80%, 1.45:80%, 1.46:26%	0:26%, 0.4:26%, 0.85:80%, 1.45:80%, 1.46:26%	0:95%, 0.2:95%, 1:20%, 1.23:20%, 1.24:95%	0:95%, 0.1:95%, 1:20%, 1.2:20%, 1.21:95%
Stoptime	1.8 min	1.8 min	1.4 min	1.3 min
Injection volume	0.5 µl	1 µl	0.5 µl	0.5 µl
Internal standards	Caffeine, Amoxicillin	Caffeine, Amoxicillin	Caffeine, Amoxicillin	Caffeine
Source parameters	Gas Temp: 350°C, Gas Flow: 12 l/min, Nebulizer: 40 psi, Sheath Gas Temp: 300°C, Sheath Gas Flow: 12 l/min, Capillary (+): 4500 V, Capillary (-): 3000 V, Nozzle Voltage (+): 2000 V, Nozzle Voltage (-): 500 V	Gas Temp: 350°C, Gas Flow: 12 l/min, Nebulizer: 40 psi, Sheath Gas Temp: 300°C, Sheath Gas Flow: 12 l/min, Capillary (+): 4500 V, Capillary (-): 3000 V, Nozzle Voltage (+): 2000 V, Nozzle Voltage (-): 500 V	Gas Temp: 300°C, Gas Flow: 10 l/min, Nebulizer: 50 psi, Sheath Gas Temp: 300°C, Sheath Gas Flow: 11 l/min, Capillary (+): 3500 V, Capillary (-): 3000 V, Nozzle Voltage (+): 2000 V, Nozzle Voltage (-): 500 V	Gas Temp: 350°C, Gas Flow: 12 l/min, Nebulizer: 40 psi, Sheath Gas Temp: 300°C, Sheath Gas Flow: 12 l/min, Capillary (+): 4500 V, Capillary (-): 3000 V, Nozzle Voltage (+): 2000 V, Nozzle Voltage (-): 5000 V
Cycle time	300 ms	250 ms	250 ms	200 ms
