# Supplementary material for: Impact of drugs and environmental contaminants on amine production by gut bacteria
Source: Mol Syst Biol. 2025 Jun 30;21(10):6. doi: 10.1038/s44320-025-00130-4 (PMC12494721; doi:10.1038/s44320-025-00130-4)
Supplement: Supplementary file 3 — Dataset EV2 [file 44320_2025_130_MOESM3_ESM.xlsx]

## Sheet: Overview
Dataset EV2
Impact of drugs and environmental contaminants on amine production by gut bacteria
Stephan Kamrad, Tara F. Davis and Kiran R. Patil
This dataset lists compound library metadata
Column names starting with Maier refer to antibiotic annotation retrieved from Maier et al 2021 "Unravelling the collateral damage of antibiotics on gut bacteria"
For additional information on the sweetener compound library, please refer to Blasche et al 2025 (bioRxiv)
For additional information on the pesticide and industrial contaminant libraries, pleaser refer to Lindell et al 2024 (bioRxiv)
Abbrevations
PW	Prestwick library (pharmaceutical drugs)
PS	Pesticide library
XE	Xenobiotic library (industrial chemicals)
SW	Sweetener library

## Sheet: Dataset_EV2
96_Position	Compound	Compound_group	Prestw number	xenobiotic_class	Chemical name	CAS number	Therapeutic class	Therapeutic effect	Target type	Target name	Maier_chemical_name	Maier_target	Maier_general_target	Maier_EUCAST_class	Maier_EUCAST_subgroup	Maier_more_info
PW1-A2	Azaguanine-8	PW	Prestw-1		Azaguanine-8	134-58-7	Oncology	Antineoplastic	Enzyme	Purine antimetabolite
PW1-A3	Allantoin	PW	Prestw-2		Allantoin	97-59-6	Dermatology	Antipsoriatic; Vulnerary	GPCR	Vasopressin V2 receptor
PW1-A4	Acetazolamide	PW	Prestw-3		Acetazolamide	59-66-5	Metabolism	Antiglaucoma; Diuretic; Anticonvulsant	Enzyme	Carbonic anhydrase I, II, IV, XII
PW1-A5	Metformin hydrochloride	PW	Prestw-4		Metformin hydrochloride	1115-70-4	Endocrinology	Anorectic; Antilipemic; Antineoplastic; Antidiabetic	Enzyme	Mitochondrial complex I (NADH dehydrogenase); AMP-activated protein kinase, AMPK
PW1-A6	Atracurium besylate	PW	Prestw-5		Atracurium besylate	64228-81-5	Neuromuscular	Curarizing	Ionotropic receptor	Muscle-type nicotinic acetylcholine receptor
PW1-A7	Isoflupredone acetate	PW	Prestw-6		Isoflupredone acetate	338-98-7	Endocrinology	Anti-inflammatory	Nuclear receptor	Glucocorticoid receptor
PW1-A8	Amiloride hydrochloride dihydrate	PW	Prestw-7		Amiloride hydrochloride dihydrate	17440-83-4	Metabolism	Antihypertensive; Diuretic	Ionotropic receptor	Amiloride-sensitive Na+ channel
PW1-A9	Amprolium hydrochloride	PW	Prestw-8		Amprolium hydrochloride	137-88-2	Metabolism; Infectiology	Antiparasitic; Anticoccidial	Carrier	Thiamine carrier
PW1-A10	Hydrochlorothiazide	PW	Prestw-9		Hydrochlorothiazide	58-93-5	Metabolism	Antihypertensive; Diuretic	Carrier; Enzyme	Thiazide-sensitive sodium-chloride cotransporter; Solute carrier family 12 member 3; Angiotensin-converting enzyme
PW1-A11	Sulfaguanidine	PW	Prestw-10		Sulfaguanidine	57-67-0	Metabolism; Infectiology	Antibacterial	Enzyme	Folic acid synthesis	Sulfaguanidine	Folate	Folate	Sulfonamide
PW1-B2	Meticrane	PW	Prestw-11		Meticrane	1084-65-7	Metabolism	Antihypertensive; Diuretic	Enzyme	Carbonic anhydrase
PW1-B3	Benzonatate	PW	Prestw-12		Benzonatate	104-31-4	Neuromuscular	Local anesthetic; Antitussive	Ion channel	Sodium channel protein type IX and III alpha subunit
PW1-B4	Hydroflumethiazide	PW	Prestw-13		Hydroflumethiazide	135-09-1	Metabolism	Antihypertensive; Diuretic	Protein	Na+ Cl- transporter
PW1-B5	Sulfacetamide sodic hydrate	PW	Prestw-14		Sulfacetamide sodic hydrate	6209-17-2	Metabolism; Dermatology; Infectiology	Antibacterial; Antipsoriatic	Enzyme	Folic acid synthesis	Sulfacetamide sodic hydrate	Folate	Folate	Sulfonamide
PW1-B6	Heptaminol hydrochloride	PW	Prestw-15		Heptaminol hydrochloride	543-15-7	Cardiovascular	Positive inotropic; Analeptic; Vasodilator	Ion channel	Voltage-dependent L-type calcium channel subunit alpha-1C4
PW1-B7	Sulfathiazole	PW	Prestw-16		Sulfathiazole	72-14-0	Metabolism; Infectiology	Antibacterial	Enzyme	Folic acid synthesis	Sulfathiazole	Folate	Folate	Sulfonamide
PW1-B8	Levodopa	PW	Prestw-17		Levodopa	59-92-7	Central Nervous System	Antiparkinsonian	Enzyme	Tyrosine aminotransferase
PW1-B9	Idoxuridine	PW	Prestw-18		Idoxuridine	54-42-2	Infectiology	Antiviral	Enzyme	Nucleic acid synthesis
PW1-B10	Captopril	PW	Prestw-19		Captopril	62571-86-2	Cardiovascular	Antihypertensive; Vasodilator	Enzyme	Angiotensin-converting enzyme
PW1-B11	Minoxidil	PW	Prestw-20		Minoxidil	38304-91-5	Cardiovascular	Antihypertensive; Anti-alopecia; Vasodilator	Receptor; Ion channel	Sulfonylurea receptor 2, Kir6.2; ATP-sensitive inward rectifier potassium channel 1
PW1-C2	Sulfaphenazole	PW	Prestw-21		Sulfaphenazole	526-08-9	Metabolism; Infectiology	Antibacterial	Enzyme	Folic acid synthesis; Bacterial dihydropteroate synthase4	Sulfaphenazole	Folate	Folate	Sulfonamide
PW1-C3	(D)-Panthenol	PW	Prestw-22		(D)-Panthenol	81-13-0	Metabolism	Anti-alopecia	Not identified	Bacterial dihydropteroate synthase4
PW1-C4	Sulfadiazine	PW	Prestw-23		Sulfadiazine	68-35-9	Metabolism; Infectiology	Antibacterial	Enzyme	Folic acid synthesis	Sulfadiazine	Folate	Folate	Sulfonamide
PW1-C5	Norethynodrel	PW	Prestw-24		Norethynodrel	68-23-5	Endocrinology	Contraceptive	Nuclear receptor	Progesterone receptor
PW1-C6	Thiamphenicol	PW	Prestw-25		Thiamphenicol	15318-45-3	Metabolism; Infectiology	Antibacterial	Ribosome	Bacterial 70S ribosome	Thiamphenicol	Protein Synthesis	Protein synthesis	Miscellaneous agents	Amphenicol
PW1-C7	Cimetidine	PW	Prestw-26		Cimetidine	51481-61-9	Gastroenterology	Antiulcer	GPCR	Histaminergic H2 receptor
PW1-C8	Doxylamine succinate	PW	Prestw-27		Doxylamine succinate	562-10-7	Central Nervous System; Allergology	Antitussive; Antiemetic; Antihistaminic; Anti-anorectic; Sedative	GPCR	Histaminergic H1 receptor
PW1-C9	Ethambutol dihydrochloride	PW	Prestw-28		Ethambutol dihydrochloride	1070-11-7	Infectiology	Antibacterial	Enzyme	Arabinosyl transferase	Ethambutol dihydrochloride	Arabinogalactan Layer	Cell wall	Miscellaneous agents	Others	Antimycobacterial
PW1-C10	Antipyrine	PW	Prestw-29		Antipyrine	60-80-0	Central Nervous System; Metabolism	Anti-inflammatory; Antipyretic; Analgesic	Enzyme	Cyclooxygenase-1, 2
PW1-C11	Antipyrine, 4-hydroxy	PW	Prestw-30		Antipyrine, 4-hydroxy	1672-63-5	Metabolism	Antipyretic	Enzyme	euchromatic histone-lysine N-methyltransferase 2
PW1-D2	Chloramphenicol	PW	Prestw-31		Chloramphenicol	56-75-7	Metabolism; Infectiology	Antibacterial	Ribosome	Ribosomal peptidyltransferase	Chloramphenicol	Protein Synthesis	Protein synthesis	Miscellaneous agents	Amphenicol
PW1-D3	Epirizole	PW	Prestw-32		Epirizole	18694-40-1	Central Nervous System	Anti-inflammatory; Antipyretic; Analgesic	Nuclear receptor	Ribosomal peptidyltransferase; androgen receptor; Glucocorticoid receptor
PW1-D4	Diprophylline	PW	Prestw-33		Diprophylline	479-18-5	Respiratory; Cardiovascular	Antispastic; Analeptic; Diuretic; Bronchodilator	Enzyme	Phosphodiesterases
PW1-D5	Triamterene	PW	Prestw-34		Triamterene	396-01-0	Metabolism	Antihypertensive; Diuretic	Ionotropic receptor	Amiloride-sensitive Na+ channel
PW1-D6	Dapsone	PW	Prestw-35		Dapsone	80-08-0	Infectiology	Antibacterial; Antimalarial	Enzyme	Folic acid synthesis	Dapsone	Folate	Folate	Miscellaneous agents	Others	Antimycobacterial
PW1-D7	Troleandomycin	PW	Prestw-36		Troleandomycin	2751-09-09	Metabolism; Infectiology	Antibacterial	Ribosome	50S unit	Troleandomycin	Protein Synthesis	Protein synthesis	Macrolides, lincosamides and streptogramins	Macrolide
PW1-D8	Pyrimethamine	PW	Prestw-37		Pyrimethamine	58-14-0	Infectiology	Antineoplastic; Antiprotozoal; Antimalarial	Enzyme	Folic acid synthesis
PW1-D9	Hexamethonium dibromide dihydrate	PW	Prestw-38		Hexamethonium dibromide dihydrate	55-97-0	Cardiovascular; Neuromuscular	Antihypertensive	Ionotropic receptor	Nicotinic receptors
PW1-D10	Diflunisal	PW	Prestw-39		Diflunisal	22494-42-4	Central Nervous System; Metabolism	Anti-inflammatory; Antipyretic; Analgesic; Uricosuric	Enzyme	Cyclooxygenase-2
PW1-D11	Niclosamide	PW	Prestw-40		Niclosamide	50-65-7	Infectiology	Antineoplastic; Antihelmintic; Antifungal	DNA; Coenzyme	Cytochrome P450 1A2; Helmintic DNA
PW1-E2	Procaine hydrochloride	PW	Prestw-41		Procaine hydrochloride	51-05-8	Neuromuscular	Local anesthetic	Ionotropic receptor; Ion channel	Voltage-gated Na+ channel; Serotonin 3a (5-HT3a) receptor; Glutamate [NMDA] receptor subunit 3A
PW1-E3	Moxisylyte hydrochoride	PW	Prestw-42		Moxisylyte hydrochoride	964-52-3	Cardiovascular	Vasodilator; Erectile dysfunction treatment	GPCR	Adrenergic Alpha receptors
PW1-E4	Betazole hydrochloride	PW	Prestw-43		Betazole hydrochloride	138-92-1	Gastroenterology	Diagnostic	GPCR	Histaminergic H2 receptor
PW1-E5	Isoxicam	PW	Prestw-44		Isoxicam	34552-84-6	Central Nervous System; Metabolism	Anti-inflammatory; Antipyretic; Analgesic	Enzyme	Cyclooxygenases
PW1-E6	(S)-Naproxen	PW	Prestw-45		(S)-Naproxen	22204-53-1	Central Nervous System; Metabolism	Anti-inflammatory; Antipyretic; Analgesic	Enzyme	Cyclooxygenase-1 and 2
PW1-E7	Naphazoline hydrochloride	PW	Prestw-46		Naphazoline hydrochloride	550-99-2	Cardiovascular	Nasal Decongestant; Vasoconstrictor	GPCR	Adrenergic receptor Alpha1a, 1b
PW1-E8	Ticlopidine hydrochloride	PW	Prestw-47		Ticlopidine hydrochloride	53885-35-1	Hematology	Anticoagulant; Antiplatelet	GPCR	Purinergic P2Y12 receptor
PW1-E9	Dicyclomine hydrochloride	PW	Prestw-48		Dicyclomine hydrochloride	67-92-5	Gastroenterology	Antispastic	GPCR	Muscarinic receptor M1 M3
PW1-E10	Amyleine hydrochloride	PW	Prestw-49		Amyleine hydrochloride	532-59-2	Neuromuscular	Local anesthetic	Ion channel	Voltage-gated Na+ channel
PW1-E11	Lidocaine hydrochloride	PW	Prestw-50		Lidocaine hydrochloride	73-78-9	Cardiovascular; Neuromuscular	Local anesthetic; Antiarrhythmic	Ion channel	Voltage-gated Na+ channel
PW1-F2	Mupirocin	PW	Prestw-1795		Mupirocin	12650-69-0	Dermatology; Infectiology	Antibacterial	Enzyme	Isoleucyl-tRNA synthetase
PW1-F3	Carbamazepine	PW	Prestw-52		Carbamazepine	298-46-4	Central Nervous System	Analgesic; Muscle relaxant; Antidiuretic; Antidiabetic; Anticonvulsant	Ion channel	Voltage-gated Na+ channel
PW1-F4	Triflupromazine hydrochloride	PW	Prestw-53		Triflupromazine hydrochloride	1098-60-8	Central Nervous System	Antiemetic; Anxiolytic; Antipsychotic	GPCR	Dopamine D1, D2 receptors; Muscarinic acetylcholine receptor M2 M1
PW1-F5	Mefenamic acid	PW	Prestw-54		Mefenamic acid	61-68-7	Central Nervous System; Metabolism	Anti-inflammatory; Antipyretic; Analgesic	Enzyme	Cyclooxygenase-2
PW1-F6	Acetohexamide	PW	Prestw-55		Acetohexamide	968-81-0	Endocrinology	Anti-infiammatory; Antidiabetic	Transmembrane receptor	Sulfonylurea receptor K-ATP channel
PW1-F7	Sulpiride	PW	Prestw-56		Sulpiride	15676-16-1	Central Nervous System	Antiemetic; Antipsychotic; Antidepressant	GPCR	Dopamine D2, D3 receptor
PW1-F8	Benoxinate hydrochloride	PW	Prestw-57		Benoxinate hydrochloride	5987-82-6	Neuromuscular	Local anesthetic	Ion channel	Na+
PW1-F9	Oxethazaine	PW	Prestw-58		Oxethazaine	126-27-2	Neuromuscular	Local anesthetic	Ion channel	Na+
PW1-F10	Pheniramine maleate	PW	Prestw-59		Pheniramine maleate	132-20-7	Central Nervous System; Allergology	Antihistaminic; Sedative; Antitussive	GPCR	Histaminergic H1 receptor
PW1-F11	Tolazoline hydrochloride	PW	Prestw-60		Tolazoline hydrochloride	59-97-2	Cardiovascular	Vasodilator	GPCR	Histamine H1 receptor; Adrenergic receptor alpha-1
PW1-G2	Morantel tartrate	PW	Prestw-61		Morantel tartrate	26155-31-7	Infectiology	Antihelmintic	Enzyme	Acetylcholine esterase
PW1-G3	(R,S) Homatropine hydrobromide	PW	Prestw-62		(R,S) Homatropine hydrobromide	51-56-9	Diagnostic; Ophthalmology	Antispastic; Mydriatic	GPCR	Muscarinic receptors
PW1-G4	Nifedipine	PW	Prestw-63		Nifedipine	21829-25-4	Cardiovascular	Antianginal; Antihypertensive; Vasodilator	Coenzyme; Ion channel	Voltage-gated L-type Ca2+ channel; Cytochrome P450 3A4
PW1-G5	Chlorpromazine hydrochloride	PW	Prestw-64		Chlorpromazine hydrochloride	69-09-0	Central Nervous System; Cardiovascular	Antiemetic; Antihypertensive; Antipsychotic	GPCR	Histamine H1 receptor; Dopamine D1, D2 receptor
PW1-G6	Diphenhydramine hydrochloride	PW	Prestw-65		Diphenhydramine hydrochloride	147-24-0	Central Nervous System; Allergology	Antihistaminic; Antiemetic; Antitussive; Sedative	GPCR	Histaminergic H1 receptor
PW1-G7	Minaprine dihydrochloride	PW	Prestw-66		Minaprine dihydrochloride	25953-17-7	Central Nervous System	Anti-Alzheimer; Antidepressant	Enzyme; GPCR	Dopamine D1 and D2 receptor; Serotonin 2 (5-HT2) receptor; Acetylcholine esterase
PW1-G8	Miconazole	PW	Prestw-67		Miconazole	22916-47-8	Metabolism; Infectiology	Antineoplastic; Antibacterial; Antifungal	Enzyme	Sterol 14-demethylase
PW1-G9	Isoxsuprine hydrochloride	PW	Prestw-68		Isoxsuprine hydrochloride	579-56-6	Cardiovascular	Vasodilator	GPCR	Adrenergic Beta receptors
PW1-G10	Acebutolol hydrochloride	PW	Prestw-69		Acebutolol hydrochloride	34381-68-5	Cardiovascular	Antianginal; Antihypertensive; Antiarrhythmic	GPCR	Adrenergic beta-1 receptor
PW1-G11	Tolnaftate	PW	Prestw-70		Tolnaftate	2398-96-1	Infectiology	Antifungal	Enzyme	Squalene monooxygenase
PW1-H2	Todralazine hydrochloride	PW	Prestw-71		Todralazine hydrochloride	3778-76-5	Cardiovascular	Antihypertensive	Enzyme	Collagenase; Lysosomal alpha-glucosidase
PW1-H3	Imipramine hydrochloride	PW	Prestw-72		Imipramine hydrochloride	113-52-0	Central Nervous System	Antidepressant	Carrier; Enzyme	Serum paraoxonase /arylesterase 1; 5-HT uptake
PW1-H4	Sulindac	PW	Prestw-73		Sulindac	38194-50-2	Central Nervous System	Anti-inflammatory; Antipyretic; Analgesic	Enzyme	Aldose reductase; Cyclooxygenase
PW1-H5	Amitryptiline hydrochloride	PW	Prestw-74		Amitryptiline hydrochloride	549-18-8	Central Nervous System	Antidepressant	Carrier	Monoamines reuptake
PW1-H6	Adiphenine hydrochloride	PW	Prestw-75		Adiphenine hydrochloride	50-42-0	Neuromuscular	Antispastic	Ionotropic receptor; GPCR	Nicotinic acetylcholine receptor alpha1/ beta1/epsilon/ delta; Muscarinic acetylcholine receptor
PW1-H7	Dibucaine	PW	Prestw-76		Dibucaine	85-79-0	Neuromuscular	Local anesthetic	Ion channel	Voltage-gated Na+ channel
PW1-H8	Prednisone	PW	Prestw-77		Prednisone	53-03-2	Immunology; Dermatology; Endocrinology	Immunosuppressant; Antipruritic; Anti-inflammatory	Nuclear receptor	Glucocorticoid receptor
PW1-H9	Thioridazine hydrochloride	PW	Prestw-78		Thioridazine hydrochloride	130-61-0	Central Nervous System	Antineoplastic; Antipsychotic	GPCR	Serotonin 2c (5-HT2c) receptor; Dopamine D1, D2 receptor
PW1-H10	Diphemanil methylsulfate	PW	Prestw-79		Diphemanil methylsulfate	62-97-5	Gastroenterology	Antispastic; Antiulcer	GPCR	Muscarinic acetylcholine receptor
PW1-H11	Trimethobenzamide hydrochloride	PW	Prestw-80		Trimethobenzamide hydrochloride	554-92-7	Central Nervous System	Antiemetic	GPCR	Dopamine D2 receptor
PW2-A2	Metronidazole	PW	Prestw-81		Metronidazole	443-48-1	Metabolism; Infectiology	Antiamebic; Antibacterial; Antiprotozoal	DNA	Dopamine D2 receptor	Metronidazole	DNA synthesis	DNA	Miscellaneous agents	Imidazole
PW2-A3	Fulvestrant	PW	Prestw-1424		Fulvestrant	129453-61-8	Oncology; Endocrinology	Antineoplastic	Nuclear receptor	Estrogen receptor alpha
PW2-A4	Edrophonium chloride	PW	Prestw-83		Edrophonium chloride	116-38-1	Diagnostic; Neuromuscular	Anti-fatigue	Enzyme	Cholinesterase
PW2-A5	Moroxidine hydrochloride	PW	Prestw-84		Moroxidine hydrochloride	3160-91-6	Infectiology	Antiviral	Enzyme	DNA polymerase
PW2-A6	Baclofen	PW	Prestw-85		Baclofen	1134-47-0	Central Nervous System	Antispastic; Muscle relaxant; Alcohol addiction treatment	GPCR	GABA-B receptor
PW2-A7	Acyclovir	PW	Prestw-86		Acyclovir	59277-89-3	Metabolism	Antiviral	Enzyme	Human herpesvirus 1 DNA polymerase
PW2-A8	Diazoxide	PW	Prestw-87		Diazoxide	364-98-7	Metabolism; Cardiovascular	Antidiuretic; Antihypertensive; Vasodilator	Ion channel	ATP-dependent K+ channels
PW2-A9	Amidopyrine	PW	Prestw-88		Amidopyrine	58-15-1	Central Nervous System; Metabolism	Anti-inflammatory; Antipyretic; Analgesic	Enzyme	Cyclooxygenase
PW2-A10	Busulfan	PW	Prestw-1179		Busulfan	55-98-1	Oncology	Antineoplastic	DNA	DNA
PW2-A11	Pindolol	PW	Prestw-90		Pindolol	13523-86-9	Cardiovascular; Ophthalmology	Antianginal; Antihypertensive; Antiarrhythmic; Antiglaucoma	GPCR	Adrenergic beta receptor; Serotonin 1a (5-HT1a) receptor
PW2-B2	Khellin	PW	Prestw-91		Khellin	82-02-0	Respiratory; Gastroenterology; Cardiovascular	Antispastic; Antitussive; Vasodilator	Coenzyme; Receptor; Ion channel	Aryl hydrocarbon receptor; Calcium influx; Cytochrome P450 1A1
PW2-B3	Zimelidine dihydrochloride monohydrate	PW	Prestw-92		Zimelidine dihydrochloride monohydrate	61129-30-4	Central Nervous System	Antidepressant	Carrier	Serotonin transporter
PW2-B4	Azacyclonol	PW	Prestw-93		Azacyclonol	115-46-8	Central Nervous System	Antipsychotic	GPCR	Histaminergic H1 receptor
PW2-B5	Azathioprine	PW	Prestw-94		Azathioprine	446-86-6	Oncology	Immunosuppressant; Antineoplastic	Enzyme	Thiopurine methyltransferase
PW2-B6	Lynestrenol	PW	Prestw-95		Lynestrenol	52-76-6	Endocrinology	Contraceptive	Nuclear receptor	Estrogen receptor alpha
PW2-B7	Guanabenz acetate	PW	Prestw-96		Guanabenz acetate	23256-50-0	Central Nervous System	Antihypertensive	GPCR	Adrenergic Alpha receptors
PW2-B8	Disulfiram	PW	Prestw-97		Disulfiram	97-77-8	Metabolism	Antifungal; Antabuse effect	Enzyme	Aldehyde dehydrogenase 1A1; Arylamine N-acetyltransferase 1; Dopamine beta-hydroxylase
PW2-B9	Acetylsalicylsalicylic acid	PW	Prestw-98		Acetylsalicylsalicylic acid	530-75-6	Central Nervous System; Metabolism	Anti-inflammatory; Antipyretic; Analgesic; Anticoagulant	Enzyme	Cyclooxygenases
PW2-B10	Mianserine hydrochloride	PW	Prestw-99		Mianserine hydrochloride	21535-47-7	Cardiovascular	Anxiolytic; Antidepressant	GPCR	Catecholaminergic receptors
PW2-B11	Nocodazole	PW	Prestw-100		Nocodazole	31430-18-9	Oncology	Antineoplastic	Enzyme; Protein	Tyrosine-protein kinase ABL1; Tubuline
PW2-C2	R(-) Apomorphine hydrochloride hemihydrate	PW	Prestw-101		R(-) Apomorphine hydrochloride hemihydrate	41372-20-7	Central Nervous System	Antiparkinsonian; Emetic	GPCR	Dopamine D1, D2 receptors
PW2-C3	Amoxapine	PW	Prestw-102		Amoxapine	14028-44-5	Central Nervous System	Detoxifying agents for antineoplastic treatment; Antipsychotic; Antidepressant	Carrier; GPCR	Norepinephrine transporter; Serotonin transporter; Dopamine receptor
PW2-C4	Cyproheptadine hydrochloride	PW	Prestw-103		Cyproheptadine hydrochloride	969-33-5	Central Nervous System; Allergology	Antihistaminic; Antipruritic; Sedative	GPCR	Histamine H1 receptor; Serotonin 2a (5-HT2a) receptor; Muscarinic acetylcholine receptor
PW2-C5	Famotidine	PW	Prestw-104		Famotidine	76824-35-6	Gastroenterology	Antiulcer	GPCR	Histamine H2 receptor
PW2-C6	Danazol	PW	Prestw-105		Danazol	17230-88-5	Endocrinology	Anabolic; Antigonadotropin	Nuclear receptors	Estrogen receptor
PW2-C7	Nicorandil	PW	Prestw-106		Nicorandil	65141-46-0	Cardiovascular	Antianginal; Vasodilator	Ion channel	Sodium/calcium exchanger 1; ATP-sensitive inward rectifier potassium channel 8
PW2-C8	Pioglitazone	PW	Prestw-1314		Pioglitazone	111025-46-8	Metabolism; Endocrinology	Vasodilator	Nuclear receptor	Peroxisome proliferator-activated gamma receptor
PW2-C9	Nomifensine maleate	PW	Prestw-108		Nomifensine maleate	32795-47-4	Central Nervous System	Antidepressant	Carrier	Dopamine uptake
PW2-C10	Aliskiren hemifumarate	PW	Prestw-1810		Aliskiren hemifumarate	173334-57-1	Cardiovascular	Antihypertensive	Enzyme	Renin
PW2-C11	Oxandrolone	PW	Prestw-1192		Oxandrolone	53-39-4	Endocrinology	Antihypertensive	Nuclear receptors	Androgen Receptor
PW2-D2	Naloxone hydrochloride	PW	Prestw-111		Naloxone hydrochloride	357-08-4	Central Nervous System	Opioate antidote	GPCR	Opioid receptors Kappa, Delta, Mu
PW2-D3	Metolazone	PW	Prestw-112		Metolazone	17560-51-9	Cardiovascular	Antihypertensive; Antineoplastic; Diuretic	Carrier	Thiazide-sensitive sodium-chloride cotransporter
PW2-D4	Ciprofloxacin hydrochloride monohydrate	PW	Prestw-113		Ciprofloxacin hydrochloride monohydrate	93107-08-5	Metabolism; Infectiology	Antibacterial; Antiprotozoal	Enzyme	Topoisomerase I	Ciprofloxacin hydrochloride monohydrate	DNA gyrase	DNA	(Fluoro-)quinolones	2nd generation	2nd generation
PW2-D5	Ampicillin trihydrate	PW	Prestw-114		Ampicillin trihydrate	7177-48-2	Metabolism; Infectiology	Antibacterial; Antifungal	Protein	Bacterial penicillin-binding protein	Ampicillin trihydrate	Cell wall	Cell wall	beta-lactams	Penicillins	Extended spectrum
PW2-D6	Haloperidol	PW	Prestw-115		Haloperidol	52-86-8	Central Nervous System	Antiemetic; Antipsychotic	GPCR	Dopamine D2, D4 receptor; Serotonin 2a (5-HT2a) receptor
PW2-D7	Naltrexone hydrochloride dihydrate	PW	Prestw-116		Naltrexone hydrochloride dihydrate	16676-29-2	Central Nervous System	Analgesic	GPCR	Opioid receptors Mu Kappa Delta
PW2-D8	Chlorpheniramine maleate	PW	Prestw-117		Chlorpheniramine maleate	113-92-8	Central Nervous System; Allergology	Antihistaminic; Sedative; Antitussive	Carrier; GPCR	Histamine H1 receptor; Sodium-dependent serotonin transporter
PW2-D9	Nalbuphine hydrochloride	PW	Prestw-118		Nalbuphine hydrochloride	23277-43-2	Central Nervous System	Analgesic	GPCR	Kappa opioid receptor; Mu opioid receptor
PW2-D10	Picotamide monohydrate	PW	Prestw-119		Picotamide monohydrate	80530-63-8	Hematology	Anticoagulant; Antiplatelet; Thrombolytic	Receptor; Enzyme	Thromboxane-A synthase; Eicosenoid receptor
PW2-D11	Triamcinolone	PW	Prestw-120		Triamcinolone	124-94-7	Immunology; Endocrinology	Immunosuppressant; Anti-inflammatory	Nuclear receptor	Glucocorticoid receptor
PW2-E2	Bromocryptine mesylate	PW	Prestw-121		Bromocryptine mesylate	22260-51-1	Central Nervous System	Antiparkinsonian	GPCR	Dopamine D1, D2, D3 receptor
PW2-E3	Amfepramone hydrochloride	PW	Prestw-1471		Amfepramone hydrochloride	90-84-6	Central Nervous System	Antiparkinsonian	Carrier	Norepinephrine transporter; Dopamine transporter
PW2-E4	Dehydrocholic acid	PW	Prestw-123		Dehydrocholic acid	81-23-2	Gastroenterology; Metabolism	Choleretic	Protein	Homeobox protein CDX-2
PW2-E5	Tioconazole	PW	Prestw-1184		Tioconazole	65899-73-2	Metabolism; Infectiology	Antifungal	Coenzyme; Enzyme	Cytochrome P450 51
PW2-E6	Perphenazine	PW	Prestw-125		Perphenazine	58-39-9	Central Nervous System	Antiemetic; Antineoplastic; Antipsychotic	GPCR	Histamine H1 receptor; Dopamine D2 receptors
PW2-E7	Mefloquine hydrochloride	PW	Prestw-126		Mefloquine hydrochloride	51773-92-3	Infectiology	Antineoplastic; Antimalarial	Enzyme	Heme polymerase
PW2-E8	Isoconazole	PW	Prestw-127		Isoconazole	27523-40-6	Metabolism; Infectiology	Antibacterial; Antifungal	Enzyme	Sterol 14-demethylase
PW2-E9	Spironolactone	PW	Prestw-128		Spironolactone	52-01-7	Endocrinology	Antineoplastic; Diuretic	Nuclear receptor	Androgen Receptor; Mineralocorticoid receptor; Glucocorticoid receptor
PW2-E10	Pirenzepine dihydrochloride	PW	Prestw-129		Pirenzepine dihydrochloride	29868-97-1	Gastroenterology	Antiulcer	GPCR	Muscarinic M1 receptor
PW2-E11	Dexamethasone acetate	PW	Prestw-130		Dexamethasone acetate	1177-87-3	Metabolism; Endocrinology	Immunosuppressant; Anti-inflammatory	Nuclear receptor	Glucocorticoid receptor
PW2-F2	Glipizide	PW	Prestw-131		Glipizide	29094-61-9	Endocrinology	Antidiabetic	Transmembrane receptor	Sulfonylurea receptor K-ATP channel
PW2-F3	Loxapine succinate	PW	Prestw-132		Loxapine succinate	27833-64-3	Central Nervous System	Anxiolytic; Antipsychotic	GPCR	Dopamine receptors
PW2-F4	Hydroxyzine dihydrochloride	PW	Prestw-133		Hydroxyzine dihydrochloride	2192-20-3	Central Nervous System; Allergology	Antipruritic; Antiemetic; Antihistaminic; Anxiolytic; Sedative	GPCR	Histaminergic H1 receptor
PW2-F5	Diltiazem hydrochloride	PW	Prestw-134		Diltiazem hydrochloride	33286-22-5	Metabolism; Cardiovascular; Hematology	Diuretic; Antiplatelet; Antianginal; Antiarrhythmic; Antihypertensive; Vasodilator	Ion channel	Voltage-gated L-type Ca2+ channel
PW2-F6	Azilsartan medoxomil	PW	Prestw-1811		Azilsartan medoxomil	863031-21-4	Cardiovascular	Antihypertensive	GPCR	Angiotensin II Receptor
PW2-F7	Astemizole	PW	Prestw-136		Astemizole	68844-77-9	Allergology	Antihistaminic; Antibacterial	GPCR	Histaminergic H1 receptor
PW2-F8	Clindamycin hydrochloride	PW	Prestw-137		Clindamycin hydrochloride	21462-39-5	Metabolism; Infectiology	Antibacterial	Ribosome	50S unit	Clindamycin hydrochloride	Protein Synthesis	Protein synthesis	Macrolides, lincosamides and streptogramins	Lincosamide
PW2-F9	Terfenadine	PW	Prestw-138		Terfenadine	50679-08-8	Allergology	Antihistaminic; Antibacterial; Antipruritic	GPCR	Histamine H1 receptor
PW2-F10	Cefotaxime sodium salt	PW	Prestw-139		Cefotaxime sodium salt	64485-93-4	Metabolism; Infectiology	Antibacterial	Enzyme	Bacterial transpeptidase	Cefotaxime sodium salt	Cell wall	Cell wall	beta-lactams	Cephalosporins	3rd generation
PW2-F11	Tetracycline hydrochloride	PW	Prestw-140		Tetracycline hydrochloride	64-75-5	Metabolism; Infectiology	Antibacterial	Ribosome	30S unit	Tetracycline hydrochloride	Protein Synthesis	Protein synthesis	Tetracyclines
PW2-G2	Verapamil hydrochloride	PW	Prestw-141		Verapamil hydrochloride	152-11-4	Cardiovascular	Antihypertensive; Antineoplastic	Ion channel	Voltage-gated L-type Ca2+ channel
PW2-G3	Dipyridamole	PW	Prestw-142		Dipyridamole	58-32-2	Cardiovascular; Hematology	Anticoagulant; Antiplatelet; Vasodilator	Enzyme	Phosphodiesterases
PW2-G4	Chlorhexidine	PW	Prestw-143		Chlorhexidine	55-56-1	Infectiology	Antibacterial; Antiseptic; Antifungal	Membrane	bacterial cell wall
PW2-G5	Loperamide hydrochloride	PW	Prestw-144		Loperamide hydrochloride	34552-83-5	Gastroenterology	Antidiarrheal	GPCR; Ion channel	Ca2+ channel; Delta Mu opioid receptor
PW2-G6	Chlortetracycline hydrochloride	PW	Prestw-145		Chlortetracycline hydrochloride	64-72-2	Metabolism; Infectiology	Antiamebic; Antibacterial	Ribosome	30S unit	Chlortetracycline hydrochloride	Protein Synthesis	Protein synthesis	Tetracyclines
PW2-G7	Tamoxifen citrate	PW	Prestw-146		Tamoxifen citrate	54965-24-1	Oncology; Endocrinology	Antineoplastic	Nuclear receptor	Estrogen receptor
PW2-G8	Nicergoline	PW	Prestw-147		Nicergoline	27848-84-6	Cardiovascular	Anti-ischemic; Vasodilator	GPCR	Adrenergic Alpha receptors
PW2-G9	Canrenoic acid potassium salt	PW	Prestw-148		Canrenoic acid potassium salt	2181-04-06	Endocrinology	Antihypertensive; Diuretic	Nuclear receptor	Mineralocorticoid receptor
PW2-G10	Thioproperazine dimesylate	PW	Prestw-149		Thioproperazine dimesylate	2347-80-0	Central Nervous System	Antiemetic; Antipsychotic	GPCR	Dopamine receptors
PW2-G11	Dihydroergotamine tartrate	PW	Prestw-150		Dihydroergotamine tartrate	5989-77-5	Central Nervous System	Antimigraine	GPCR	Serotonin 5-HT1d, a, b, c receptor
PW2-H2	Erythromycin	PW	Prestw-151		Erythromycin	114-07-8	Metabolism; Infectiology	Antibacterial; Anti-inflammatory	Ribosome	50S unit	Erythromycin	Protein Synthesis	Protein synthesis	Macrolides, lincosamides and streptogramins	Macrolide
PW2-H3	Chloroxine	PW	Prestw-1474		Chloroxine	773-76-2	Metabolism; Dermatology	Antibacterial; Antifungal	Not identified	50S unit	Chloroxine	Multiple	Others	(Fluoro-)quinolones
PW2-H4	Didanosine	PW	Prestw-153		Didanosine	69655-05-6	Metabolism; Infectiology	Antiviral	Enzyme	Transcriptase reverse
PW2-H5	Josamycin	PW	Prestw-154		Josamycin	16846-24-5	Metabolism; Infectiology	Antibacterial	Ribosome	30S unit	Josamycin	Protein Synthesis	Protein synthesis	Macrolides, lincosamides and streptogramins	Macrolide
PW2-H6	Paclitaxel	PW	Prestw-155		Paclitaxel	33069-62-4	Oncology	Antineoplastic	Protein	Tubulin beta-1 chain
PW2-H7	Ivermectin	PW	Prestw-156		Ivermectin	70288-86-7	Infectiology	Antihelmintic	Ionotropic receptor	GABA-A receptor; alpha-1/beta-3/gamma-2; Glutamate receptors
PW2-H8	Gallamine triethiodide	PW	Prestw-157		Gallamine triethiodide	65-29-2	Neuromuscular	Antineoplastic; Muscle relaxant	GPCR	Muscarinic M2 receptor
PW2-H9	Neomycin sulfate	PW	Prestw-158		Neomycin sulfate	1405-10-3	Metabolism; Infectiology	Antibacterial	Ribosome	30S unit	Neomycin sulfate	Protein Synthesis	Protein synthesis	Aminoglycosides
PW2-H10	Dihydrostreptomycin sulfate	PW	Prestw-159		Dihydrostreptomycin sulfate	5490-27-7	Metabolism; Infectiology	Antibacterial	Ribosome	30S unit	Dihydrostreptomycin sulfate	Protein Synthesis	Protein synthesis	Aminoglycosides
PW2-H11	Gentamicine sulfate	PW	Prestw-160		Gentamicine sulfate	1405-41-0	Metabolism; Infectiology	Antibacterial	Ribosome	30S unit	Gentamicine sulfate	Protein Synthesis	Protein synthesis	Aminoglycosides
PW3-A2	Isoniazid	PW	Prestw-161		Isoniazid	54-85-3	Metabolism; Infectiology	Antibacterial	Enzyme	Catalase-peroxidase; Enoyl-[acyl-carrier-protein] reductase	Isoniazid	Mycolic acid layer	Cell wall	Miscellaneous agents	Others	Antimycobacterial
PW3-A3	Pentylenetetrazole	PW	Prestw-162		Pentylenetetrazole	54-95-5	Central Nervous System; Respiratory	Analeptic; CNS Stimulant	Ionotropic receptor	GABA receptors
PW3-A4	Chlorzoxazone	PW	Prestw-163		Chlorzoxazone	95-25-0	Central Nervous System	Muscle relaxant; Anticonvulsant	Ion channel	Intermediate conductance calcium-activated potassium channel protein 4
PW3-A5	Ornidazole	PW	Prestw-164		Ornidazole	16773-42-5	Metabolism; Infectiology	Antibacterial; Antiparasitic; Antitrichomonal; Antiprotozoal	Enzyme	Bacterial DNA gyrase	Ornidazole	DNA synthesis	DNA	Miscellaneous agents	Imidazole
PW3-A6	Ethosuximide	PW	Prestw-165		Ethosuximide	77-67-8	Central Nervous System	Anticonvulsant	Ion channel	Ca2+ channel voltage dependant
PW3-A7	Mafenide hydrochloride	PW	Prestw-166		Mafenide hydrochloride	138-37-4	Metabolism; Infectiology	Antibacterial; Anti-infiammatory; Antiseptic	Enzyme	Carbonic anhydrase II, I	Mafenide hydrochloride	Folate	Folate	Sulfonamide
PW3-A8	Riluzole hydrochloride	PW	Prestw-167		Riluzole hydrochloride	850608-87-6	Central Nervous System	Neuroprotectant; Antispastic	Ion channel	Sodium channel protein type 5 subunit alpha; Calcium-activated potassium channel subunit alpha-1
PW3-A9	Nitrofurantoin	PW	Prestw-168		Nitrofurantoin	67-20-9	Infectiology	Antibacterial	DNA; Enzyme	DNA; Probable pyruvate-flavodoxin oxidored	Nitrofurantoin	Multiple	Others	Miscellaneous agents	Nitrofuran
PW3-A10	Hydralazine hydrochloride	PW	Prestw-169		Hydralazine hydrochloride	304-20-1	Cardiovascular	Antihypertensive	GPCR	Adrenergic receptors
PW3-A11	Phenelzine sulfate	PW	Prestw-170		Phenelzine sulfate	156-51-4	Central Nervous System	Antineoplastic; Antidepressant	Enzyme	Monoamine oxidase A B
PW3-B2	Tranexamic acid	PW	Prestw-171		Tranexamic acid	1197-18-8	Hematology	Hemostatic	Enzyme	Plasminogen
PW3-B3	Etofylline	PW	Prestw-172		Etofylline	519-37-9	Respiratory; Cardiovascular	Antispastic; Cardiotonic; Diuretic; Bronchodilator	Enzyme; GPCR	Adenosine A1, A2; Phosphoric diester hydrolase activity
PW3-B4	Tranylcypromine hydrochloride	PW	Prestw-173		Tranylcypromine hydrochloride	1986-47-6	Central Nervous System	Antidepressant	Enzyme	Monoamine oxidase A, B; Lysine-specific histone demethylase 1
PW3-B5	Alverine citrate salt	PW	Prestw-174		Alverine citrate salt	5560-59-8	Neuromuscular	Antispastic	Nuclear receptor; Ion channel	Voltage-gated L-type calcium channel; Hepatocyte nuclear factor 4-alpha
PW3-B6	Aceclofenac	PW	Prestw-175		Aceclofenac	89796-99-6	Central Nervous System; Metabolism	Anti-inflammatory; Analgesic	Enzyme	Cyclooxygenase-2
PW3-B7	Iproniazide phosphate	PW	Prestw-176		Iproniazide phosphate	305-33-9	Central Nervous System; Cardiovascular	Antihypertensive; Antidepressant	Enzyme	Monoamine oxidase
PW3-B8	Sulfamethoxazole	PW	Prestw-177		Sulfamethoxazole	723-46-6	Metabolism; Infectiology	Antibacterial	Enzyme	Folic acid synthesis; Bacterial dihydropteroate synthase	Sulfamethoxazole	Folate	Folate	Sulfonamide
PW3-B9	Mephenesin	PW	Prestw-178		Mephenesin	59-47-2	Central Nervous System; Neuromuscular	Local anesthetic; Muscle relaxant; Anticonvulsant	Ionotropic receptor	Glutamate NMDA receptor
PW3-B10	Phenformin hydrochloride	PW	Prestw-179		Phenformin hydrochloride	834-28-6	Endocrinology	Antidiabetic	Enzyme	Monoamine oxidase A; 5-AMP activated protein kinase
PW3-B11	Flutamide	PW	Prestw-180		Flutamide	13311-84-7	Oncology	Antineoplastic	Nuclear receptor	Androgen Receptor
PW3-C2	Ampyrone	PW	Prestw-181		Ampyrone	83-07-8	Central Nervous System; Metabolism	Anti-inflammatory; Antipyretic; Analgesic; Anticoagulant	Enzyme	Superoxide dismutase [Cu-Zn]; Catalase; Cyclooxygenase-2
PW3-C3	Levamisole hydrochloride	PW	Prestw-182		Levamisole hydrochloride	16595-80-5	Immunology; Metabolism; Infectiology	Antihelmintic; Immunomodulator	Enzyme; GPCR	Nicotinic acetylcholine receptor alpha subunit; Alkaline phosphatase, tissue-nonspecific; Alkaline phosphatase
PW3-C4	Pargyline hydrochloride	PW	Prestw-183		Pargyline hydrochloride	306-07-0	Central Nervous System; Cardiovascular	Antihypertensive; Antidepressant	Enzyme	Monoamine oxidase B
PW3-C5	Methocarbamol	PW	Prestw-184		Methocarbamol	532-03-6	Central Nervous System; Neuromuscular	Analgesic; Muscle relaxant	Enzyme	Carbonic anhydrase I
PW3-C6	Aztreonam	PW	Prestw-185		Aztreonam	78110-38-0	Metabolism; Infectiology	Antibacterial	Enzyme	Bacterial transpeptidase	Aztreonam	Cell wall	Cell wall	beta-lactams	Monobactams
PW3-C7	Cloxacillin sodium salt	PW	Prestw-186		Cloxacillin sodium salt	642-78-4	Metabolism; Infectiology	Antibacterial	Enzyme	Bacterial transpeptidase	Cloxacillin sodium salt	Cell wall	Cell wall	beta-lactams	Penicillins	Beta-lactamase resistant
PW3-C8	Lacosamide	PW	Prestw-1812		Lacosamide	175481-36-4	Central Nervous System	Analgesic	Ion channel	Voltage-gated sodium channels
PW3-C9	Pentolinium bitartrate	PW	Prestw-188		Pentolinium bitartrate	52-62-0	Cardiovascular	Antihypertensive	Ionotropic receptor	Nicotinic receptors
PW3-C10	Aminopurine, 6-benzyl	PW	Prestw-189		Aminopurine, 6-benzyl	1214-39-7	Endocrinology	Antihypertensive	Enzyme	Kinase
PW3-C11	Tolbutamide	PW	Prestw-190		Tolbutamide	64-77-7	Endocrinology	Antidiabetic	Transmembrane receptor	Sulfonylurea receptor K-ATP channel
PW3-D2	Midodrine hydrochloride	PW	Prestw-191		Midodrine hydrochloride	3092-17-9	Cardiovascular	Antihypertensive	GPCR	Adrenergic alpha-1 receptor
PW3-D3	Thalidomide	PW	Prestw-192		Thalidomide	50-35-1	Central Nervous System; Immunology	Immunosuppressant; Hypnotic	Receptor; Nuclear receptor; Enzyme	Nuclear factor NF-kappa-B p105 subunit; Cyclooxygenase; Fibroblast growth factor receptor 2
PW3-D4	Oxolinic acid	PW	Prestw-193		Oxolinic acid	14698-29-4	Metabolism; Infectiology	Antibacterial	Enzyme	Topoisomerase II	Oxolinic acid	DNA gyrase	DNA	(Fluoro-)quinolones	1st generation	1st generation
PW3-D5	Nimesulide	PW	Prestw-194		Nimesulide	51803-78-2	Metabolism	Anti-inflammatory	Enzyme	Cyclooxygenase-1, 2
PW3-D6	Asenapine maleate	PW	Prestw-1231		Asenapine maleate	85650-56-2	Central Nervous System	Antipsychotic	GPCR	5-hydroxytryptamine receptor 2A; Dopamine D2 receptor
PW3-D7	Pentoxifylline	PW	Prestw-196		Pentoxifylline	6493-05-06	Respiratory; Cardiovascular	Bronchodilator; Vasodilator	Enzyme	Phosphodiesterases
PW3-D8	Metaraminol bitartrate	PW	Prestw-197		Metaraminol bitartrate	33402-03-8	Cardiovascular	Antihypotensive; Vasoconstrictor	GPCR	Adrenergic receptor alpha 1
PW3-D9	Salbutamol	PW	Prestw-198		Salbutamol	18559-94-9	Respiratory; Neuromuscular	Tocolytic; Bronchodilator	GPCR	Adrenergic beta-2,1,3 receptor
PW3-D10	Prilocaine hydrochloride	PW	Prestw-199		Prilocaine hydrochloride	1786-81-8	Neuromuscular	Local anesthetic	Ion channel	Voltage-gated Na+ channel
PW3-D11	(S,+) Camptothecine	PW	Prestw-200		(S,+) Camptothecine	7689-03-04	Oncology	Antineoplastic	Enzyme	DNA Topoisomerase I
PW3-E2	Ranitidine hydrochloride	PW	Prestw-201		Ranitidine hydrochloride	66357-59-3	Gastroenterology	Antiulcer	GPCR	Histamine H2 receptor
PW3-E3	Tiratricol	PW	Prestw-202		Tiratricol	51-24-1	Endocrinology	Hypocholesterolemic; Antihypothyroid; Antineoplastic	Nuclear receptor	Thyroid hormone receptor
PW3-E4	Flufenamic acid	PW	Prestw-203		Flufenamic acid	530-78-9	Central Nervous System	Anti-inflammatory; Antipyretic; Analgesic	Enzyme	Cyclooxygenase 1, 2
PW3-E5	Flumequine	PW	Prestw-204		Flumequine	42835-25-6	Metabolism; Infectiology	Antibacterial	Enzyme	Topoisomerase II	Flumequine	DNA gyrase	DNA	(Fluoro-)quinolones	1st generation	1st generation
PW3-E6	Tolfenamic acid	PW	Prestw-205		Tolfenamic acid	13710-19-5	Central Nervous System; Metabolism	Anti-inflammatory; Analgesic	Enzyme	Cyclooxygenase-2; Prostaglandin G/H synthase
PW3-E7	Meclofenamic acid sodium salt monohydrate	PW	Prestw-206		Meclofenamic acid sodium salt monohydrate	6385-02-0	Central Nervous System	Antipyretic; Anti-inflammatory	Enzyme	Cyclooxygenase; Arachidonate 5-lipoxygenase
PW3-E8	Tibolone	PW	Prestw-1181		Tibolone	5630-53-5	Endocrinology	Antipyretic	Nuclear receptors; Nuclear receptor	Mineralocorticoid receptor; Estrogen receptor alpha, beta
PW3-E9	Trimethoprim	PW	Prestw-208		Trimethoprim	738-70-5	Metabolism; Infectiology	Antibacterial; Antimalarial	Enzyme	Folic acid synthesis	Trimethoprim	Folate	Folate	Miscellaneous agents	Others
PW3-E10	Metoclopramide monohydrochloride	PW	Prestw-209		Metoclopramide monohydrochloride	7232-21-5	Central Nervous System	Antiemetic	GPCR	Serotonin 3a (5-HT3a) receptor; Muscarinic acetylcholine receptor M1; Dopamine D2 receptor
PW3-E11	Fenbendazole	PW	Prestw-210		Fenbendazole	43210-67-9	Metabolism; Infectiology	Antihelmintic	Protein	Tubulin beta chain
PW3-F2	Piroxicam	PW	Prestw-211		Piroxicam	36322-90-4	Central Nervous System; Metabolism; Hematology	Antipyretic; Analgesic; Anticoagulant; Antiplatelet; Uricosuric; Anti-inflammatory	Enzyme	Catalase; Cyclooxygenase-1, 2
PW3-F3	Pyrantel tartrate	PW	Prestw-212		Pyrantel tartrate	33401-94-4	Infectiology	Antihelmintic	Enzyme	Fumarate reductase
PW3-F4	Fenspiride hydrochloride	PW	Prestw-213		Fenspiride hydrochloride	5053-08-07	Respiratory	Antitussive; Bronchodilator	GPCR	Bradykinin receptor
PW3-F5	Gemfibrozil	PW	Prestw-214		Gemfibrozil	25812-30-0	Metabolism	Hypocholesterolemic; Lipid-lowering	Coenzyme; Nuclear receptor	Cytochrome P450 2C8, 2C9; Peroxisome proliferator-activated alpha receptor
PW3-F6	Mefexamide hydrochloride	PW	Prestw-215		Mefexamide hydrochloride	3413-64-7	Central Nervous System	CNS Stimulant	Nuclear receptor; Protein	Estrogen receptor 1; integrin subunit alpha 4
PW3-F7	Tiapride hydrochloride	PW	Prestw-216		Tiapride hydrochloride	51012-33-0	Central Nervous System	Antiemetic; Anxiolytic; Sedative; Antipsychotic	GPCR	Dopamine receptors
PW3-F8	Mebendazole	PW	Prestw-217		Mebendazole	31431-39-7	Metabolism; Infectiology	Antihelmintic	Protein	Microtubule
PW3-F9	Fenbufen	PW	Prestw-218		Fenbufen	36330-85-5	Central Nervous System; Metabolism	Anti-inflammatory; Antipyretic; Analgesic	Enzyme	Prostaglandin G/H synthase 2, 1
PW3-F10	Ketoprofen	PW	Prestw-219		Ketoprofen	22071-15-4	Central Nervous System; Metabolism	Anti-inflammatory; Antipyretic; Analgesic	Enzyme	Cyclooxygenase-1, 2
PW3-F11	Indapamide	PW	Prestw-220		Indapamide	26807-65-8	Metabolism	Antihypertensive; Diuretic	Carrier; Ion channel	Thiazide-sensitive sodium-chloride cot; Voltage-gated potassium channel subunit Kv7.1
PW3-G2	Norfloxacin	PW	Prestw-221		Norfloxacin	70458-96-7	Metabolism; Infectiology	Antibacterial	Enzyme	Topoisomerase II	Norfloxacin	DNA gyrase	DNA	(Fluoro-)quinolones	2nd generation	2nd generation
PW3-G3	Antimycin A	PW	Prestw-222		Antimycin A	1397-94-0	Metabolism; Infectiology	Antibacterial; Antifungal; Antidiabetic	Enzyme	Cytochrome C reductase
PW3-G4	Xylometazoline hydrochloride	PW	Prestw-223		Xylometazoline hydrochloride	1218-35-5	Cardiovascular	Nasal Decongestant; Vasoconstrictor	GPCR	Adrenergic alpha receptors
PW3-G5	Oxymetazoline hydrochloride	PW	Prestw-224		Oxymetazoline hydrochloride	2315-02-08	Respiratory	Nasal Decongestant; Vasoconstrictor	GPCR	Serotoninergic 5-HT receptors
PW3-G6	Nifenazone	PW	Prestw-225		Nifenazone	2139-47-1	Central Nervous System; Metabolism	Anti-inflammatory; Antipyretic; Analgesic	Enzyme	Cyclooxygenases
PW3-G7	Griseofulvin	PW	Prestw-226		Griseofulvin	126-07-8	Metabolism; Infectiology	Antifungal; Anti-inflammatory	Protein	Microtubule
PW3-G8	Clemizole hydrochloride	PW	Prestw-227		Clemizole hydrochloride	1163-36-6	Allergology; Dermatology; Infectiology	Antibacterial; Antifungal; Antipruritic; Antihistaminic	GPCR	Histaminergic H1 receptor
PW3-G9	Tropicamide	PW	Prestw-228		Tropicamide	1508-75-4	Neuromuscular	Mydriatic	GPCR	Muscarinic acetylcholine receptor M3
PW3-G10	Nefopam hydrochloride	PW	Prestw-229		Nefopam hydrochloride	23327-57-3	Central Nervous System	Anti-infiammatory; Analgesic	Carrier	Norepinephrine transporter; Serotonin transporter; Dopamine transporter
PW3-G11	Phentolamine hydrochloride	PW	Prestw-230		Phentolamine hydrochloride	73-05-2	Cardiovascular	Antihypertensive; Vasodilator	GPCR	Adrenergic Alpha 1, 2 receptors
PW3-H2	Etodolac	PW	Prestw-231		Etodolac	41340-25-4	Central Nervous System; Hematology	Anti-inflammatory; Antipyretic; Analgesic; Antiplatelet	Enzyme	Cyclooxygenase-1, 2
PW3-H3	Scopolamin-N-oxide hydrobromide	PW	Prestw-232		Scopolamin-N-oxide hydrobromide	6106-81-6	Neuromuscular	Antispastic; Mydriatic	GPCR	Muscarinic receptors
PW3-H4	(L) Hyoscyamine	PW	Prestw-233		(L) Hyoscyamine	101-31-5	Central Nervous System; Ophthalmology	Antispastic; Antiemetic; Mydriatic	GPCR	Cholinergic receptors
PW3-H5	Chlorphensin carbamate	PW	Prestw-234		Chlorphensin carbamate	886-74-8	Central Nervous System	Anti-infiammatory; Muscle relaxant	Transmembrane protein	integrin subunit alpha 4
PW3-H6	Carmofur	PW	Prestw-1771		Carmofur	61422-45-5	Metabolism	Antineoplastic	Enzyme	Acid ceramidase
PW3-H7	Dilazep dihydrochloride	PW	Prestw-236		Dilazep dihydrochloride	20153-98-4	Cardiovascular; Hematology	Antiplatelet; Vasodilator	Carrier	Adenosine uptake
PW3-H8	Ofloxacin	PW	Prestw-237		Ofloxacin	82419-36-1	Metabolism; Infectiology	Antibacterial	Enzyme	Topoisomerase II	Ofloxacin	DNA gyrase	DNA	(Fluoro-)quinolones	2nd generation	2nd generation
PW3-H9	Lomefloxacin hydrochloride	PW	Prestw-238		Lomefloxacin hydrochloride	98079-52-8	Metabolism; Infectiology	Antibacterial	Enzyme	Topoisomerase II	Lomefloxacin hydrochloride	DNA gyrase	DNA	(Fluoro-)quinolones	2nd generation	2nd generation
PW3-H10	Orphenadrine hydrochloride	PW	Prestw-239		Orphenadrine hydrochloride	341-69-5	Central Nervous System; Allergology	Antihistaminic; Antiparkinsonian	GPCR	Histaminergic H1 receptor; Muscarinic acetylcholine receptor
PW3-H11	Proglumide	PW	Prestw-240		Proglumide	6620-60-6	Gastroenterology	Antiulcer	GPCR	Cholecystokinin A, B receptor
PW4-A2	Mexiletine hydrochloride	PW	Prestw-241		Mexiletine hydrochloride	5370-01-04	Cardiovascular; Neuromuscular	Local anesthetic; Antiarrhythmic	Ion channel	Sodium channel protein type 9 subunit alpha
PW4-A3	Flavoxate hydrochloride	PW	Prestw-242		Flavoxate hydrochloride	3717-88-2	Metabolism	Antispastic	Enzyme; GPCR	Muscarinic acetylcholine receptors; M1 & M2; Phosphodiesterase 4
PW4-A4	Bufexamac	PW	Prestw-243		Bufexamac	2438-72-4	Central Nervous System; Metabolism	Anti-inflammatory; Antipyretic; Analgesic	Enzyme	Histone deacetylase 6, 10
PW4-A5	Glutethimide, para-amino	PW	Prestw-244		Glutethimide, para-amino	125-84-8	Oncology	Antineoplastic	Coenzyme	Cytochrome P450 19A1, 11A1
PW4-A6	Dropropizine	PW	Prestw-245		Dropropizine	17692-31-8	Respiratory	Antitussive	GPCR	dopamine receptor D2
PW4-A7	Pinacidil monohydrate	PW	Prestw-246		Pinacidil monohydrate	85371-64-8	Cardiovascular	Antihypertensive; Anti-infiammatory; Vasodilator	Ion channel	K+ channel Ca2+ dependant
PW4-A8	Albendazole	PW	Prestw-247		Albendazole	54965-21-8	Metabolism	Antiparasitic; Antihelmintic	Cell	Tubulin
PW4-A9	Clonidine hydrochloride	PW	Prestw-248		Clonidine hydrochloride	4205-91-8	Central Nervous System; Cardiovascular	Antihypertensive; Anti-infiammatory; Analgesic; Sedative	GPCR	Adrenergic alpha-2 receptor
PW4-A10	Bupropion hydrochloride	PW	Prestw-249		Bupropion hydrochloride	31677-93-7	Central Nervous System	Antidepressant	Carrier	Norepinephrine transporter; Dopamine transporter
PW4-A11	Alprenolol hydrochloride	PW	Prestw-250		Alprenolol hydrochloride	13707-88-5	Cardiovascular	Antianginal; Antihypertensive; Antiarrhythmic	GPCR	Adrenergic beta-1, 2, 3 receptor; Serotonin 1a (5-HT1a) receptor
PW4-B2	Chlorothiazide	PW	Prestw-251		Chlorothiazide	58-94-6	Metabolism	Antihypertensive; Diuretic	Carrier; Enzyme	Carbonic anhydrase I, II, IV; Thiazide-sensitive sodium-chloride cotr
PW4-B3	Diphenidol hydrochloride	PW	Prestw-252		Diphenidol hydrochloride	3254-89-5	Central Nervous System	Antiemetic; Antivertigo	GPCR	Muscarinic acetylcholine receptor M1, M2, M3, M4, M5
PW4-B4	Norethindrone	PW	Prestw-253		Norethindrone	68-22-4	Endocrinology	Contraceptive	Nuclear receptor	Progesterone receptor
PW4-B5	Nortriptyline hydrochloride	PW	Prestw-254		Nortriptyline hydrochloride	894-71-3	Central Nervous System	CNS Stimulant; Antidepressant	Carrier; GPCR	Alpha-1a adrenergic receptor; Noradrenaline uptake
PW4-B6	Niflumic acid	PW	Prestw-255		Niflumic acid	4394-00-7	Central Nervous System; Metabolism	Anti-inflammatory; Antipyretic; Analgesic	Ionotropic receptor; Ion channel	GABA-A receptor; Voltage-gated T-type calcium channel
PW4-B7	Isotretinoin	PW	Prestw-256		Isotretinoin	4759-48-2	Dermatology	Antineoplastic; Keratolytic	Nuclear receptor	Estrogen receptor 1
PW4-B8	Retinoic acid	PW	Prestw-257		Retinoic acid	302-79-4	Dermatology	Antineoplastic; Keratolytic	Nuclear receptor	Retinoic acid receptor
PW4-B9	Antazoline hydrochloride	PW	Prestw-258		Antazoline hydrochloride	2508-72-7	Central Nervous System; Allergology	Antihistaminic; Sedative	GPCR	Histaminergic H1 receptor
PW4-B10	Ethacrynic acid	PW	Prestw-259		Ethacrynic acid	58-54-8	Metabolism	Diuretic	Carrier	Solute carrier family 12 member 1
PW4-B11	Praziquantel	PW	Prestw-260		Praziquantel	55268-74-1	Infectiology	Antihelmintic	Ion channel	Voltage-activated calcium channel beta 1, 2 subunit
PW4-C2	Ethisterone	PW	Prestw-261		Ethisterone	434-03-7	Endocrinology	Contraceptive	Nuclear receptor	Progesterone receptor; Androgen Receptor
PW4-C3	Triprolidine hydrochloride	PW	Prestw-262		Triprolidine hydrochloride	550-70-9	Central Nervous System; Allergology	Antihistaminic; Sedative	GPCR	HistamineH1 receptor
PW4-C4	Doxepin hydrochloride	PW	Prestw-263		Doxepin hydrochloride	1229-29-4	Central Nervous System; Allergology	Antipruritic; Muscle relaxant; Anticonvulsant; Antispastic; Antidepressant	Carrier; Coenzyme	Cytochrome P450 2D6; Monoamines reuptake
PW4-C5	Dyclonine hydrochloride	PW	Prestw-264		Dyclonine hydrochloride	536-43-6	Neuromuscular	Local anesthetic	Enzyme; Ion channel	Voltage-gated Na+ channel; Aldehyde dehydrogenase
PW4-C6	Dimenhydrinate	PW	Prestw-265		Dimenhydrinate	523-87-5	Central Nervous System; Allergology	Antihistaminic; Antiemetic; Antivertigo	GPCR	Histaminergic H1 receptor
PW4-C7	Disopyramide	PW	Prestw-266		Disopyramide	3737-09-05	Cardiovascular	Antiarrhythmic	Ionotropic receptor	Voltage-gated Na+ channel
PW4-C8	Clotrimazole	PW	Prestw-267		Clotrimazole	23593-75-1	Infectiology	Antibacterial; Antifungal	Ion channel	Ca2+ activated K+ channels
PW4-C9	Vinpocetine	PW	Prestw-268		Vinpocetine	42971-09-5	Central Nervous System; Cardiovascular	Neuroprotectant; CNS Stimulant; Vasodilator	Enzyme	Phosphodiesterase 1
PW4-C10	Clomipramine hydrochloride	PW	Prestw-269		Clomipramine hydrochloride	17321-77-6	Central Nervous System	Antidepressant	Carrier	Serotonin reuptake
PW4-C11	Fendiline hydrochloride	PW	Prestw-270		Fendiline hydrochloride	13636-18-5	Cardiovascular	Antianginal; Antibacterial	Ion channel	Ca2+ channel
PW4-D2	Vincamine	PW	Prestw-271		Vincamine	1617-90-9	Central Nervous System	CNS Stimulant; Vasodilator	Ion channel	Sodium channel alpha subunits; brain (Types I, II, III)
PW4-D3	Indomethacin	PW	Prestw-272		Indomethacin	53-86-1	Central Nervous System; Metabolism	Anti-inflammatory; Antipyretic; Analgesic; Uricosuric	Enzyme	Thromboxane-A synthase; Cyclooxygenase-1, 2
PW4-D4	Cortisone	PW	Prestw-273		Cortisone	53-06-5	Metabolism; Endocrinology	Immunosuppressant; Anti-inflammatory	Nuclear receptor	Glucocorticoid receptor
PW4-D5	Prednisolone	PW	Prestw-274		Prednisolone	50-24-8	Immunology; Endocrinology	Immunosuppressant; Antineoplastic; Anti-inflammatory	Nuclear receptor	Glucocorticoid receptor
PW4-D6	Fenofibrate	PW	Prestw-275		Fenofibrate	49562-28-9	Metabolism	Hypocholesterolemic; Lipid-lowering; Uricosuric	Nuclear receptor	Peroxisome proliferator-activated alpha receptor
PW4-D7	Bumetanide	PW	Prestw-276		Bumetanide	28395-03-1	Metabolism	Diuretic	Carrier	Solute carrier family 12 member 1
PW4-D8	Labetalol hydrochloride	PW	Prestw-277		Labetalol hydrochloride	32780-64-6	Cardiovascular	Antihypotensive	GPCR	Adrenergic alpha receptor
PW4-D9	Cinnarizine	PW	Prestw-278		Cinnarizine	298-57-7	Central Nervous System; Allergology	Antihistaminic; Antibacterial; Antivertigo; Sedative; Vasodilator	GPCR	Histaminergic H1 receptor
PW4-D10	Methylprednisolone, 6-alpha	PW	Prestw-279		Methylprednisolone, 6-alpha	83-43-2	Endocrinology	Immunosuppressant; Anti-inflammatory	Nuclear receptor; Ion channel	Serotonin 3 (5-HT3) receptor; Glucocorticoid receptor
PW4-D11	Quinidine hydrochloride monohydrate	PW	Prestw-280		Quinidine hydrochloride monohydrate	6151-40-2	Cardiovascular; Infectiology	Antimalarial; Antiarrhythmic	Enzyme	Heme polymerase
PW4-E2	Fludrocortisone acetate	PW	Prestw-281		Fludrocortisone acetate	514-36-3	Dermatology; Endocrinology	Anti-infiammatory; Antipruritic; Anti-inflammatory	Nuclear receptor	Mineralocorticoid receptor
PW4-E3	Fenoterol hydrobromide	PW	Prestw-282		Fenoterol hydrobromide	1944-12-03	Respiratory; Neuromuscular	Tocolytic; Bronchodilator	GPCR	Adrenergic beta-2, 1, 3 receptor
PW4-E4	Homochlorcyclizine dihydrochloride	PW	Prestw-283		Homochlorcyclizine dihydrochloride	1982-36-1	Central Nervous System; Allergology	Antihistaminic; Sedative	GPCR	Histaminergic H1 receptor
PW4-E5	Diethylcarbamazine citrate	PW	Prestw-284		Diethylcarbamazine citrate	1642-54-2	Metabolism; Infectiology	Antihelmintic	Enzyme	Lipoxygenase
PW4-E6	Chenodiol	PW	Prestw-285		Chenodiol	474-25-9	Gastroenterology	Cholagogue; Choleretic	GPCR	Bile acid receptor FXR
PW4-E7	Perhexiline maleate	PW	Prestw-286		Perhexiline maleate	6724-53-4	Cardiovascular	Antianginal; Antibacterial; Antineoplastic	Ion channel	Ca2+ channel
PW4-E8	Oxybutynin chloride	PW	Prestw-287		Oxybutynin chloride	1508-65-2	Neuromuscular	Antispastic	GPCR	Muscarinic M2, M1, M3 receptor
PW4-E9	Spiperone	PW	Prestw-288		Spiperone	749-02-0	Central Nervous System	Antipsychotic	GPCR	Dopamine D2, D3, D4 receptor
PW4-E10	Pyrilamine maleate	PW	Prestw-289		Pyrilamine maleate	59-33-6	Central Nervous System; Respiratory; Allergology	Antihistaminic; Sedative; Antipruritic; Antitussive	GPCR	Histaminergic H1 receptor
PW4-E11	Sulfinpyrazone	PW	Prestw-290		Sulfinpyrazone	57-96-5	Metabolism; Hematology	Uricosuric; Antiplatelet	Transmembrane protein	Canalicular multispecific organic anion transporter 1
PW4-F2	Dantrolene sodium salt	PW	Prestw-291		Dantrolene sodium salt	14663-23-1	Neuromuscular	Muscle relaxant	Ionotropic receptor	Ryanodine 1 receptor
PW4-F3	Trazodone hydrochloride	PW	Prestw-292		Trazodone hydrochloride	25332-39-2	Central Nervous System	Antidepressant	Carrier	5-HT uptake
PW4-F4	Glafenine hydrochloride	PW	Prestw-293		Glafenine hydrochloride	65513-72-6	Metabolism	Analgesic	Carrier	ATP binding cassette B1
PW4-F5	Pimethixene maleate	PW	Prestw-294		Pimethixene maleate	13187-06-9	Central Nervous System; Respiratory; Allergology	Antihistaminic; Sedative; Antitussive; Bronchodilator	GPCR	Histaminergic H1 receptor
PW4-F6	Pergolide mesylate	PW	Prestw-295		Pergolide mesylate	66104-23-2	Central Nervous System	Antiparkinsonian	GPCR	Dopamine D1, D2, D3 receptor
PW4-F7	Acemetacin	PW	Prestw-296		Acemetacin	53164-05-9	Metabolism	Anti-inflammatory	Enzyme	Cyclooxygenase
PW4-F8	Benzydamine hydrochloride	PW	Prestw-297		Benzydamine hydrochloride	132-69-4	Central Nervous System; Metabolism	Anti-inflammatory; Antipyretic; Analgesic	Enzyme	Prostaglandin synthetase
PW4-F9	Fipexide hydrochloride	PW	Prestw-298		Fipexide hydrochloride	34161-23-4	Central Nervous System	Anti-fatigue; CNS Stimulant	Ionotropic receptor	Glutamate receptors
PW4-F10	Mifepristone	PW	Prestw-299		Mifepristone	84371-65-3	Endocrinology	Abortifacient	Nuclear receptor	Progesterone receptor; Glucocorticoid receptor
PW4-F11	Diperodon hydrochloride	PW	Prestw-300		Diperodon hydrochloride	537-12-2	Neuromuscular	Local anesthetic; Anti-haemorrhoids	Carrier	Sodium ion transmembrane transport
PW4-G2	Lisinopril	PW	Prestw-301		Lisinopril	83915-83-7	Cardiovascular	Antihypertensive; Vasodilator	Enzyme	HMG-CoA reductase
PW4-G3	Lincomycin hydrochloride	PW	Prestw-302		Lincomycin hydrochloride	859-18-7	Metabolism; Infectiology	Antibacterial	Ribosome	50S unit	Lincomycin hydrochloride	Protein Synthesis	Protein synthesis	Macrolides, lincosamides and streptogramins	Lincosamide
PW4-G4	Telenzepine dihydrochloride	PW	Prestw-303		Telenzepine dihydrochloride	147416-96-4	Gastroenterology	Antiulcer	GPCR	Muscarinic M1, M2, M3, M4 receptors
PW4-G5	Econazole nitrate	PW	Prestw-304		Econazole nitrate	24169-02-6	Metabolism; Infectiology	Antineoplastic; Antibacterial; Antifungal	Coenzyme	Cytochrome P450 51
PW4-G6	Bupivacaine hydrochloride	PW	Prestw-305		Bupivacaine hydrochloride	18010-40-7	Neuromuscular	Local anesthetic	Ion channel	Voltage-gated Na+ channel
PW4-G7	Clemastine fumarate	PW	Prestw-306		Clemastine fumarate	14976-57-9	Central Nervous System; Allergology	Antihistaminic; Antiemetic; Sedative	GPCR	Histaminergic H1 receptor
PW4-G8	Oxytetracycline dihydrate	PW	Prestw-307		Oxytetracycline dihydrate	6153-64-6	Metabolism; Infectiology	Antibacterial	Ribosome	30S unit	Oxytetracycline dihydrate	Protein Synthesis	Protein synthesis	Tetracyclines
PW4-G9	Pimozide	PW	Prestw-308		Pimozide	2062-78-4	Central Nervous System	Antibacterial; Antineoplastic; Antipsychotic	GPCR	Dopamine receptors
PW4-G10	Amodiaquine dihydrochloride dihydrate	PW	Prestw-309		Amodiaquine dihydrochloride dihydrate	6398-98-7	Metabolism; Infectiology	Antineoplastic; Anti-infiammatory; Antimalarial; Anti-inflammatory	Enzyme	Heme polymerase
PW4-G11	Mebeverine hydrochloride	PW	Prestw-310		Mebeverine hydrochloride	2753-45-9	Neuromuscular	Antispastic	GPCR	Muscarinic receptors
PW4-H2	Ifenprodil tartrate	PW	Prestw-311		Ifenprodil tartrate	23210-58-4	Cardiovascular	Vasodilator	Receptor; GPCR	Sigma opioid receptor; Adrenergic receptor Alpha-1
PW4-H3	Flunarizine dihydrochloride	PW	Prestw-312		Flunarizine dihydrochloride	30484-77-6	Central Nervous System	Antibacterial; Vasodilator; Anticonvulsant	GPCR; Ion channel	Histamine H1 receptor; Voltage-gated T-type calcium channel; Dopamine D2 receptor
PW4-H4	Trifluoperazine dihydrochloride	PW	Prestw-313		Trifluoperazine dihydrochloride	440-17-5	Central Nervous System	Antiemetic; Antineoplastic; Antipsychotic	GPCR	Dopamine D1, D2, D3, D4 receptor
PW4-H5	Enalapril maleate	PW	Prestw-314		Enalapril maleate	76095-16-4	Cardiovascular	Antihypertensive	Enzyme	Angiotensin-converting enzyme
PW4-H6	Minocycline hydrochloride	PW	Prestw-315		Minocycline hydrochloride	13614-98-7	Metabolism; Infectiology	Antibacterial	Ribosome	30S unit	Minocycline hydrochloride	Protein Synthesis	Protein synthesis	Tetracyclines
PW4-H7	Glibenclamide	PW	Prestw-316		Glibenclamide	10238-21-8	Endocrinology	Antidiabetic	Coenzyme; Transmembrane receptor	Cytochrome P450 2C9; Sulfonylurea receptor K-ATP channel
PW4-H8	Guanethidine sulfate	PW	Prestw-317		Guanethidine sulfate	60-02-6	Central Nervous System; Diagnostic	Antihypertensive; Local anesthetic	Carrier	Noradrenaline uptake
PW4-H9	Quinacrine dihydrochloride hydrate	PW	Prestw-318		Quinacrine dihydrochloride hydrate	69-05-6	Metabolism; Infectiology	Antileishmanial; Antiparasitic; Antiprotozoal; Antihelmintic; Antimalarial; Antitrichomonal	Enzyme	Monoamines oxidases
PW4-H10	Clofilium tosylate	PW	Prestw-319		Clofilium tosylate	92953-10-1	Cardiovascular	Antiarrhythmic	Ion channel	Potassium voltage-gated channel
PW4-H11	Fluphenazine dihydrochloride	PW	Prestw-320		Fluphenazine dihydrochloride	146-56-5	Central Nervous System	Antipsychotic	GPCR	Dopamin D1 D2 receptors
PW5-A2	Streptomycin sulfate	PW	Prestw-321		Streptomycin sulfate	3810-74-0	Metabolism; Infectiology	Antibacterial	Ribosome	50S unit	Streptomycin sulfate	Protein Synthesis	Protein synthesis	Aminoglycosides
PW5-A3	Alfuzosin hydrochloride	PW	Prestw-322		Alfuzosin hydrochloride	81403-68-1	Cardiovascular	Anti-infiammatory; Vasodilator	GPCR	Adrenergic alpha-1d, 1a, 1b receptor
PW5-A4	Chlorpropamide	PW	Prestw-323		Chlorpropamide	94-20-2	Endocrinology	Antidiabetic	Transmembrane receptor	Sulfonylurea receptor K-ATP channel
PW5-A5	Phenylpropanolamine hydrochloride	PW	Prestw-324		Phenylpropanolamine hydrochloride	154-41-6	Respiratory	Nasal Decongestant; Antihypotensive; Vasoconstrictor	GPCR	Adrenergic Alpha 1a, 1b, 1d receptors
PW5-A6	Ascorbic acid	PW	Prestw-325		Ascorbic acid	50-81-7	Metabolism	Anti-oxidant; Hemostatic; CNS Stimulant	Nuclear receptor	nuclear factor kappa B kinase alpha subunit
PW5-A7	(L) Methyldopa	PW	Prestw-326		(L) Methyldopa	555-30-6	Central Nervous System; Cardiovascular	Antihypertensive; Anti-infiammatory	Enzyme; GPCR	Adrenergic receptor alpha; L-aromatic aminoacid decarboxylase
PW5-A8	Cefoperazone dihydrate	PW	Prestw-327		Cefoperazone dihydrate	62893-19-0	Metabolism; Infectiology	Antibacterial	Enzyme	Bacterial transpeptidase	Cefoperazone dihydrate	Cell wall	Cell wall	beta-lactams	Cephalosporins	3rd generation
PW5-A9	Zoxazolamine	PW	Prestw-328		Zoxazolamine	61-80-3	Metabolism; Neuromuscular	Antigout; Uricosuric; Muscle relaxant	Carrier; Cell	dopamine metabolic process; Uric acid uptake
PW5-A10	Tacrine hydrochloride	PW	Prestw-329		Tacrine hydrochloride	1684-40-8	Central Nervous System	CNS Stimulant	Enzyme	Histamine N-methyltransferase; Acetylcholinesterase
PW5-A11	Bisoprolol hemifumarate	PW	Prestw-330		Bisoprolol hemifumarate	104344-23-2	Cardiovascular	Antianginal; Antihypertensive; Antiarrhythmic	GPCR	Adrenergic beta-1 receptor
PW5-B2	Lopinavir	PW	Prestw-1813		Lopinavir	192725-17-0	Infectiology	Antiviral	Enzyme	HIV-1 protease
PW5-B3	Practolol	PW	Prestw-332		Practolol	6673-35-4	Cardiovascular	Antianginal; Antihypertensive	GPCR	Adrenergic beta-1, 2 receptor
PW5-B4	Zidovudine	PW	Prestw-333		Zidovudine	30516-87-1	Metabolism; Infectiology	Antiviral	Enzyme	Transcriptase reverse
PW5-B5	Sulfisoxazole	PW	Prestw-334		Sulfisoxazole	127-69-5	Metabolism; Infectiology	Antibacterial	Enzyme	Bacterial dihydropteroate synthase	Sulfisoxazole	Folate	Folate	Sulfonamide
PW5-B6	Zaprinast	PW	Prestw-335		Zaprinast	37762-06-4	Cardiovascular	Erectile dysfunction treatment	Enzyme; GPCR	Phosphodiesterase 5; G-protein coupled receptor 3
PW5-B7	Chlormezanone	PW	Prestw-336		Chlormezanone	80-77-3	Central Nervous System; Neuromuscular	Anxiolytic; Muscle relaxant	Not identified	G-protein coupled receptor 3
PW5-B8	Procainamide hydrochloride	PW	Prestw-337		Procainamide hydrochloride	614-39-1	Cardiovascular; Neuromuscular	Local anesthetic; Antiarrhythmic; Vasodilator	Ion channel	Sodium channel alpha subunit
PW5-B9	N6-methyladenosine	PW	Prestw-338		N6-methyladenosine	1867-73-8	Oncology	Antineoplastic	GPCR	adenosine A3 A1 receptor
PW5-B10	Guanfacine hydrochloride	PW	Prestw-339		Guanfacine hydrochloride	29110-48-3	Central Nervous System; Cardiovascular	Antihypertensive	GPCR	Adrenergic Alpha 2a receptor
PW5-B11	Domperidone	PW	Prestw-340		Domperidone	57808-66-9	Central Nervous System	Antiemetic	GPCR	Dopamine D2, D3 receptor
PW5-C2	Furosemide	PW	Prestw-341		Furosemide	54-31-9	Metabolism	Antihypertensive; Diuretic	Carrier; Enzyme	Carbonic anhydrase I , XIV; Glucose-6-phosphate 1-dehydrogenase; Solute carrier family 12 member 1
PW5-C3	Methapyrilene hydrochloride	PW	Prestw-342		Methapyrilene hydrochloride	135-23-9	Central Nervous System; Allergology	Antihistaminic; Sedative	GPCR	Histaminergic H1 receptor
PW5-C4	Desipramine hydrochloride	PW	Prestw-343		Desipramine hydrochloride	58-28-6	Central Nervous System	CNS Stimulant; Antidepressant	Carrier; GPCR	Serotonin 2a (5-HT2a) receptor; Norepinephrine transporte
PW5-C5	Clorgyline hydrochloride	PW	Prestw-344		Clorgyline hydrochloride	17780-75-5	Central Nervous System	Antifungal; Antidepressant	Enzyme	Monoamine oxidase A
PW5-C6	Clenbuterol hydrochloride	PW	Prestw-345		Clenbuterol hydrochloride	21898-19-1	Respiratory; Neuromuscular	Tocolytic; Antiasthmatic; Bronchodilator	GPCR	Adrenergic beta-2 receptor
PW5-C7	Maprotiline hydrochloride	PW	Prestw-346		Maprotiline hydrochloride	10347-81-6	Central Nervous System	Antineoplastic; Anxiolytic; Antidepressant	Carrier	Norepinephrine transporter
PW5-C8	Thioguanosine	PW	Prestw-347		Thioguanosine	85-31-4	Metabolism; Oncology	Antineoplastic	Enzyme	Hypoxanthine-guanine phosphoribosyl transferase
PW5-C9	Chlorprothixene hydrochloride	PW	Prestw-348		Chlorprothixene hydrochloride	6469-93-8	Central Nervous System	Antiemetic; Antipsychotic	GPCR	Histamine H1 receptor; Adrenergic receptor alpha-1; Dopamine D1, D2 receptor
PW5-C10	Ritodrine hydrochloride	PW	Prestw-349		Ritodrine hydrochloride	23239-51-2	Neuromuscular	Tocolytic	GPCR	Adrenergic Beta-2 beta-1 receptors
PW5-C11	Clozapine	PW	Prestw-350		Clozapine	5786-21-0	Central Nervous System	Antiparkinsonian; Antipsychotic	GPCR	Serotoninergic 5-HT receptors
PW5-D2	Chlorthalidone	PW	Prestw-351		Chlorthalidone	77-36-1	Metabolism	Antihypertensive; Diuretic	Ion channel	Na+
PW5-D3	Dobutamine hydrochloride	PW	Prestw-352		Dobutamine hydrochloride	49745-95-1	Cardiovascular	Positive inotropic; Analeptic; Cardiotonic	GPCR	Adrenergic Beta-1, beta-2 receptors
PW5-D4	Moclobemide	PW	Prestw-353		Moclobemide	71320-77-9	Central Nervous System	Antidepressant	Enzyme	Monoamine oxidase A
PW5-D5	Clopamide	PW	Prestw-354		Clopamide	636-54-4	Metabolism	Antihypertensive; Diuretic	Carrier	Na+ l-
PW5-D6	Hycanthone	PW	Prestw-355		Hycanthone	3105-97-3	Infectiology	Antiparasitic; Antihelmintic	Enzyme	DNA-(apurinic or apyrimidinic site) lyase; UniProtKB: Q71SU7 (Carboxylic ester hydrolase)
PW5-D7	Adenosine 5'-monophosphate monohydrate	PW	Prestw-356		Adenosine 5'-monophosphate monohydrate	18422-05-4	Metabolism; Cardiovascular	Antiarrhythmic	GPCR; Enzyme; Ion channel	5'-nucleotidase; Ca2+ channel; Adrenergic receptor
PW5-D8	Amoxicillin	PW	Prestw-357		Amoxicillin	26787-78-0	Metabolism; Infectiology	Antibacterial	Enzyme	Bacterial transpeptidase	Amoxicillin	Cell wall	Cell wall	beta-lactams	Penicillins	Extended spectrum
PW5-D9	Pemirolast potassium	PW	Prestw-1603		Pemirolast potassium	100299-08-9	Ophthalmology	Antihistaminic; Antipruritic; Anti-inflammatory	Not identified	Bacterial transpeptidase
PW5-D10	Dextromethorphan hydrobromide monohydrate	PW	Prestw-359		Dextromethorphan hydrobromide monohydrate	6700-34-1	Central Nervous System	Antitussive	Ionotropic receptor; Nuclear receptor	Sigma opioid receptor; Glutamate [NMDA] receptor subunit 3A
PW5-D11	Droperidol	PW	Prestw-360		Droperidol	548-73-2	Central Nervous System	Antipsychotic	GPCR	Alpha-1a adrenergic receptor; Serotonin 2a (5-HT2a) receptor; Dopamine D2 receptor
PW5-E2	Bambuterol hydrochloride	PW	Prestw-361		Bambuterol hydrochloride	81732-46-9	Respiratory; Neuromuscular	Tocolytic; Bronchodilator	Enzyme; GPCR	Adrenergic beta-2 receptor; Butyrylcholinesterase
PW5-E3	Betamethasone	PW	Prestw-362		Betamethasone	378-44-9	Endocrinology	Immunosuppressant; Antineoplastic; Antipruritic; Anti-inflammatory	Nuclear receptor	Glucocorticoid receptor
PW5-E4	Colchicine	PW	Prestw-363		Colchicine	64-86-8	Metabolism	Anti-inflammatory; Antigout	Protein	Tubulin beta chain
PW5-E5	Metergoline	PW	Prestw-364		Metergoline	17692-51-2	Central Nervous System	Antiprolactin	GPCR	Muscarinic acetylcholine receptor M3; Serotoninergic 5-HT 2b, 1d receptors; Dopamine D2 receptor
PW5-E6	Brinzolamide	PW	Prestw-365		Brinzolamide	138890-62-7	Metabolism	Diuretic; Antiglaucoma	Enzyme	Carbonic anhydrase II
PW5-E7	Ambroxol hydrochloride	PW	Prestw-366		Ambroxol hydrochloride	23828-92-4	Respiratory	Expectorant; Mucolytic	Enzyme	Beta-glucocerebrosidase
PW5-E8	Benfluorex	PW	Prestw-367		Benfluorex	23602-78-0	Central Nervous System	Anorectic; CNS Stimulant; Antidiabetic	Carrier	Dopamine reuptake
PW5-E9	Bepridil hydrochloride	PW	Prestw-368		Bepridil hydrochloride	74764-40-2	Cardiovascular	Antianginal; Antibacterial; Antiarrhythmic; Antihypotensive; Vasodilator	Enzyme; Ion channel	Beta-secretase (BACE); Ca2+ channel
PW5-E10	Meloxicam	PW	Prestw-369		Meloxicam	71125-38-7	Metabolism	Anti-inflammatory	Enzyme	Cyclooxygenase-1, 2
PW5-E11	Benzbromarone	PW	Prestw-370		Benzbromarone	3562-84-3	Cardiovascular	Antigout; Antianginal; Uricosuric; Antispastic; Antifungal; Vasodilator	Carrier	Uric acid uptake
PW5-F2	Ketotifen fumarate	PW	Prestw-371		Ketotifen fumarate	34580-14-8	Allergology	Antihistaminic	Enzyme; GPCR	Histaminergic H1 receptor; Phosphodiesterase 7
PW5-F3	Debrisoquin sulfate	PW	Prestw-372		Debrisoquin sulfate	581-88-4	Cardiovascular	Antihypertensive	Enzyme	Monoamine oxidase B, A
PW5-F4	Amethopterin	PW	Prestw-373		Amethopterin	60388-53-6	Immunology; Metabolism; Oncology	Immunosuppressant; Antineoplastic; Anti-inflammatory	Enzyme	Serum paraoxonase/ arylesterase 1; Dihydrofolate reductase
PW5-F5	Methylergometrine maleate	PW	Prestw-374		Methylergometrine maleate	57432-61-8	Neuromuscular	Hemostatic; Oxytocic	GPCR	Serotoninergic 5-HT 1a, 2b,2c receptors; Dopamine D1 receptor
PW5-F6	Cefditoren Pivoxil	PW	Prestw-1840		Cefditoren Pivoxil	117467-28-4	Infectiology	Antibacterial	Protein	Penicillin-binding protein 2B, 1A, 2X
PW5-F7	Clofazimine	PW	Prestw-376		Clofazimine	2030-63-9	Infectiology	Antibacterial	DNA	DNA	Clofazimine	DNA synthesis	DNA	Miscellaneous agents	Others	Antimycobacterial
PW5-F8	Nafronyl oxalate	PW	Prestw-377		Nafronyl oxalate	3200-06-04	Cardiovascular; Neuromuscular	Antispastic; Anti-ischemic; Vasodilator	GPCR	Serotoninergic 5-HT receptors
PW5-F9	Bezafibrate	PW	Prestw-378		Bezafibrate	41859-67-0	Metabolism	Hypocholesterolemic; Antilipemic; Lipid-lowering	Nuclear receptor	Peroxisome proliferator-activated alpha receptor
PW5-F10	Nefazodone hydrochloride	PW	Prestw-1152		Nefazodone hydrochloride	82752-99-6	Central Nervous System	Antidepressant	GPCR	Adrenergic receptor alpha-1 alpha-2; Serotoninergic 5-HT 1a, 2a receptors
PW5-F11	Clebopride maleate	PW	Prestw-380		Clebopride maleate	84370-95-6	Central Nervous System	Antispastic; Antiemetic	GPCR	Dopamine D2 receptor
PW5-G2	Lidoflazine	PW	Prestw-381		Lidoflazine	3416-26-0	Cardiovascular	Antianginal; Antibacterial; Antiarrhythmic; Vasodilator	Ion channel	HERG K(+)channel
PW5-G3	Betaxolol hydrochloride	PW	Prestw-382		Betaxolol hydrochloride	63659-19-8	Cardiovascular; Ophthalmology	Antihypertensive; Antiglaucoma	GPCR	Adrenergic beta-1, 2 receptor
PW5-G4	Nicardipine hydrochloride	PW	Prestw-383		Nicardipine hydrochloride	54527-84-3	Cardiovascular	Antianginal; Antihypertensive	Ion channel	Voltage-gated L-type Ca2+ channel
PW5-G5	Probucol	PW	Prestw-384		Probucol	23288-49-5	Metabolism	Hypocholesterolemic; Antilipemic	Nuclear receptor	ATP-binding cassette sub-family A member 1
PW5-G6	Mitoxantrone dihydrochloride	PW	Prestw-385		Mitoxantrone dihydrochloride	70476-82-3	Oncology	Antineoplastic	Enzyme	DNA topoisomerase II
PW5-G7	GBR 12909 dihydrochloride	PW	Prestw-386		GBR 12909 dihydrochloride	67469-78-7	Central Nervous System	Antidepressant	Carrier; Ion channel	Dopamine reuptake; Potassium voltage-gated channel subfamily H member 2
PW5-G8	Carbetapentane citrate	PW	Prestw-387		Carbetapentane citrate	23142-01-0	Central Nervous System; Neuromuscular	Antispastic; Local anesthetic; Antitussive	GPCR	Sigma1 receptor
PW5-G9	Dequalinium dichloride	PW	Prestw-388		Dequalinium dichloride	522-51-0	Infectiology	Antibacterial; Antiseptic; Antifungal	Enzyme; Ion channel	Protein kinase C alpha, beta; heteromeric CNGA1+CNGB1 channels; cGMP-gated cation channel alpha-1
PW5-G10	Ketoconazole	PW	Prestw-389		Ketoconazole	65277-42-1	Metabolism; Infectiology	Antibacterial; Antifungal	Coenzyme; Enzyme	Cytochrome P450 21, 51, 3A4, 17A1; Sterol 14-demethylase
PW5-G11	Fusidic acid sodium salt	PW	Prestw-390		Fusidic acid sodium salt	751-94-0	Metabolism; Infectiology	Antibacterial	Ribosome	Bacterial elongation factor G	Fusidic acid sodium salt	Protein Synthesis	Protein synthesis	Miscellaneous agents	Others
PW5-H2	Terbutaline hemisulfate	PW	Prestw-391		Terbutaline hemisulfate	23031-32-5	Respiratory	Antiasthmatic; Muscle relaxant; Bronchodilator	GPCR	Adrenergic beta-2 receptor
PW5-H3	Ketanserin tartrate hydrate	PW	Prestw-392		Ketanserin tartrate hydrate	83846-83-7	Cardiovascular	Antihypertensive; Vasodilator	GPCR	Serotoninergic 5-HT2a receptor
PW5-H4	Hemicholinium bromide	PW	Prestw-393		Hemicholinium bromide	312-45-8	Neuromuscular	Curarizing	Carrier	Acetylcholine uptake
PW5-H5	Kanamycin A sulfate	PW	Prestw-394		Kanamycin A sulfate	25389-94-0	Metabolism; Infectiology	Antibacterial	Ribosome	50S unit	Kanamycin A sulfate	Protein Synthesis	Protein synthesis	Aminoglycosides
PW5-H6	Amikacin hydrate	PW	Prestw-395		Amikacin hydrate	37517-28-5	Metabolism; Infectiology	Antibacterial	Ribosome	50S unit	Amikacin hydrate	Protein Synthesis	Protein synthesis	Aminoglycosides
PW5-H7	Etoposide	PW	Prestw-396		Etoposide	33419-42-0	Oncology	Antineoplastic	Enzyme	DNA topoisomerase II
PW5-H8	(Z,E) Clomiphene citrate	PW	Prestw-397		(Z,E) Clomiphene citrate	50-41-9	Endocrinology	Antineoplastic	Nuclear receptors	Androgen receptor; Estrogen receptor beta
PW5-H9	Oxantel pamoate	PW	Prestw-398		Oxantel pamoate	68813-55-8	Infectiology	Antihelmintic	Ionotropic receptor; Enzyme	Fumarate reductase; Acetylcholinesterase 1; Neuronal acetylcholine receptor protein alpha-7 subunit
PW5-H10	Prochlorperazine dimaleate	PW	Prestw-399		Prochlorperazine dimaleate	84-02-6	Central Nervous System	Antiemetic; Antipsychotic	GPCR	Dopamine D2 receptor
PW5-H11	Hesperidin	PW	Prestw-400		Hesperidin	520-26-3	Dermatology; Oncology	Anti-oxidant; Antineoplastic; Anti-haemorrhoids	Ion channel	calcium voltage-gated channel subunit alpha1
PW6-A2	Testosterone propionate	PW	Prestw-401		Testosterone propionate	57-85-2	Endocrinology	Anabolic	Nuclear receptor	Androgen Receptor
PW6-A3	Haloprogin	PW	Prestw-1269		Haloprogin	777-11-7	Infectiology	Antifungal	GPCR	Dopamine D1, D3 receptor
PW6-A4	(L) Thyroxine	PW	Prestw-403		(L) Thyroxine	51-48-9	Metabolism; Endocrinology	Lipid-lowering; Hypocholesterolemic; Antilipemic; Antineoplastic; Antihypothyroid	Nuclear receptor	Thyroid hormone receptor alpha, beta-1
PW6-A5	Idebenone	PW	Prestw-1288		Idebenone	58186-27-9	Oncology	Antineoplastic	Enzyme	NADH oxidase (complexes I, III and IV)
PW6-A6	Pepstatin A	PW	Prestw-405		Pepstatin A	26305-03-3	Metabolism; Infectiology	Antiviral	Enzyme	Aspartic proteases irreversible
PW6-A7	Delavirdine	PW	Prestw-1796		Delavirdine	136817-59-9	Infectiology	Antiviral	Enzyme	nonnucleoside reverse transcriptase
PW6-A8	Adamantamine fumarate	PW	Prestw-407		Adamantamine fumarate	80789-67-9	Infectiology	Antiviral	Ionotropic receptor; Protein	Glutamate [NMDA] receptor; Matrix protein 2
PW6-A9	Butoconazole nitrate	PW	Prestw-408		Butoconazole nitrate	32872-77-1	Metabolism; Infectiology	Antibacterial; Antifungal	Coenzyme	Cytochrome P450 51
PW6-A10	Amiodarone hydrochloride	PW	Prestw-409		Amiodarone hydrochloride	19774-82-4	Cardiovascular	Antianginal; Antibacterial; Antiarrhythmic	GPCR; Ion channel	Voltage-gated T-type calcium channel; Adrenergic receptor beta
PW6-A11	Amphotericin B	PW	Prestw-410		Amphotericin B	1397-89-3	Infectiology	Antibacterial; Antifungal	Protein	Ergosterol
PW6-B2	Dienogest	PW	Prestw-1831		Dienogest	65928-58-7	Endocrinology	Contraceptive	Nuclear receptor	Progesterone receptor; Androgen Receptor
PW6-B3	Amifostine	PW	Prestw-1489		Amifostine	20537-88-6	Diagnostic	Contraceptive	Enzyme	Alkaline phosphatase placental-like
PW6-B4	Carbarsone	PW	Prestw-413		Carbarsone	121-59-5	Infectiology	Antiamebic; Antiprotozoal	Protein	nonstructural protein 1 (Influenza A virus)
PW6-B5	Amlodipine	PW	Prestw-1219		Amlodipine	88150-42-9	Cardiovascular	Antihypertensive	Ion channel	Voltage-gated L-type Ca2+ channel
PW6-B6	Modafinil	PW	Prestw-1147		Modafinil	68693-11-8	Central Nervous System	CNS Stimulant	Carrier	Dopamine reuptake
PW6-B7	Bacampicillin hydrochloride	PW	Prestw-416		Bacampicillin hydrochloride	37661-08-8	Metabolism; Infectiology	Antibacterial	Enzyme	Bacterial transpeptidase	Bacampicillin hydrochloride	Cell wall	Cell wall	beta-lactams	Penicillins	Extended spectrum
PW6-B8	Lamivudine	PW	Prestw-1298		Lamivudine	134678-17-4	Metabolism; Infectiology	Antiviral	Enzyme	HIV reverse transcriptase
PW6-B9	Biotin	PW	Prestw-418		Biotin	58-85-5	Metabolism	Antiviral	Enzyme	ABL proto-oncogene 1, non-receptor tyrosine kinase
PW6-B10	Bisacodyl	PW	Prestw-419		Bisacodyl	603-50-9	Gastroenterology	Antineoplastic; Laxative	Ion channel	Na+
PW6-B11	Erlotinib	PW	Prestw-1242		Erlotinib	183321-74-6	Oncology	Antineoplastic	Receptor; Enzyme	Serine/threonine-protein kinase B-raf; Epidermal growth factor receptor erbB1
PW6-C2	Suloctidil	PW	Prestw-421		Suloctidil	54063-56-8	Neuromuscular	Antibacterial; Antiplatelet; Vasodilator	Enzyme; Ion channel	calcium channel activity; Sphingomyelin phosphodiesterase
PW6-C3	Zotepine	PW	Prestw-1368		Zotepine	26615-21-4	Central Nervous System	Antipsychotic	GPCR	Dopamine D2 / 5-HT2 receptors
PW6-C4	Carisoprodol	PW	Prestw-423		Carisoprodol	78-44-4	Central Nervous System	Sedative; Antipyretic; Analgesic; Muscle relaxant	Ionotropic receptor	GABA-A receptor
PW6-C5	Cephalosporanic acid, 7-amino	PW	Prestw-424		Cephalosporanic acid, 7-amino	957-68-6	Metabolism; Infectiology	Antibacterial	Enzyme	Bacterial transpeptidase; Beta-lactamase	Cephalosporanic acid, 7-amino	Cell wall	Cell wall	beta-lactams	Cephalosporins
PW6-C6	Linagliptin	PW	Prestw-1832		Linagliptin	668270-12-0	Metabolism	Antidiabetic	Enzyme	Dipeptidyl peptidase 4
PW6-C7	Buflomedil hydrochloride	PW	Prestw-426		Buflomedil hydrochloride	35543-24-9	Cardiovascular	Vasodilator	Enzyme	3-beta-hydroxysteroid-delta(8),delta(7)-isomerase
PW6-C8	Dibenzepine hydrochloride	PW	Prestw-1393		Dibenzepine hydrochloride	315-80-0	Central Nervous System	Antidepressant	GPCR	Histamine H1 receptor; Muscarinic acetylcholine receptor
PW6-C9	Roxatidine acetate hydrochloride	PW	Prestw-428		Roxatidine acetate hydrochloride	93793-83-0	Gastroenterology	Antiulcer	Nuclear receptor; GPCR	Histamine H2 receptor; Estrogen receptor
PW6-C10	Valacyclovir hydrochloride	PW	Prestw-1505		Valacyclovir hydrochloride	124832-27-5	Metabolism; Infectiology	Antiviral	Enzyme	Thymidine kinase; Human herpesvirus 1 DNA polymerase
PW6-C11	Cisapride	PW	Prestw-430		Cisapride	81098-60-4	Gastroenterology	Gastroprokinetic	GPCR	Serotoninergic 5-HT4 receptor
PW6-D2	Pefloxacin	PW	Prestw-1303		Pefloxacin	70458-92-3	Metabolism; Infectiology	Antibacterial	Enzyme	DNA gyrase	Pefloxacine	DNA gyrase	DNA	(Fluoro-)quinolones	2nd generation	2nd generation
PW6-D3	Corticosterone	PW	Prestw-432		Corticosterone	50-22-6	Central Nervous System; Endocrinology	Immunosuppressant; Anti-inflammatory; CNS Stimulant	Nuclear receptor	Mineralocorticoid receptor; Glucocorticoid receptor
PW6-D4	Cyanocobalamin	PW	Prestw-433		Cyanocobalamin	68-19-9	Metabolism	Analgesic	Enzyme	Methionine synthase; Methylmalonyl-CoA mutase, mitochondrial
PW6-D5	Cefadroxil	PW	Prestw-434		Cefadroxil	50370-12-2	Metabolism; Infectiology	Antibacterial	Enzyme	Bacterial transpeptidase	Cefadroxil	Cell wall	Cell wall	beta-lactams	Cephalosporins	1st generation
PW6-D6	Cyclosporin A	PW	Prestw-435		Cyclosporin A	59865-13-3	Immunology	Immunosuppressant	Enzyme	Calcineurine phosphatase
PW6-D7	Digitoxigenin	PW	Prestw-436		Digitoxigenin	143-62-4	Cardiovascular	Cardiotonic; Antineoplastic	Enzyme	Na+ K+ ATPase
PW6-D8	Digoxin	PW	Prestw-437		Digoxin	20830-75-5	Cardiovascular	Cardiotonic; Antineoplastic; Cardioprotective	Enzyme	Glucose-6-phosphate 1-dehydrogenase; Na+ K+ ATPase
PW6-D9	Doxorubicin hydrochloride	PW	Prestw-438		Doxorubicin hydrochloride	25316-40-9	Oncology; Infectiology	Antibacterial; Antiviral; Antineoplastic; Immunosuppressant	Enzyme	DNA topoisomerase II
PW6-D10	Carbimazole	PW	Prestw-439		Carbimazole	22232-54-8	Metabolism	Antihyperthyroid	Enzyme	Thyroid peroxidase
PW6-D11	Epiandrosterone	PW	Prestw-440		Epiandrosterone	481-29-8	Endocrinology	Anabolic	Enzyme; Ion channel	Glucose-6-phosphate 1-dehydrogenase; Voltage-gated L-type calcium channel
PW6-E2	Estradiol-17 beta	PW	Prestw-441		Estradiol-17 beta	50-28-2	Endocrinology	Antigonadotropin	Nuclear receptor	Estrogen receptor alpha, beta; Androgen Receptor
PW6-E3	Clobutinol hydrochloride	PW	Prestw-1380		Clobutinol hydrochloride	1215-83-4	Central Nervous System	Antitussive	Ion channel	HERG
PW6-E4	Nebivolol hydrochloride	PW	Prestw-1814		Nebivolol hydrochloride	99200-09-6Â	Cardiovascular	Antihypertensive	GPCR	Beta-1 adrenergic receptor
PW6-E5	Oxcarbazepine	PW	Prestw-1156		Oxcarbazepine	28721-07-5	Central Nervous System	Anticonvulsant	Ion channel	Voltage-gated Na+ channel
PW6-E6	Cyclobenzaprine hydrochloride	PW	Prestw-445		Cyclobenzaprine hydrochloride	6202-23-9	Neuromuscular	Muscle relaxant	Coenzyme; GPCR	Serotonin 2 (5-HT2) receptor; Cytochrome P450 3A4, 1A2, 2D6
PW6-E7	Carteolol hydrochloride	PW	Prestw-446		Carteolol hydrochloride	51781-21-6	Cardiovascular; Ophthalmology	Antihypertensive; Antiglaucoma	GPCR	Adrenergic beta-1, 2 receptor
PW6-E8	Hydrocortisone	PW	Prestw-447		Hydrocortisone	50-23-7	Endocrinology	Anti-inflammatory	Nuclear receptor	Glucocorticoid receptor
PW6-E9	Pitavastatin calcium	PW	Prestw-1815		Pitavastatin calcium	147511-69-1	Metabolism	Hypocholesterolemic; Antifungal	Enzyme	HMG-CoA reductase
PW6-E10	Pilocarpine nitrate	PW	Prestw-449		Pilocarpine nitrate	148-72-1	Ophthalmology	Antiglaucoma	GPCR	Muscarinic acetylcholine receptor
PW6-E11	Dicloxacillin sodium salt hydrate	PW	Prestw-450		Dicloxacillin sodium salt hydrate	13412-64-1	Metabolism; Infectiology	Antibacterial	Enzyme	Bacterial transpeptidase	Dicloxacillin sodium salt hydrate	Cell wall	Cell wall	beta-lactams	Penicillins	Beta-lactamase resistant
PW6-F2	Alizapride hydrochloride	PW	Prestw-451		Alizapride hydrochloride	59338-87-3	Central Nervous System	Antiemetic	GPCR	Dopamine D2 receptors
PW6-F3	Stanozolol	PW	Prestw-1161		Stanozolol	10418-03-8	Endocrinology	Antianemic; Anabolic	Nuclear receptor	3-Ketosteroid receptor; Androgen Receptor
PW6-F4	Calcipotriene	PW	Prestw-1257		Calcipotriene	112965-21-6	Metabolism; Dermatology	Antipsoriatic	Nuclear receptor	Vitamin D receptor
PW6-F5	Linezolid	PW	Prestw-1429		Linezolid	165800-03-3	Metabolism; Infectiology	Antibacterial	Enzyme; Ribosome	Transpeptidase; 70S ribosome	Linezolid	Protein Synthesis	Protein synthesis	Oxazolidinone
PW6-F6	Mebhydroline 1,5-naphtalenedisulfonate	PW	Prestw-455		Mebhydroline 1,5-naphtalenedisulfonate	6153-33-9	Allergology	Antihistaminic	GPCR	Histaminergic H1 receptor
PW6-F7	Meclocycline sulfosalicylate	PW	Prestw-456		Meclocycline sulfosalicylate	73816-42-9	Metabolism; Infectiology	Antibacterial	Ribosome	30S unit	Meclocycline sulfosalicylate	Protein Synthesis	Protein synthesis	Tetracyclines
PW6-F8	Meclozine dihydrochloride	PW	Prestw-457		Meclozine dihydrochloride	1104-22-9	Central Nervous System; Allergology	Antihistaminic; Antiemetic; Sedative	Coenzyme; Enzyme; GPCR	Histaminergic H1 receptor; Ethanolamine-phosphate cytidylyltransferase; Cytochrome P450 3A4
PW6-F9	Melatonin	PW	Prestw-458		Melatonin	73-31-4	Central Nervous System; Immunology; Endocrinology	Anti-oxidant; Immunostimulant; Anticonvulsant	GPCR	Melatonin receptor 1A, 1B
PW6-F10	Butalbital	PW	Prestw-1251		Butalbital	77-26-9	Central Nervous System	Sedative; Hypnotic	Ion channel	GABA-A receptor; anion channel
PW6-F11	Dinoprost trometamol	PW	Prestw-460		Dinoprost trometamol	38362-01-5	Endocrinology	Oxytocic	GPCR	Prostanoid FP receptor
PW6-G2	Tropisetron hydrochloride	PW	Prestw-461		Tropisetron hydrochloride	105826-92-4	Central Nervous System	Antiemetic	Ionotropic receptor	Serotoninergic 5-HT3 receptor
PW6-G3	Cefixime	PW	Prestw-462		Cefixime	79350-37-1	Metabolism; Infectiology	Antibacterial	Protein	Bacterial penicillin-binding protein	Cefixime	Cell wall	Cell wall	beta-lactams	Cephalosporins	3rd generation
PW6-G4	Metrizamide	PW	Prestw-463		Metrizamide	31112-62-6	Diagnostic	Contrastant	Not identified	Bacterial penicillin-binding protein
PW6-G5	Quetiapine hemifumarate	PW	Prestw-1323		Quetiapine hemifumarate	111974-72-2	Central Nervous System	Antipsychotic	GPCR	Dopamine receptors
PW6-G6	Tosufloxacin hydrochloride	PW	Prestw-1464		Tosufloxacin hydrochloride	100490-36-6	Metabolism; Infectiology	Antibacterial	Enzyme	Bacterial DNA gyrase; Topoisomerase IV	Tosufloxacin hydrochloride	DNA gyrase	DNA	(Fluoro-)quinolones	3rd generation	3rd generation
PW6-G7	Efavirenz	PW	Prestw-1400		Efavirenz	154598-52-4	Metabolism; Infectiology	Antiviral	Enzyme; Nuclear receptor	Reverse transcriptase; Estrogen receptor alpha
PW6-G8	Rifapentine	PW	Prestw-1157		Rifapentine	61379-65-5	Metabolism; Infectiology	Antibacterial	Enzyme	DNA-dependent RNA polymerase	Rifapentine	RNA polymerase	DNA	Miscellaneous agents	Rifamycin	Antimycobacterial
PW6-G9	Neostigmine bromide	PW	Prestw-468		Neostigmine bromide	114-80-7	Diagnostic	Anti-fatigue	Enzyme	Acetylcholinesterase
PW6-G10	Niridazole	PW	Prestw-469		Niridazole	61-57-4	Metabolism; Infectiology	Antiparasitic; Antihelmintic; Antiprotozoal	DNA	DNA biosynthetic process
PW6-G11	Ceforanide	PW	Prestw-470		Ceforanide	60925-61-3	Metabolism; Infectiology	Antibacterial	Protein	Bacterial penicillin-binding protei	Ceforanide	Cell wall	Cell wall	beta-lactams	Cephalosporins	2nd generation
PW6-H2	Vatalanib	PW	Prestw-1358		Vatalanib	212141-54-3	Oncology	Antineoplastic	Receptor; Enzyme	Vascular endothelial growth factor receptor; Kinase
PW6-H3	Itopride	PW	Prestw-1295		Itopride	122898-67-3	Metabolism	Antiulcer	Enzyme; GPCR	Acetylcholinesterase; Dopamine D2 receptor
PW6-H4	Cefotetan	PW	Prestw-473		Cefotetan	69712-56-7	Metabolism; Infectiology	Antibacterial	Protein	Bacterial penicillin-binding protein	Cefotetan	Cell wall	Cell wall	beta-lactams	Cephalosporins	2nd generation
PW6-H5	Fentiazac	PW	Prestw-1254		Fentiazac	18046-21-4	Metabolism	Anti-inflammatory	Enzyme	Cyclooxygenase
PW6-H6	Brompheniramine maleate	PW	Prestw-475		Brompheniramine maleate	980-71-2	Allergology	Antihistaminic; Sedative; Antipruritic; Antitussive	GPCR	Histaminergic H1 receptor
PW6-H7	Primaquine diphosphate	PW	Prestw-476		Primaquine diphosphate	63-45-6	Infectiology	Antimalarial	Carrier; Enzyme	Heme polymerase; Quinone reductase 2; Chloroquine resistance transporter
PW6-H8	Progesterone	PW	Prestw-477		Progesterone	57-83-0	Endocrinology	Progestogen	Nuclear receptor	Mineralocorticoid receptor; Progesterone receptor
PW6-H9	Felodipine	PW	Prestw-478		Felodipine	72509-76-3	Neuromuscular	Antianginal; Antihypertensive	Nuclear receptor; Ion channel	Voltage-gated L-type Ca2+ channel; Mineralocorticoid receptor
PW6-H10	Raclopride	PW	Prestw-1325		Raclopride	84225-95-6	Central Nervous System	Antihypertensive	GPCR	Dopamine D2, D3, D4 receptors
PW6-H11	Closantel	PW	Prestw-1385		Closantel	57808-65-8	Metabolism; Infectiology	Antiparasitic; Antihelmintic; Antifungal	Not identified	Dopamine D2, D3, D4 receptors
PW7-A2	Serotonin hydrochloride	PW	Prestw-481		Serotonin hydrochloride	153-98-0	Central Nervous System; Endocrinology	CNS Stimulant	GPCR	Serotoninergic 5-HT receptors
PW7-A3	Cefotiam hydrochloride	PW	Prestw-482		Cefotiam hydrochloride	61622-34-2	Metabolism; Infectiology	Antibacterial	Protein	Bacterial penicillin-binding protein	Cefotiam hydrochloride	Cell wall	Cell wall	beta-lactams	Cephalosporins	2nd generation
PW7-A4	Rofecoxib	PW	Prestw-1336		Rofecoxib	162011-90-7	Metabolism	Anti-inflammatory	Enzyme	Cyclooxygenase 2
PW7-A5	Benperidol	PW	Prestw-484		Benperidol	2062-84-2	Central Nervous System	Antipsychotic	GPCR	Dopamine D2 receptor
PW7-A6	Cefaclor hydrate	PW	Prestw-485		Cefaclor hydrate	70356-03-5	Metabolism; Infectiology	Antibacterial	Enzyme	Bacterial transpeptidase	Cefaclor hydrate	Cell wall	Cell wall	beta-lactams	Cephalosporins	2nd generation
PW7-A7	Colistin sulfate	PW	Prestw-486		Colistin sulfate	1264-72-8	Infectiology	Antibacterial; Antifungal	Membrane	Bacterial transpeptidase	Colistin sulfate	LPS	Cell wall	Miscellaneous agents	Others
PW7-A8	Daunorubicin hydrochloride	PW	Prestw-487		Daunorubicin hydrochloride	23541-50-6	Oncology; Infectiology	Antibacterial; Antineoplastic	Enzyme	DNA topoisomerase I and II alpha
PW7-A9	Dosulepin hydrochloride	PW	Prestw-488		Dosulepin hydrochloride	897-15-4	Central Nervous System	CNS Stimulant; Antidepressant	Protein	Tumor protein p53
PW7-A10	Ceftazidime pentahydrate	PW	Prestw-489		Ceftazidime pentahydrate	78439-06-2	Metabolism; Infectiology	Antibacterial	Protein	Penicillin-binding protein 1A, 1B, 2,3,4	Ceftazidime pentahydrate	Cell wall	Cell wall	beta-lactams	Cephalosporins	3rd generation
PW7-A11	Iobenguane sulfate	PW	Prestw-490		Iobenguane sulfate	103346-16-3	Oncology	Antineoplastic	Coenzyme	Cytochrome P450
PW7-B2	Metixene hydrochloride	PW	Prestw-491		Metixene hydrochloride	1553-34-0	Central Nervous System; Neuromuscular	Antispastic; Antiparkinsonian	GPCR	Muscarinic acetylcholine receptor
PW7-B3	Nitrofural	PW	Prestw-492		Nitrofural	59-87-0	Infectiology	Antibacterial; Antidotes	DNA	DNA
PW7-B4	Omeprazole	PW	Prestw-493		Omeprazole	73590-58-6	Gastroenterology	Antiulcer	Enzyme	Potassium-transporting ATPase
PW7-B5	Propylthiouracil	PW	Prestw-494		Propylthiouracil	51-52-5	Metabolism	Antihyperthyroid	Enzyme	Thyroid peroxidase
PW7-B6	Terconazole	PW	Prestw-495		Terconazole	67915-31-5	Metabolism; Infectiology	Antibacterial; Antifungal	Coenzyme; Enzyme; Nuclear receptor	Pregnane X receptor; Cytochrome P450 51; Sterol 14-demethylase
PW7-B7	Tiaprofenic acid	PW	Prestw-496		Tiaprofenic acid	33005-95-7	Central Nervous System; Metabolism	Anti-inflammatory; Antipyretic; Analgesic	Enzyme	Cyclooxygenase
PW7-B8	Vancomycin hydrochloride	PW	Prestw-497		Vancomycin hydrochloride	1404-93-9	Metabolism; Infectiology	Antibacterial	Enzyme	Bacterial mucopeptide biosynthesis	Vancomycin hydrochloride	Cell wall	Cell wall	Glycopeptides and lipoglycopeptides
PW7-B9	Artemisinin	PW	Prestw-498		Artemisinin	63968-64-9	Infectiology	Antimalarial	Not identified	PfATP6, Plasmodium falciparum
PW7-B10	Propafenone hydrochloride	PW	Prestw-499		Propafenone hydrochloride	34183-22-7	Cardiovascular	Antiarrhythmic	Ion channel; GPCR	Potassium channel subfamily K member 2; Adrenergic Beta receptors
PW7-B11	Ethamivan	PW	Prestw-500		Ethamivan	304-84-7	Central Nervous System	Analeptic; CNS stimulant	Carrier; Coenzyme	Cytochrome P450 family 1A2; ATP binding cassette B1
PW7-C2	Vigabatrin hydrochloride	PW	Prestw-501		Vigabatrin hydrochloride	1391054-02-6	Central Nervous System	Antiepileptic; Anticonvulsant	Enzyme	Gamma-amino-N-butyrate transaminase
PW7-C3	Biperiden hydrochloride	PW	Prestw-502		Biperiden hydrochloride	1235-82-1	Central Nervous System	Antiparkinsonian; Antineoplastic	GPCR	Muscarinic receptor M1
PW7-C4	Cetirizine dihydrochloride	PW	Prestw-503		Cetirizine dihydrochloride	83881-52-1	Allergology	Antihistaminic; Antipruritic	GPCR	Histamine H1 receptor
PW7-C5	Etifenin	PW	Prestw-504		Etifenin	63245-28-3	Diagnostic	Chemosensitizer	Not identified	Chelating agent
PW7-C6	Metaproterenol sulfate	PW	Prestw-505		Metaproterenol sulfate	5874-97-5	Respiratory	Bronchodilator	GPCR	Beta-2 adrenergic receptor
PW7-C7	Sisomicin sulfate	PW	Prestw-506		Sisomicin sulfate	53179-09-2	Metabolism; Infectiology	Antibacterial	Ribosome	50S unit	Sisomicin sulfate	Protein Synthesis	Protein synthesis	Aminoglycosides
PW7-C8	Sibutramine hydrochloride	PW	Prestw-1159		Sibutramine hydrochloride	125494-59-9	Central Nervous System	Antibacterial	Carrier	Sodium-dependent serotonin transport; Sodium-dependent dopamine transport; Sodium-dependent noradrenaline transporter
PW7-C9	Acenocoumarol	PW	Prestw-110		Acenocoumarol	152-72-7	Hematology	Anticoagulant	Enzyme	Vitamin K epoxide reductase
PW7-C10	Bromperidol	PW	Prestw-509		Bromperidol	10457-90-6	Central Nervous System	Antipsychotic	GPCR	Dopamine D2 receptor
PW7-C11	Cyclizine hydrochloride	PW	Prestw-510		Cyclizine hydrochloride	303-25-3	Central Nervous System; Allergology	Antihistaminic; Antiemetic; Antivertigo; Sedative	GPCR	Histamine H1 receptor
PW7-D2	Fluoxetine hydrochloride	PW	Prestw-511		Fluoxetine hydrochloride	59333-67-4	Central Nervous System	Antidepressant	Carrier	Serotonin transporter
PW7-D3	Iohexol	PW	Prestw-512		Iohexol	66108-95-0	Diagnostic	Contrastant	Not identified	Vessels and anatomical structures
PW7-D4	Norcyclobenzaprine	PW	Prestw-513		Norcyclobenzaprine	303-50-4	Gastroenterology	Antiulcer	GPCR	5-hydroxytryptamine receptor 2A
PW7-D5	Pyrazinamide	PW	Prestw-514		Pyrazinamide	98-96-4	Metabolism; Infectiology	Antibacterial	Enzyme; Ribosome	70S ribosome; Fatty acid synthase	Pyrazinamide	Unknown	Others	Miscellaneous agents	Others	Antimycobacterial
PW7-D6	Trimethadione	PW	Prestw-515		Trimethadione	127-48-0	Central Nervous System	Antiepileptic; Anticonvulsant	Ion channel	Ca2+ channel voltage dependant
PW7-D7	Lovastatin	PW	Prestw-516		Lovastatin	75330-75-5	Metabolism	Hypocholesterolemic; Antifungal	Enzyme	HMG-CoA reductase
PW7-D8	Nystatine	PW	Prestw-517		Nystatine	1400-61-9	Infectiology	Antifungal	Membrane	HMG-CoA reductase
PW7-D9	Budesonide	PW	Prestw-518		Budesonide	51333-22-3	Endocrinology	Antineoplastic; Anti-inflammatory	Coenzyme; Nuclear receptor	Glucocorticoid receptor; Cytochrome P450 3A4
PW7-D10	Imipenem	PW	Prestw-519		Imipenem	74431-23-5	Metabolism; Infectiology	Antibacterial	Enzyme; Protein	D-alanyl-D-alanine carboxypeptidase DacA DacB; Penicillin-binding protein 1B, 1A	Imipenem	Cell wall	Cell wall	beta-lactams	Carbapenems
PW7-D11	Sulfasalazine	PW	Prestw-520		Sulfasalazine	599-79-1	Metabolism; Infectiology	Antibacterial; Anti-inflammatory	Enzyme	15-Hydroxydehydrogenase; Cyclooxygenase-1, 2; Arachidonate 5-lipoxygenase
PW7-E2	Lofexidine	PW	Prestw-1430		Lofexidine	31036-80-3	Central Nervous System; Cardiovascular	Opioate antidote; Antihypertensive	GPCR	Adrenergic Alpha 2 receptors
PW7-E3	Thiostrepton	PW	Prestw-522		Thiostrepton	1393-48-2	Oncology; Infectiology	Antibacterial; Antineoplastic; Antiviral	Receptor; Protein; Ribosome	23S ribosomal RNA; Forkhead box protein M1; Toll-like receptor 9
PW7-E4	Miglitol	PW	Prestw-1169		Miglitol	72432-03-2	Metabolism; Endocrinology	Antidiabetic	Enzyme	Alpha-glucosidase; Maltase-glucoamylase
PW7-E5	Tiabendazole	PW	Prestw-524		Tiabendazole	148-79-8	Metabolism; Infectiology	Antiparasitic; Antihelmintic; Antifungal	Protein	Fumarate reductase flavoprotein subunit; Microtubule
PW7-E6	Rifampicin	PW	Prestw-525		Rifampicin	13292-46-1	Metabolism; Infectiology	Antibacterial; Antineoplastic	Coenzyme; Enzyme	Cytochrome P450 3A4, 2C8; DNA-directed RNA polymerase subunit beta	Rifampicin	RNA polymerase	DNA	Miscellaneous agents	Rifamycin	Antimycobacterial
PW7-E7	Ethionamide	PW	Prestw-526		Ethionamide	536-33-4	Metabolism; Infectiology	Antibacterial	Enzyme	Catalase-peroxidase; Enoyl-[acyl-carrier-protein] reductase	Ethionamide	Mycolic acid layer	Cell wall	Miscellaneous agents	Others	Antimycobacterial
PW7-E8	Tenoxicam	PW	Prestw-527		Tenoxicam	59804-37-4	Central Nervous System; Metabolism	Anti-inflammatory; Antipyretic; Analgesic	Enzyme	Cyclooxygenase
PW7-E9	Triflusal	PW	Prestw-528		Triflusal	322-79-2	Hematology	Anticoagulant; Antiplatelet	Enzyme	Cyclooxygenase-1; Nitric-oxide synthase, endothelial; Nitric oxide synthase, inducible
PW7-E10	Mesoridazine besylate	PW	Prestw-529		Mesoridazine besylate	32672-69-8	Central Nervous System	Antipsychotic	GPCR	5-hydroxytryptamine receptor 2A; Dopamine D2 receptor
PW7-E11	Trolox	PW	Prestw-530		Trolox	53188-07-1	Metabolism	Anti-oxidant	Not identified	Oxidative Stress
PW7-F2	Pirenperone	PW	Prestw-531		Pirenperone	75444-65-4	Central Nervous System	Anxiolytic	GPCR	Serotonine 5-HT2b, 2a, 2c, 7 receptor
PW7-F3	Grepafloxacin	PW	Prestw-1797		Grepafloxacin	146863-02-7	Infectiology	Antibacterial	Enzyme	DNA topoisomerase II
PW7-F4	Phenacetin	PW	Prestw-533		Phenacetin	62-44-2	Central Nervous System; Metabolism	Antipyretic; Analgesic	Enzyme	Prostaglandin G/H synthase 1; Cyclooxygenase-1, 2
PW7-F5	Atovaquone	PW	Prestw-534		Atovaquone	95233-18-4	Infectiology	Antiprotozoal; Antimalarial; Antifungal	Enzyme; Protein	Cytochrome b; Dihydroorotate dehydrogenase
PW7-F6	Methoxamine hydrochloride	PW	Prestw-535		Methoxamine hydrochloride	61-16-5	Cardiovascular	Antihypotensive; Vasoconstrictor	GPCR	Adrenergic Alpha 1D, 1A receptors
PW7-F7	(S,-) Atenolol	PW	Prestw-953		(S,-) Atenolol	93379-54-5	Cardiovascular	Antianginal; Antihypertensive; Antiarrhythmic	GPCR	Adrenergic beta-1 receptor
PW7-F8	Piracetam	PW	Prestw-537		Piracetam	7491-74-9	Central Nervous System	CNS Stimulant	Ionotropic receptor	Glutamate receptor ionotropic, AMPA 1, 2 and 3
PW7-F9	Phenindione	PW	Prestw-538		Phenindione	83-12-5	Hematology	Anticoagulant	Enzyme	Vitamin k epoxide reductase complex subunit 1
PW7-F10	Thiocolchicoside	PW	Prestw-539		Thiocolchicoside	602-41-5	Central Nervous System	Antispastic; Muscle relaxant	Ionotropic receptor; Enzyme	Glucose-6-phosphate 1-dehydrogenase; GABAa receptor
PW7-F11	Clorsulon	PW	Prestw-540		Clorsulon	60200-06-8	Metabolism; Infectiology	Antihelmintic	Enzyme	Fasciola phosphoglyceromutase; Fasciola phosphoglycerate kinase
PW7-G2	Ciclopirox ethanolamine	PW	Prestw-541		Ciclopirox ethanolamine	41621-49-2	Metabolism; Infectiology	Antibacterial; Antifungal	Cell	Iron; Aluminium
PW7-G3	Probenecid	PW	Prestw-542		Probenecid	57-66-9	Metabolism	Antigout; Uricosuric	Carrier	Solute carrier family 22 member 11, 6, 8
PW7-G4	Betahistine mesylate	PW	Prestw-543		Betahistine mesylate	54856-23-4	Central Nervous System; Allergology	Antivertigo; Vasodilator	GPCR	Histamine H3 receptor
PW7-G5	Tobramycin	PW	Prestw-544		Tobramycin	32986-56-4	Metabolism; Infectiology	Antibacterial	Ribosome	30S ribosomal protein S12	Tobramycin	Protein Synthesis	Protein synthesis	Aminoglycosides
PW7-G6	Tetramisole hydrochloride	PW	Prestw-545		Tetramisole hydrochloride	5086-74-8	Immunology; Infectiology	Antiparasitic; Antihelmintic; Immunomodulator	Enzyme	Alkaline phosphatase
PW7-G7	Pregnenolone	PW	Prestw-546		Pregnenolone	145-13-1	Central Nervous System; Endocrinology	Antipsychotic; Anti-inflammatory; Anabolic	Ionotropic receptor; GPCR	Glutamate [NMDA] receptor; Cannabinoid CB1 receptor; GABA-A receptor; anion channel
PW7-G8	Molsidomine	PW	Prestw-547		Molsidomine	25717-80-0	Cardiovascular; Hematology	Antianginal; Anticoagulant; Antiplatelet; Vasodilator	Not identified	NO production
PW7-G9	Chloroquine diphosphate	PW	Prestw-548		Chloroquine diphosphate	50-63-5	Infectiology	Antiprotozoal; Antimalarial; Anti-inflammatory	Enzyme; Not identified	Heme polymerase; Ferriprotoporphyrin IX
PW7-G10	Trimetazidine dihydrochloride	PW	Prestw-549		Trimetazidine dihydrochloride	13171-25-0	Cardiovascular	Antianginal; Anti-ischemic; Vasodilator	Enzyme	Trifunctional enzyme subunit beta, mitochondrial
PW7-G11	Ropivacaine hydrochloride	PW	Prestw-1816		Ropivacaine hydrochloride	84057-95-4	Neuromuscular	Anesthetic	DNA; Ion channel	Voltage-gated potassium channel subunit Kv1.5; Sodium channel protein type V alpha subunit; HERG
PW7-H2	Hexetidine	PW	Prestw-551		Hexetidine	141-94-6	Infectiology	Antiseptic; Antifungal	Membrane	HERG
PW7-H3	Selegiline hydrochloride	PW	Prestw-552		Selegiline hydrochloride	14611-52-0	Central Nervous System	Antiparkinsonian	Enzyme	Monoamine oxidase B, A
PW7-H4	Pentamidine isethionate	PW	Prestw-553		Pentamidine isethionate	140-64-7	Infectiology	Antiparasitic; Antifungal; Antiprotozoal	DNA; Enzyme	DNA; tRNA (cytosine(38)-C(5))-methyltransferase
PW7-H5	Tolazamide	PW	Prestw-554		Tolazamide	1156-19-0	Metabolism	Antidiabetic	Receptor; Transmembrane receptor; Ion channel	Sulfonylurea receptor 1, Kir6.2; Sulfonylurea receptor K-ATP channel; ATP-sensitive inward rectifier potassium channel 1
PW7-H6	Nifuroxazide	PW	Prestw-555		Nifuroxazide	965-52-6	Metabolism; Infectiology	Antibacterial; Antineoplastic	DNA	Signal transducer and activator of transcription 3	Nifuroxazide	Multiple	Others	Miscellaneous agents	Nitrofuran
PW7-H7	Mirtazapine	PW	Prestw-1144		Mirtazapine	61337-67-5	Central Nervous System	Antidepressant	GPCR	Serotonin 5-HT3 receptor; Serotonin 5-HT2a receptor; Adrenergic receptor alpha-2
PW7-H8	Dirithromycin	PW	Prestw-557		Dirithromycin	62013-04-1	Metabolism; Infectiology	Antibacterial	Ribosome	Bacterial 70S ribosome	Dirithromycin	Protein Synthesis	Protein synthesis	Macrolides, lincosamides and streptogramins	Macrolide
PW7-H9	Gliclazide	PW	Prestw-558		Gliclazide	21187-98-4	Metabolism	Anticoagulant; Antidiabetic	Carrier; Ion channel	K+ channel voltage dependant; ATP-binding cassette sub-family C member 8
PW7-H10	Tazarotene	PW	Prestw-1817		Tazarotene	118292-40-3	Dermatology	Antipsoriatic; Antiacneic	Nuclear receptor	Retinoic acid receptor alpha, beta, gamma
PW7-H11	Prenylamine lactate	PW	Prestw-560		Prenylamine lactate	69-43-2	Central Nervous System; Cardiovascular	Antianginal; Anxiolytic; Vasodilator	Ion channel	Ca2+ channel
PW8-A2	Ziprasidone hydrochloride monohydrate	PW	Prestw-1188		Ziprasidone hydrochloride monohydrate	138982-67-9	Central Nervous System	Antipsychotic	GPCR	Serotonin 5-HT1a receptor; Serotonin 5-HT2a receptor; Dopamine D2 receptor
PW8-A3	Pomalidomide	PW	Prestw-1839		Pomalidomide	19171-19-8	Immunology; Oncology	Antineoplastic; Anti-angiogenesis; Immunomodulator	Receptor	Tumor necrosis factor receptor
PW8-A4	Pyridostigmine iodide	PW	Prestw-1322		Pyridostigmine iodide	4685-03-04	Central Nervous System	Immunomodulator	Enzyme	Acetylcholinesterase
PW8-A5	Pentobarbital	PW	Prestw-1491		Pentobarbital	76-74-4	Central Nervous System	Sedative; Hypnotic; Anesthetic	Ionotropic receptor	GABA-A receptor; anion channel
PW8-A6	Atropine sulfate monohydrate	PW	Prestw-565		Atropine sulfate monohydrate	5908-99-6	Ophthalmology	Antispastic; Mydriatic	GPCR	Muscarinic receptor M1, M2, M3
PW8-A7	Eserine hemisulfate salt	PW	Prestw-566		Eserine hemisulfate salt	64-47-1	Central Nervous System; Neuromuscular; Ophthalmology	Antiglaucoma	Enzyme	Acetylholinesterase
PW8-A8	Itraconazole	PW	Prestw-1139		Itraconazole	84625-61-6	Metabolism; Infectiology	Antifungal	Coenzyme	Cytochrome P450 51
PW8-A9	Acarbose	PW	Prestw-1174		Acarbose	56180-94-0	Endocrinology	Antidiabetic	Enzyme	Lysosomal Alpha-glucosidase; Maltase-glucoamylase
PW8-A10	Entacapone	PW	Prestw-1403		Entacapone	130929-57-6	Central Nervous System	Antiparkinsonian	Cell; Enzyme	Catechol O-methyltransferase; NCI-H1299
PW8-A11	Nicotinamide	PW	Prestw-1449		Nicotinamide	98-92-0	Dermatology	Vitamin	Enzyme	NAD-dependent deacetylase sirtuin 3, 1, 2
PW8-B2	Tetracaine hydrochloride	PW	Prestw-571		Tetracaine hydrochloride	136-47-0	Neuromuscular	Vitamin	Ion channel	Voltage-gated Na+ channel
PW8-B3	Mometasone furoate	PW	Prestw-572		Mometasone furoate	83919-23-7	Endocrinology	Anti-inflammatory	Nuclear receptor	Glucocorticoid receptor
PW8-B4	Troglitazone	PW	Prestw-1467		Troglitazone	97322-87-7	Metabolism	Anti-inflammatory; Antidiabetic	Nuclear receptor	Peroxisome proliferator-activated gamma receptor
PW8-B5	Dacarbazine	PW	Prestw-574		Dacarbazine	4342-03-04	Oncology	Antineoplastic	DNA	Alkylating agent
PW8-B6	Tenatoprazole	PW	Prestw-1351		Tenatoprazole	113712-98-4	Metabolism	Antiulcer	Pump	H+ pump
PW8-B7	Acetopromazine maleate salt	PW	Prestw-576		Acetopromazine maleate salt	3598-37-6	Central Nervous System	Antiemetic; Antitussive; Antipsychotic; Sedative	GPCR	Dopamine receptors
PW8-B8	Escitalopram oxalate	PW	Prestw-1271		Escitalopram oxalate	128196-01-0	Central Nervous System	Antidepressant	Carrier	Serotonin transporter
PW8-B9	Ropinirole hydrochloride	PW	Prestw-1158		Ropinirole hydrochloride	91374-20-8	Central Nervous System	Antiparkinsonian	GPCR	Dopamine D3 receptor; Dopamine D2 receptor
PW8-B10	Lacidipine	PW	Prestw-1297		Lacidipine	103890-78-4	Cardiovascular	Antihypertensive	Ion channel	Voltage-gated L-type Ca2+ channel
PW8-B11	Argatroban	PW	Prestw-1228		Argatroban	74863-84-6	Hematology	Anticoagulant	Enzyme	Thrombine
PW8-C2	Reboxetine mesylate	PW	Prestw-1328		Reboxetine mesylate	98769-81-4	Central Nervous System	Antidepressant	Carrier	Noradrenaline uptake; Serotonin reuptake
PW8-C3	Camylofine chlorhydrate	PW	Prestw-1498		Camylofine chlorhydrate	54-30-8	Gastroenterology	Anticholinergic	GPCR	Muscarinic acetylcholine receptor
PW8-C4	Papaverine hydrochloride	PW	Prestw-583		Papaverine hydrochloride	61-25-6	Respiratory; Gastroenterology; Cardiovascular	Antispastic; Antitussive; Vasodilator; Erectile dysfunction treatment	Enzyme	Phosphodiesterase 10A; Telomerase reverse transcriptase
PW8-C5	Yohimbine hydrochloride	PW	Prestw-584		Yohimbine hydrochloride	65-19-0	Cardiovascular	Vasodilator; Erectile dysfunction treatment	GPCR	Serotonin 5-HT1a receptor; Adrenergic receptor alpha-2; Serotonin receptor 5-HT1B, 5-HT1D
PW8-C6	Voriconazole	PW	Prestw-1500		Voriconazole	137234-62-9	Metabolism; Infectiology	Antifungal	Coenzyme; Enzyme	Ergosterol synthesis; Cytochrome P450 51
PW8-C7	Teriflunomide	PW	Prestw-2111		Teriflunomide	163451-81-8	Immunology; Oncology	Antineoplastic; Immunomodulator	Enzyme	Dihydroorotate dehydrogenase
PW8-C8	Cilostazol	PW	Prestw-587		Cilostazol	73963-72-1	Hematology	Anticoagulant	Enzyme	Phosphodiesterase 3
PW8-C9	Galanthamine hydrobromide	PW	Prestw-588		Galanthamine hydrobromide	1953-04-04	Central Nervous System	Anti-Alzheimer; Analgesic; Anti-fatigue	Enzyme	Acetylcholinesterase
PW8-C10	Azelastine hydrochloride	PW	Prestw-1130		Azelastine hydrochloride	79307-93-0	Immunology	Antihistaminic	Coenzyme; GPCR	Histamine H1 receptor; Cytochrome P450 2D6, 3A4
PW8-C11	Etretinate	PW	Prestw-1409		Etretinate	54350-48-0	Dermatology	Antipsoriatic	Nuclear receptor	Retinoic acid receptor alpha
PW8-D2	Emedastine difumarate	PW	Prestw-1274		Emedastine difumarate	87233-61-2	Allergology	Antihistaminic	GPCR	Histaminergic H1 receptor
PW8-D3	Etofenamate	PW	Prestw-1407		Etofenamate	30544-47-9	Metabolism	Anti-inflammatory	Enzyme	Cyclooxygenase-1,2
PW8-D4	Zaleplon	PW	Prestw-1369		Zaleplon	151319-34-5	Central Nervous System	Sedative; Hypnotic	Ionotropic receptor	GABA-A receptor alpha-1, beta-2, gamma-2
PW8-D5	Diclofenac sodium	PW	Prestw-594		Diclofenac sodium	15307-79-6	Central Nervous System; Metabolism	Anti-inflammatory	Enzyme	Cyclooxygenase-1, 2
PW8-D6	Exemestane	PW	Prestw-1410		Exemestane	107868-30-4	Oncology; Endocrinology	Antineoplastic	Coenzyme	Cytochrome P450 19A1
PW8-D7	Fomepizole	PW	Prestw-1499		Fomepizole	7554-65-6	Metabolism	Antineoplastic	Enzyme	Alcohol dehydrogenase
PW8-D8	Temozolomide	PW	Prestw-1183		Temozolomide	85622-93-1	Oncology	Antineoplastic	DNA	DNA
PW8-D9	Xylazine	PW	Prestw-598		Xylazine	7361-61-7	Central Nervous System	Sedative; Analgesic	Receptor; GPCR	Sigma opioid receptor; Adrenergic Alpha 2 receptor; Mu opioid receptor
PW8-D10	Celiprolol hydrochloride	PW	Prestw-1132		Celiprolol hydrochloride	57470-78-7	Cardiovascular	Antianginal; Antihypertensive	GPCR	Adrenergic beta-2 receptor; Adrenergic beta-1 receptor
PW8-D11	Zopiclone	PW	Prestw-1367		Zopiclone	43200-80-2	Central Nervous System	Sedative; Hypnotic	Ionotropic receptor	GABA-A receptor
PW8-E2	Tranilast	PW	Prestw-1198		Tranilast	53902-12-8	Allergology	Antiallergic	Not identified	Prostaglandin Synthesis and Regulation; leukotriene biosynthetic process
PW8-E3	Tizanidine hydrochloride	PW	Prestw-1182		Tizanidine hydrochloride	51322-75-9	Metabolism	Muscle relaxant	GPCR	Adrenergic receptor alpha-2
PW8-E4	Zafirlukast	PW	Prestw-1364		Zafirlukast	107753-78-6	Respiratory	Antiasthmatic	GPCR	Cysteinyl leukotriene receptor
PW8-E5	Butenafine hydrochloride	PW	Prestw-1252		Butenafine hydrochloride	101828-21-1	Metabolism; Infectiology	Antifungal	Enzyme	Squalene monooxygenase; Ergosterol synthesis
PW8-E6	Carbadox	PW	Prestw-1121		Carbadox	6804-07-05	Infectiology	Antibacterial	Not identified	Squalene monooxygenase
PW8-E7	Rimantadine hydrochloride	PW	Prestw-1331		Rimantadine hydrochloride	13392-28-4	Infectiology	Antiviral	Carrier; Protein	Matrix protein 2; Solute carrier family 22 member 2
PW8-E8	Tirofiban hydrochloride	PW	Prestw-1818		Tirofiban hydrochloride	150915-40-5	Hematology	Antiplatelet	Receptor; Protein	Platelet glycoprotein IIb/IIIa receptor; Integrin alpha-IIb/beta-3
PW8-E9	Oxibendazol	PW	Prestw-1460		Oxibendazol	20559-55-1	Metabolism	Antiplatelet	Protein	Tubulin alpha chain
PW8-E10	Ipsapirone	PW	Prestw-1292		Ipsapirone	95847-70-4	Central Nervous System	Antiplatelet	GPCR	Serotoninergic 5-HT1A receptor
PW8-E11	Hydroxychloroquine sulfate	PW	Prestw-1284		Hydroxychloroquine sulfate	747-36-4	Metabolism	Antimalarial	Receptor	Toll-like receptor7, 9
PW8-F2	Dithiazanine iodide	PW	Prestw-2108		Dithiazanine iodide	514-73-8	Infectiology	Antihelmintic	Not identified	Toll-like receptor7, 9
PW8-F3	Fenipentol	PW	Prestw-1501		Fenipentol	583-03-9	Metabolism	Choleretic	Not identified	Toll-like receptor7, 9
PW8-F4	Diosmin	PW	Prestw-1503		Diosmin	520-27-4	Cardiovascular	Vasoconstrictor	Not identified	Signal transducer and activator of transcription 3
PW8-F5	Carbidopa	PW	Prestw-1177		Carbidopa	28860-95-9	Central Nervous System	Antiparkinsonian	Enzyme	Aromatic-L-amino-acid decarboxylase; DOPA decarboxylase
PW8-F6	(-) Emtricitabine	PW	Prestw-1604		(-) Emtricitabine	143491-57-0	Infectiology	Antiviral	Enzyme	Human immunodeficiency virus type 1 reverse transcriptase
PW8-F7	Demecarium bromide	PW	Prestw-616		Demecarium bromide	56-94-0	Ophthalmology	Antiglaucoma	Enzyme	Acetylcholinesterase
PW8-F8	Tolvaptan	PW	Prestw-1819		Tolvaptan	150683-30-0	Cardiovascular	Antihypertensive; Diuretic	GPCR	Arginine vasopressin receptor 2
PW8-F9	Acipimox	PW	Prestw-1127		Acipimox	51037-30-0	Metabolism	Antilipemic	GPCR	HM74 nicotinic acid GPCR; Hydroxycarboxylic acid receptor 2
PW8-F10	Diflorasone Diacetate	PW	Prestw-619		Diflorasone Diacetate	33564-31-7	Endocrinology	Antipsoriatic; Antipruritic; Anti-inflammatory	Nuclear receptor	Glucocorticoid receptor
PW8-F11	Acamprosate calcium	PW	Prestw-1502		Acamprosate calcium	77337-73-6	Central Nervous System; Metabolism	Antiaddictive	Ionotropic receptor	NMDA receptors; GABA-A receptor; anion channel
PW8-G2	Mizolastine	PW	Prestw-1506		Mizolastine	108612-45-9	Allergology	Antihistaminic	GPCR	Histaminergic H1 receptor
PW8-G3	Amisulpride	PW	Prestw-1217		Amisulpride	71675-85-9	Central Nervous System	Antipsychotic	GPCR	Dopamine D2, D3 receptor; Serotonin 5-HT2b, 5-HT7 receptor
PW8-G4	Pyridoxine hydrochloride	PW	Prestw-623		Pyridoxine hydrochloride	58-56-0	Metabolism	Vitamin	Protein	Alpha-1-antichymotrypsin
PW8-G5	Mercaptopurine	PW	Prestw-1469		Mercaptopurine	50-44-2	Immunology; Oncology	Immunosuppressant	DNA; Enzyme	Amidophosphoribosyltransferase; Hypoxanthine-guanine phosphoribosyltransferase; DNA
PW8-G6	Cytarabine	PW	Prestw-1134		Cytarabine	147-94-4	Oncology	Antineoplastic	Enzyme; Ribosome	30S unit; DNA polymerase lambda
PW8-G7	Racecadotril	PW	Prestw-626		Racecadotril	81110-73-8	Gastroenterology	Antidiarrheal	Enzyme	Enkephalinase; Neprilysin; Angiotensin-converting enzyme
PW8-G8	Folic acid	PW	Prestw-627		Folic acid	59-30-3	Metabolism	Antidiarrheal	Not identified	folic acid-containing compound metabolic process
PW8-G9	Benazepril hydrochloride	PW	Prestw-1129		Benazepril hydrochloride	86541-74-4	Cardiovascular	Antihypertensive	Enzyme	Angiotensin-converting enzyme
PW8-G10	Aniracetam	PW	Prestw-1178		Aniracetam	72432-10-1	Central Nervous System	Anti-Alzheimer	Ionotropic receptor	Glutamate receptor ionotropic AMPA
PW8-G11	Dimethisoquin hydrochloride	PW	Prestw-630		Dimethisoquin hydrochloride	2773-92-4	Neuromuscular	Local anesthetic; Antipruritic	Receptor	Neuronal acetylcholine receptor; alpha4/beta4
PW8-H2	Alendronate sodium	PW	Prestw-1210		Alendronate sodium	121268-17-5	Metabolism	Antiosteoporetic	Enzyme	Farnesyl pyrophosphate synthase; Geranylgeranyl pyrophosphate synthetase
PW8-H3	Dipivefrin hydrochloride	PW	Prestw-632		Dipivefrin hydrochloride	64019-93-8	Ophthalmology	Antiglaucoma	GPCR	Alpha-2a, 1a adrenergic receptor; Beta-2 adrenergic receptor
PW8-H4	Thiorphan	PW	Prestw-633		Thiorphan	76721-89-6	Gastroenterology	Antidiarrheal	Enzyme	Neprilysin; Membrane metallo-endopeptidase; Angiotensin-converting enzyme
PW8-H5	Tomoxetine hydrochloride	PW	Prestw-1463		Tomoxetine hydrochloride	82248-59-7	Central Nervous System	CNS Stimulant	Carrier; GPCR	Norepinephrine transporter; Noradrenaline uptake; Glutamate receptor ionotropic, NMDA 2A
PW8-H6	Aceclidine hydrochloride	PW	Prestw-1511		Aceclidine hydrochloride	6109-70-2	Ophthalmology	Antiglaucoma	GPCR	Muscarinic acetylcholine receptor M4, M3, M2
PW8-H7	Penciclovir	PW	Prestw-1488		Penciclovir	39809-25-1	Metabolism; Infectiology	Antiviral	Enzyme	DNA viral polymerase
PW8-H8	Levetiracetam	PW	Prestw-1427		Levetiracetam	102767-28-2	Central Nervous System	Anticonvulsant	Protein; Ion channel	Synaptic vesicle glycoprotein 2A; Voltage-gated N-type calcium channel alpha-1B subunit
PW8-H9	Dexfenfluramine hydrochloride	PW	Prestw-1392		Dexfenfluramine hydrochloride	3239-45-0	Central Nervous System	Anorectic	GPCR	Serotoninergic 5-HT receptors
PW8-H10	Etoricoxib	PW	Prestw-1408		Etoricoxib	202409-33-4	Central Nervous System; Metabolism	Anti-inflammatory; Analgesic	Enzyme	Primary Target Pharmacology Condition Potency Prostaglandin G/H synthase 2; Cyclooxygenase 2
PW8-H11	Sertindole	PW	Prestw-1341		Sertindole	106516-24-9	Central Nervous System	Antipsychotic	GPCR	Dopamine D2 / 5-HT2 receptors
PW9-A2	Sulmazole	PW	Prestw-641		Sulmazole	73384-60-8	Metabolism; Cardiovascular	Cardiotonic	Enzyme; GPCR	Adenosine A1 receptor; Phosphodiesterase 3
PW9-A3	Gefitinib	PW	Prestw-1270		Gefitinib	184475-35-2	Oncology	Antineoplastic	Receptor	Epidermal growth factor receptor B1
PW9-A4	Flunisolide	PW	Prestw-643		Flunisolide	3385-03-03	Endocrinology	Anti-inflammatory	Nuclear receptor	Glucocorticoid receptor
PW9-A5	Citiolone	PW	Prestw-644		Citiolone	1195-16-0	Respiratory; Metabolism	Expectorant; Anti-oxidant	Not identified	Glucocorticoid receptor
PW9-A6	Flurandrenolide	PW	Prestw-645		Flurandrenolide	1524-88-5	Dermatology; Endocrinology	Antipruritic; Anti-inflammatory	Nuclear receptor	Glucocorticoid receptor
PW9-A7	Oxiconazole nitrate	PW	Prestw-1125		Oxiconazole nitrate	64211-46-7	Metabolism; Infectiology	Antifungal	Enzyme	Ergosterol synthetase
PW9-A8	Rebamipide	PW	Prestw-1166		Rebamipide	90098-04-7	Metabolism	Antiulcer	Enzyme	AMP-activated protein kinase
PW9-A9	Nilvadipine	PW	Prestw-1154		Nilvadipine	75530-68-6	Cardiovascular	Antianginal; Antihypertensive	Ion channel	Voltage-gated L-type Ca2+ channel
PW9-A10	Etanidazole	PW	Prestw-649		Etanidazole	22668-01-5	Oncology	Chemosensitizer; Antineoplastic	Enzyme	Glutathione-S-transferase
PW9-A11	Pinaverium bromide	PW	Prestw-1601		Pinaverium bromide	53251-94-8	Neuromuscular	Antispastic	Ion channel	Voltage-gated L-type calcium channel alpha-1C subunit
PW9-B2	Glimepiride	PW	Prestw-651		Glimepiride	93479-97-1	Endocrinology	Antineoplastic; Antidiabetic	Coenzyme; Transmembrane receptor; Enzyme	Cytochrome P450 2C9; Sulfonylurea receptor K-ATP channel; Acetylcholinesterase
PW9-B3	Picrotoxinin	PW	Prestw-652		Picrotoxinin	17617-45-7	Central Nervous System	Analeptic	Ionotropic receptor	GABA-A receptor
PW9-B4	Mepenzolate bromide	PW	Prestw-653		Mepenzolate bromide	76-90-4	Neuromuscular	Antispastic; Antiulcer	GPCR	Muscarinic receptors M3, M2, M1
PW9-B5	Benfotiamine	PW	Prestw-654		Benfotiamine	22457-89-2	Metabolism	Antidiabetic	Not identified	Muscarinic receptors M3, M2, M1
PW9-B6	Halcinonide	PW	Prestw-655		Halcinonide	3093-35-4	Dermatology; Endocrinology	Antineoplastic; Antipruritic; Anti-inflammatory	Nuclear receptor	Glucocorticoid receptor
PW9-B7	Lanatoside C	PW	Prestw-656		Lanatoside C	17575-22-3	Cardiovascular	Cardiotonic; Antineoplastic	Enzyme	Na+ K+ ATPase
PW9-B8	Benzamil hydrochloride	PW	Prestw-657		Benzamil hydrochloride	2898-76-2	Metabolism	Antihypertensive; Diuretic	Ion channel	Amiloride-sensitive sodium channel alpha-subunit
PW9-B9	Suxibuzone	PW	Prestw-658		Suxibuzone	27470-51-5	Central Nervous System; Metabolism	Anti-inflammatory; Antipyretic; Analgesic	Enzyme	Prostaglandin G/H synthase 2
PW9-B10	Kinetin	PW	Prestw-659		Kinetin	525-79-1	Central Nervous System; Dermatology	Anti-Alzheimer	Not identified	Prostaglandin G/H synthase 2
PW9-B11	Avermectin B1	PW	Prestw-660		Avermectin B1	71751-41-2	Infectiology	Antihelmintic	Ionotropic receptor	GABA-A receptor; alpha-1/beta-2/gamma-2; Glutamate receptors
PW9-C2	Pranlukast	PW	Prestw-1317		Pranlukast	103177-37-3	Respiratory	Antiasthmatic	GPCR	Cysteinyl leukotriene receptor 1
PW9-C3	D,L-Penicillamine	PW	Prestw-1477		D,L-Penicillamine	52-66-4	Central Nervous System	Analgesic	Not identified	Copper
PW9-C4	Zileuton	PW	Prestw-1365		Zileuton	111406-87-2	Respiratory	Antiasthmatic	Enzyme	Arachidonate 5-lipoxygenase
PW9-C5	Loratadine	PW	Prestw-1432		Loratadine	79794-75-5	Allergology	Antihistaminic	GPCR	Histaminergic H1 receptor
PW9-C6	Tetraethylenepentamine pentahydrochloride	PW	Prestw-1387		Tetraethylenepentamine pentahydrochloride	4961-41-5	Metabolism	Antilipemic	Not identified	Copper; Bile acid sequestrant
PW9-C7	Nisoldipine	PW	Prestw-666		Nisoldipine	63675-72-9	Cardiovascular	Antianginal; Antihypertensive	Ion channel	Voltage-gated L-type Ca2+ channel
PW9-C8	Acefylline	PW	Prestw-1507		Acefylline	652-37-9	Central Nervous System	CNS Stimulant	GPCR	Adenosine A2b receptor
PW9-C9	Acitretin	PW	Prestw-1165		Acitretin	55079-83-9	Dermatology	Antipsoriatic	Nuclear receptors	Retinoid X receptor gamma/retinoic acid receptor alpha
PW9-C10	Zonisamide	PW	Prestw-1162		Zonisamide	68291-97-4	Central Nervous System	Anticonvulsant	Enzyme; Ion channel	Sodium channel alpha subunit; Monoamine oxidase B; Carbonic anhydrase
PW9-C11	Irsogladine maleate	PW	Prestw-1173		Irsogladine maleate	84504-69-8	Metabolism	Antiulcer	Enzyme	Phosphodiesterase 4
PW9-D2	Dydrogesterone	PW	Prestw-671		Dydrogesterone	152-62-5	Endocrinology	Progestogen	Nuclear receptor; Enzyme	Aldo-keto reductase family 1 member C; Progesterone receptor
PW9-D3	Sumatriptan succinate	PW	Prestw-1346		Sumatriptan succinate	103628-48-4	Central Nervous System	Antimigraine	GPCR	Serotonine 5-HT1d, b, a , f receptor
PW9-D4	Opipramol dihydrochloride	PW	Prestw-1456		Opipramol dihydrochloride	909-39-7	Central Nervous System	Antipsychotic; Antidepressant	GPCR	Sigma opioid receptor; Histamine H1 receptor; Dopamine D2 receptor
PW9-D5	Nalidixic acid sodium salt	PW	Prestw-1447		Nalidixic acid sodium salt	3374-05-08	Metabolism; Infectiology	Antibacterial	Enzyme	Bacterial DNA gyrase	Nalidixic acid sodium salt	DNA gyrase	DNA	(Fluoro-)quinolones	1st generation	1st generation
PW9-D6	Oxacillin sodium	PW	Prestw-1475		Oxacillin sodium	1173-88-2	Metabolism; Infectiology	Antibacterial	Enzyme	Prostaglandin E synthase; Transpeptidase	Oxacillin sodium	Cell wall	Cell wall	beta-lactams	Penicillins	Beta-lactamase resistant
PW9-D7	Beta-Escin	PW	Prestw-676		Beta-Escin	11072-93-8	Metabolism; Oncology	Antineoplastic; Diuretic	Enzyme	Lysyl oxidase homolog 2; Pancreatic triacylglycerol lipase
PW9-D8	Thiamine hydrochloride	PW	Prestw-631		Thiamine hydrochloride	67-03-8	Immunology; Metabolism	Immunostimulant	Enzyme	Thiamin pyrophosphokinase 1
PW9-D9	Tazobactam	PW	Prestw-1349		Tazobactam	89786-04-9	Metabolism; Infectiology	Antibacterial	Enzyme	Beta-lactamase	Tazobactam	Cell wall	Cell wall	Miscellaneous agents	Others
PW9-D10	Ibandronate sodium	PW	Prestw-1285		Ibandronate sodium	114084-78-5	Metabolism	Antiosteoporetic	Enzyme	Farnesyl pyrophosphate synthase
PW9-D11	Warfarin	PW	Prestw-1363		Warfarin	81-81-2	Hematology	Anticoagulant	Enzyme	Vitamin K epoxide reductase
PW9-E2	Pranoprofen	PW	Prestw-1318		Pranoprofen	52549-17-4	Metabolism	Anti-inflammatory	Not identified	Prostaglandin biosynthetic process
PW9-E3	Secnidazole	PW	Prestw-1340		Secnidazole	3366-95-8	Metabolism; Infectiology	Antiamebic	Not identified	Trichomonas vaginalis
PW9-E4	Tadalafil	PW	Prestw-1833		Tadalafil	171596-29-5	Cardiovascular	Erectile dysfunction treatment	Enzyme	Phosphodiesterase 5A; Phosphodiesterase 11A; Phosphodiesterase 6
PW9-E5	Mirabegron	PW	Prestw-1798		Mirabegron	223673-61-8	Metabolism; Neuromuscular	Muscle relaxant; Antidiabetic	GPCR	Beta-3 adrenergic receptor
PW9-E6	Ibutilide fumarate	PW	Prestw-1508		Ibutilide fumarate	122647-32-9	Cardiovascular	Antiarrhythmic	Ion channel	Voltage-gated L-type calcium channel alpha-1C subunit; Voltage-dependent L-type calcium channel subunit beta-1
PW9-E7	Tigecycline	PW	Prestw-1799		Tigecycline	220620-09-7	Infectiology	Antibacterial	Ribosome	Bacterial 70S ribosome
PW9-E8	Tramadol hydrochloride	PW	Prestw-1465		Tramadol hydrochloride	27203-92-5	Central Nervous System	Analgesic	Carrier; GPCR	Norepinephrine transporter; Serotonin transporter; Opioid receptor delta, mu, kappa
PW9-E9	Estropipate piperazine salt	PW	Prestw-688		Estropipate piperazine salt	7280-37-7	Endocrinology	Contraceptive	Nuclear receptor	Estrogen receptor alpha
PW9-E10	N-Butylscopolammonium bromide	PW	Prestw-1253		N-Butylscopolammonium bromide	149-64-4	Central Nervous System	Antispastic	GPCR	Muscarinic receptor M2, M3; Muscarinic acetylcholine receptor M1
PW9-E11	Irinotecan hydrochloride trihydrate	PW	Prestw-1494		Irinotecan hydrochloride trihydrate	136572-09-3	Oncology	Antineoplastic	Enzyme	DNA topoisomerase I
PW9-F2	Tylosin	PW	Prestw-1353		Tylosin	1401-69-0	Metabolism; Infectiology	Antibacterial	Ribosome	50S unit
PW9-F3	Citalopram hydrobromide	PW	Prestw-692		Citalopram hydrobromide	59729-32-7	Central Nervous System	Antidepressant	Carrier	Serotonin transporter
PW9-F4	Promazine hydrochloride	PW	Prestw-693		Promazine hydrochloride	53-60-1	Central Nervous System	Antipsychotic	GPCR	Histamine H1 receptor; Serotonin 5-HT2a receptor; Dopamine D1, D2, D3, D4 receptor
PW9-F5	Sulfamerazine	PW	Prestw-694		Sulfamerazine	127-79-7	Metabolism; Infectiology	Antibacterial	Enzyme	Folic acid synthesis; Bacterial dihydropteroate synthase	Sulfamerazine	Folate	Folate	Sulfonamide
PW9-F6	Venlafaxine	PW	Prestw-1170		Venlafaxine	93413-69-5	Central Nervous System	Antidepressant	Carrier	Norepinephrine transporter; Serotonin transporter
PW9-F7	Ethotoin	PW	Prestw-696		Ethotoin	86-35-1	Central Nervous System	Anticonvulsant	Ion channel	Sodium channel protein type V alpha subunit
PW9-F8	Dasabuvir	PW	Prestw-1834		Dasabuvir	1132935-63-7	Infectiology	Antiviral	Enzyme	NS5B palm polymerase
PW9-F9	Tetrahydrozoline hydrochloride	PW	Prestw-698		Tetrahydrozoline hydrochloride	522-48-5	Cardiovascular	Nasal Decongestant; Vasoconstrictor	GPCR	Adrenergic alpha receptor
PW9-F10	Hexestrol	PW	Prestw-699		Hexestrol	84-16-2	Oncology; Endocrinology	Antineoplastic	Nuclear receptors	Estrogen receptor beta, alpha
PW9-F11	Cefmetazole sodium salt	PW	Prestw-700		Cefmetazole sodium salt	56796-39-5	Metabolism; Infectiology	Antibacterial	Enzyme; Protein	Bacterial transpeptidase; Bacterial penicillin-binding protein	Cefmetazole sodium salt	Cell wall	Cell wall	beta-lactams	Cephalosporins	2nd generation
PW9-G2	Trihexyphenidyl-D,L hydrochloride	PW	Prestw-701		Trihexyphenidyl-D,L hydrochloride	58947-95-8	Central Nervous System	Antiparkinsonian	GPCR	Muscarinic receptors M1, M3, M4, M5
PW9-G3	Succinylsulfathiazole	PW	Prestw-702		Succinylsulfathiazole	116-43-8	Metabolism; Infectiology	Antibacterial	Enzyme	Folic acid synthesis	Succinylsulfathiazole	Folate	Folate	Sulfonamide
PW9-G4	Famprofazone	PW	Prestw-703		Famprofazone	22881-35-2	Central Nervous System; Metabolism	Anti-inflammatory; Antipyretic; Analgesic	GPCR	Cholinergic receptor muscarinic 4; Nuclear receptor 1H4; cholinergic receptor muscarinic 4
PW9-G5	Bromopride	PW	Prestw-704		Bromopride	4093-35-0	Central Nervous System	Antiemetic	GPCR	Dopamine D2 receptor
PW9-G6	Methyl benzethonium chloride	PW	Prestw-705		Methyl benzethonium chloride	25155-18-4	Infectiology	Antibacterial	Membrane	Dopamine D2 receptor
PW9-G7	Chlorcyclizine hydrochloride	PW	Prestw-706		Chlorcyclizine hydrochloride	1620-21-9	Central Nervous System; Allergology	Antihistaminic; Antiemetic; Sedative	GPCR	Histaminergic H1 receptor
PW9-G8	Diphenylpyraline hydrochloride	PW	Prestw-707		Diphenylpyraline hydrochloride	132-18-3	Central Nervous System; Allergology	Antihistaminic; Antipruritic; Sedative	GPCR	Histaminer H1 receptor
PW9-G9	Benzethonium chloride	PW	Prestw-708		Benzethonium chloride	121-54-0	Infectiology	Antibacterial; Antineoplastic; Antiseptic	Membrane	Histaminer H1 receptor
PW9-G10	Trioxsalen	PW	Prestw-709		Trioxsalen	3902-71-4	Dermatology	Antineoplastic	DNA	DNA
PW9-G11	Doxofylline	PW	Prestw-1136		Doxofylline	69975-86-6	Respiratory	Bronchodilator	Enzyme; GPCR	Adenosine A2a receptor; Phosphodiesterases
PW9-H2	Sulfabenzamide	PW	Prestw-711		Sulfabenzamide	127-71-9	Metabolism; Infectiology	Antibacterial	Enzyme	Folic acid synthesis
PW9-H3	Benzocaine	PW	Prestw-712		Benzocaine	94-09-7	Neuromuscular	Local anesthetic	Ion channel	Voltage-gated Na+ channel
PW9-H4	Dipyrone sodium salt	PW	Prestw-713		Dipyrone sodium salt	5907-38-0	Central Nervous System; Metabolism	Antiasthmatic; Antipyretic; Analgesic; Bronchodilator	Enzyme	Prostaglandin G/H synthase 1; Lysosomal alpha-glucosidase
PW9-H5	Isosorbide dinitrate	PW	Prestw-714		Isosorbide dinitrate	87-33-2	Cardiovascular	Antianginal	Receptor; Enzyme	Atrial natriuretic peptide receptor A; Soluble guanylate cyclase
PW9-H6	Sulfachloropyridazine	PW	Prestw-715		Sulfachloropyridazine	80-32-0	Metabolism; Infectiology	Antibacterial	Enzyme	Folic acid synthesis; Bacterial dihydropteroate synthase
PW9-H7	Pramoxine hydrochloride	PW	Prestw-716		Pramoxine hydrochloride	637-58-1	Neuromuscular	Local anesthetic	Ion channel	Sodium channel alpha subunit
PW9-H8	Finasteride	PW	Prestw-717		Finasteride	98319-26-7	Endocrinology	Anti-alopecia; Antineoplastic	Enzyme	Steroid 5-alpha-reductase 2; Steroid 5-alpha-reductase
PW9-H9	Fluorometholone	PW	Prestw-718		Fluorometholone	426-13-1	Endocrinology	Anti-inflammatory	Nuclear receptor	Glucocorticoid receptor
PW9-H10	Cephalothin sodium salt	PW	Prestw-719		Cephalothin sodium salt	58-71-9	Metabolism; Infectiology	Antibacterial	Carrier; Enzyme	Bacterial transpeptidase; D-alanyl-D-alanine carboxypeptidase; Solute carrier family 22 member 7	Cephalothin sodium salt	Cell wall	Cell wall	beta-lactams	Cephalosporins	1st generation
PW9-H11	Cefuroxime sodium salt	PW	Prestw-720		Cefuroxime sodium salt	56238-63-2	Metabolism; Infectiology	Antibacterial	Enzyme	Bacterial transpeptidase	Cefuroxime sodium salt	Cell wall	Cell wall	beta-lactams	Cephalosporins	2nd generation
PW10-A2	Althiazide	PW	Prestw-721		Althiazide	5588-16-9	Metabolism	Antihypertensive; Diuretic	Protein	Na+ Cl- transporter
PW10-A3	Isopyrin hydrochloride	PW	Prestw-722		Isopyrin hydrochloride	18342-39-7	Central Nervous System; Metabolism	Anti-inflammatory; Antipyretic; Analgesic	Enzyme	Cyclooxygenases
PW10-A4	Phenethicillin potassium salt	PW	Prestw-723		Phenethicillin potassium salt	132-93-4	Metabolism; Infectiology	Antibacterial	Enzyme	Bacterial transpeptidase	Phenethicillin potassium salt	Cell wall	Cell wall	beta-lactams	Penicillins	Beta-lactamase sensitive
PW10-A5	Sulfamethoxypyridazine	PW	Prestw-724		Sulfamethoxypyridazine	80-35-3	Metabolism; Infectiology	Antibacterial	Enzyme	Folic acid synthesis; bacterial dihydropteroate synthetase	Sulfamethoxypyridazine	Folate	Folate	Sulfonamide
PW10-A6	Deferoxamine mesylate	PW	Prestw-725		Deferoxamine mesylate	138-14-7	Diagnostic; Hematology	Chelating	Not identified	Iron chelating agent
PW10-A7	Mephentermine hemisulfate	PW	Prestw-726		Mephentermine hemisulfate	1212-72-2	Cardiovascular	Antihypotensive; Vasoconstrictor	GPCR	Adrenergic alpha receptors
PW10-A8	Liranaftate	PW	Prestw-1140		Liranaftate	88678-31-3	Dermatology; Infectiology	Antifungal	Enzyme	Squalene epoxidase fungal
PW10-A9	Sulfadimethoxine	PW	Prestw-728		Sulfadimethoxine	122-11-2	Metabolism; Infectiology	Antibacterial	Enzyme	Folic acid synthesis	Sulfadimethoxine	Folate	Folate	Sulfonamide
PW10-A10	Sulfanilamide	PW	Prestw-729		Sulfanilamide	63-74-1	Dermatology; Infectiology	Antibacterial	Enzyme	Folic acid synthesis	Sulfanilamide	Folate	Folate	Sulfonamide
PW10-A11	Balsalazide disodium salt	PW	Prestw-730		Balsalazide disodium salt	80573-04-2	Gastroenterology	Anti-inflammatory	Not identified	arachidonic acid metabolic process
PW10-B2	Sulfaquinoxaline sodium salt	PW	Prestw-731		Sulfaquinoxaline sodium salt	967-80-6	Metabolism; Infectiology	Antibacterial	Enzyme	Batcerial dihydrofolate synthetase
PW10-B3	Streptozotocin	PW	Prestw-732		Streptozotocin	18883-66-4	Oncology	Antineoplastic	DNA; Receptor	DNA; TGF-beta receptor type-2; TGF-beta receptor type-1
PW10-B4	Metoprolol-(+)-tartrate salt	PW	Prestw-733		Metoprolol-(+)-tartrate salt	56392-17-7	Cardiovascular	Antihypertensive; Antiarrhythmic	GPCR	Adrenergic beta-1 receptor
PW10-B5	Flumethasone	PW	Prestw-734		Flumethasone	2135-17-3	Metabolism	Anti-inflammatory	Nuclear receptor	Glucocorticoid receptor
PW10-B6	Flecainide acetate	PW	Prestw-735		Flecainide acetate	54143-56-5	Cardiovascular	Antiarrhythmic	Ionotropic receptor	Voltage-gated potassium channel subunit Kv4.3; Sodium channel protein type V alpha subunit
PW10-B7	Cefazolin sodium salt	PW	Prestw-736		Cefazolin sodium salt	27164-46-1	Metabolism; Infectiology	Antibacterial	Enzyme	Bacterial transpeptidase	Cefazolin sodium salt	Cell wall	Cell wall	beta-lactams	Cephalosporins	1st generation
PW10-B8	Trimetozine	PW	Prestw-1702		Trimetozine	635-41-6	Central Nervous System	Anxiolytic; Sedative	Not identified	Unknown
PW10-B9	Folinic acid calcium salt	PW	Prestw-738		Folinic acid calcium salt	6035-45-6	Hematology	Antianemic	Enzyme	Dihydrofolate reductase; Thymidylate synthase
PW10-B10	Levonordefrin	PW	Prestw-739		Levonordefrin	829-74-3	Cardiovascular	Vasoconstrictor	GPCR	Adrenergic receptor alpha-2
PW10-B11	Amprenavir	PW	Prestw-1820		Amprenavir	161814-49-9	Infectiology	Antiviral	Coenzyme; Nuclear receptor; Enzyme	Pregnane X receptor; Cytochrome P450 3A; Human immunodeficiency virus type 1 protease
PW10-C2	Bimatoprost	PW	Prestw-1821		Bimatoprost	155206-00-1	Ophthalmology	Antiglaucoma	GPCR	Prostanoid FP receptor
PW10-C3	Sulfamethizole	PW	Prestw-742		Sulfamethizole	144-82-1	Metabolism; Infectiology	Antibacterial	Enzyme	Folic acid synthesis; Bacterial dihydropteroate synthase	Sulfamethizole	Folate	Folate	Sulfonamide
PW10-C4	Medrysone	PW	Prestw-743		Medrysone	2668-66-8	Metabolism	Anti-inflammatory	Nuclear receptor	Glucocorticoid receptor
PW10-C5	Flunixin meglumine	PW	Prestw-744		Flunixin meglumine	42461-84-7	Central Nervous System; Metabolism	Anti-inflammatory; Antipyretic; Analgesic	Enzyme	Prostaglandin G/H synthase 2
PW10-C6	Spiramycin	PW	Prestw-745		Spiramycin	8025-81-8	Metabolism; Infectiology	Antibacterial	Ribosome	50S unit	Spiramycin	Protein Synthesis	Protein synthesis	Macrolides, lincosamides and streptogramins	Macrolide
PW10-C7	Glycopyrrolate bromide	PW	Prestw-746		Glycopyrrolate bromide	596-51-0	Gastroenterology; Neuromuscular	Antispastic	GPCR	Muscarinic acetylcholine receptor M1, M2, M3, M4, M5
PW10-C8	Aprepitant	PW	Prestw-1600		Aprepitant	170729-80-3	Metabolism	Antiemetic	GPCR	Neurokinin 1 receptor
PW10-C9	Monensin sodium salt	PW	Prestw-748		Monensin sodium salt	22373-78-0	Infectiology	Antibacterial	Membrane	Neurokinin 1 receptor
PW10-C10	Isoetharine mesylate salt	PW	Prestw-749		Isoetharine mesylate salt	7279-75-6	Respiratory	Bronchodilator	GPCR	Adrenergic beta-2 receptor
PW10-C11	Dronedarone hydrochloride	PW	Prestw-1822		Dronedarone hydrochloride	141626-36-0	Cardiovascular	Antiarrhythmic	Coenzyme; Ion channel	Inward rectifier potassium channel ; Potassium/sodium hyperpolarization-activated cyclic nucleotide-gated channel 4; Cytochrome P450 3A4
PW10-D2	Terazosin hydrochloride	PW	Prestw-751		Terazosin hydrochloride	63590-64-7	Cardiovascular	Antihypertensive	GPCR	Adrenergic alpha-1 receptor
PW10-D3	Phenazopyridine hydrochloride	PW	Prestw-752		Phenazopyridine hydrochloride	136-40-3	Central Nervous System	Analgesic; Antidotes	Nuclear receptor; Protein	microtubule associated protein tau; Estrogen receptor 1; nuclear receptor 1H4
PW10-D4	Demeclocycline hydrochloride	PW	Prestw-753		Demeclocycline hydrochloride	64-73-3	Metabolism; Infectiology	Antibacterial	Ribosome	Bacterial 70S ribosome	Demeclocycline hydrochloride	Protein Synthesis	Protein synthesis	Tetracyclines
PW10-D5	Fenoprofen calcium salt dihydrate	PW	Prestw-754		Fenoprofen calcium salt dihydrate	53746-45-5	Metabolism	Anti-inflammatory	Enzyme	Cyclooxygenase-2
PW10-D6	Piperacillin sodium salt	PW	Prestw-755		Piperacillin sodium salt	59703-84-3	Metabolism; Infectiology	Antibacterial	Enzyme; Protein	Penicillin-binding protein 2B, 1A; Bacterial transpeptidase	Piperacillin sodium salt	Cell wall	Cell wall	beta-lactams	Penicillins	Extended spectrum
PW10-D7	Diethylstilbestrol	PW	Prestw-756		Diethylstilbestrol	56-53-1	Oncology; Endocrinology	Antineoplastic	Nuclear receptor	Estrogen-related receptor alpha, beta gamma; Estrogen receptor Alpha, beta, 1
PW10-D8	Chlorotrianisene	PW	Prestw-757		Chlorotrianisene	569-57-3	Oncology; Endocrinology	Antineoplastic	Nuclear receptor	Estrogen beta receptor
PW10-D9	Ribostamycin sulfate salt	PW	Prestw-758		Ribostamycin sulfate salt	53797-35-6	Infectiology	Antibacterial	Ion channel; Ribosome	Calcium-activated potassium channel; Bacterial 70S ribosome	Ribostamycin sulfate salt	Protein Synthesis	Protein synthesis	Aminoglycosides
PW10-D10	Methacholine chloride	PW	Prestw-759		Methacholine chloride	62-51-1	Respiratory; Diagnostic	Diagnostic	GPCR	Muscarinic acetylcholine receptor M2; Muscarinic acetylcholine receptor M3
PW10-D11	Pipenzolate bromide	PW	Prestw-760		Pipenzolate bromide	125-51-9	Gastroenterology; Neuromuscular	Antispastic	Ionotropic receptor; GPCR	Muscarinic acetylcholine receptor; Nicotinic receptors
PW10-E2	Butamben	PW	Prestw-761		Butamben	94-25-7	Dermatology	Anesthetic	Ion channel	Na+
PW10-E3	Sulfapyridine	PW	Prestw-762		Sulfapyridine	144-83-2	Metabolism; Infectiology	Antibacterial	Enzyme	Bacterial dihydropteroate synthas	Sulfapyridine	Folate	Folate	Sulfonamide
PW10-E4	Meclofenoxate hydrochloride	PW	Prestw-763		Meclofenoxate hydrochloride	3685-84-5	Central Nervous System	CNS Stimulant	Not identified	Acetylcholine precursor
PW10-E5	Furaltadone hydrochloride	PW	Prestw-764		Furaltadone hydrochloride	3759-92-0	Infectiology	Antibacterial	DNA	Acetylcholine precursor
PW10-E6	Ethoxyquin	PW	Prestw-765		Ethoxyquin	91-53-2	Metabolism	Antineoplastic; Antifungal	Protein	Heat shock protein HSP 90-beta
PW10-E7	Tinidazole	PW	Prestw-766		Tinidazole	19387-91-8	Infectiology	Antiamebic; Antibacterial	DNA	DNA	Tinidazole	DNA synthesis	DNA	Miscellaneous agents	Imidazole
PW10-E8	Guanadrel sulfate	PW	Prestw-767		Guanadrel sulfate	22195-34-2	Cardiovascular	Antihypertensive	Carrier; GPCR	Norepinephrine transporter; Adrenergic receptor alpha-1, alpha-2
PW10-E9	Vidarabine	PW	Prestw-768		Vidarabine	5536-17-4	Metabolism	Antiviral	Enzyme; GPCR	Adenosine receptor; Thymidine kinase; Human herpesvirus 1 DNA polymerase
PW10-E10	Sulfameter	PW	Prestw-769		Sulfameter	651-06-9	Metabolism; Infectiology	Antibacterial	Enzyme	Bacterial dihydropteroate synthase	Sulfameter	Folate	Folate	Sulfonamide
PW10-E11	Isopropamide iodide	PW	Prestw-770		Isopropamide iodide	71-81-8	Metabolism	Antiulcer	GPCR	Muscarinic acetylcholine receptor
PW10-F2	Alclometasone dipropionate	PW	Prestw-771		Alclometasone dipropionate	66734-13-2	Dermatology	Anti-inflammatory	Nuclear receptors	Glucocorticoid receptor
PW10-F3	Leflunomide	PW	Prestw-772		Leflunomide	75706-12-6	Immunology	Immunosuppressant; Antineoplastic	Enzyme	Dihydroorotate dehydrogenase
PW10-F4	(D-) Norgestrel	PW	Prestw-773		(D-) Norgestrel	797-63-7	Endocrinology	Contraceptive	Nuclear receptor	Progesterone receptor; Androgen Receptor
PW10-F5	Fluocinonide	PW	Prestw-774		Fluocinonide	356-12-7	Metabolism	Anti-inflammatory	Nuclear receptor	Glucocorticoid receptor
PW10-F6	Sulfamethazine sodium salt	PW	Prestw-775		Sulfamethazine sodium salt	1981-58-4	Metabolism; Infectiology	Antibacterial	Enzyme	Folic acid synthesis; Bacterial dihydropteroate synthase	Sulfamethazine sodium salt	Folate	Folate	Sulfonamide
PW10-F7	Guaifenesin	PW	Prestw-776		Guaifenesin	93-14-1	Respiratory	Expectorant; Bronchodilator	Enzyme	Bacterial dihydropteroate synthase
PW10-F8	Alexidine dihydrochloride	PW	Prestw-777		Alexidine dihydrochloride	22573-93-9	Infectiology	Antibacterial; Antineoplastic; Antifungal	Enzyme	Protein-tyrosine phosphatase mitochondrial 1
PW10-F9	Alogliptin benzoate	PW	Prestw-1835		Alogliptin benzoate	850649-62-6	Metabolism	Antidiabetic	Enzyme	Dipeptidyl peptidase 4
PW10-F10	Zomepirac sodium salt	PW	Prestw-779		Zomepirac sodium salt	64092-48-4	Metabolism	Anti-inflammatory	Enzyme	Cyclooxygenase
PW10-F11	Cinoxacin	PW	Prestw-780		Cinoxacin	28657-80-9	Metabolism; Infectiology	Antibacterial	Enzyme	Topoisomerase II, IV; Bacterial DNA gyrase	Cinoxacin	DNA gyrase	DNA	(Fluoro-)quinolones	1st generation	1st generation
PW10-G2	Clobetasol propionate	PW	Prestw-781		Clobetasol propionate	25122-46-7	Metabolism	Antineoplastic; Anti-inflammatory	Nuclear receptor	Glucocorticoid receptor
PW10-G3	Podophyllotoxin	PW	Prestw-782		Podophyllotoxin	518-28-5	Metabolism	Antiviral	Protein	Tubulin
PW10-G4	Clofibric acid	PW	Prestw-783		Clofibric acid	882-09-7	Metabolism	Antilipemic	Nuclear receptor; GPCR	Peroxisome proliferator-activated receptor alpha; Taste receptor type 1 member 3
PW10-G5	Bendroflumethiazide	PW	Prestw-784		Bendroflumethiazide	73-48-3	Cardiovascular	Antihypertensive; Diuretic	Carrier; Ion channel	Thiazide-sensitive sodium-chloride cotransporter; Solute carrier family 12 member 3; Calcium-activated potassium channel alpha/beta 1
PW10-G6	Dicumarol	PW	Prestw-785		Dicumarol	66-76-2	Hematology	Anticoagulant	Enzyme	Vitamin K epoxide reductase; Quinone reductase
PW10-G7	Methimazole	PW	Prestw-786		Methimazole	60-56-0	Endocrinology	Antineoplastic	Enzyme	Thyroid peroxidase
PW10-G8	Merbromin disodium salt	PW	Prestw-787		Merbromin disodium salt	129-16-8	Dermatology; Infectiology	Antibacterial; Antineoplastic	Not identified	Thyroid peroxidase
PW10-G9	Hexylcaine hydrochloride	PW	Prestw-788		Hexylcaine hydrochloride	532-76-3	Dermatology	Anesthetic	Ion channel	Sodium channel alpha subunit
PW10-G10	Drofenine hydrochloride	PW	Prestw-789		Drofenine hydrochloride	548-66-3	Neuromuscular	Antispastic	Ionotropic receptor	Transient receptor potential cation channel subfamily V member 3
PW10-G11	Cycloheximide	PW	Prestw-790		Cycloheximide	66-81-9	Infectiology	Antibacterial; Antineoplastic	Protein; Ribosome	FK506-binding protein 1A; Translation
PW10-H2	(R) Naproxen sodium salt	PW	Prestw-791		(R) Naproxen sodium salt	23979-41-1	Metabolism	Anti-inflammatory	Enzyme	UDP-glucuronosyl-transferase 1-1
PW10-H3	Propidium iodide	PW	Prestw-792		Propidium iodide	25535-16-4	Infectiology	Antibacterial	DNA; Enzyme	Acetylcholinesterase
PW10-H4	Cloperastine hydrochloride	PW	Prestw-793		Cloperastine hydrochloride	14984-68-0	Respiratory	Antitussive	GPCR	Histaminergic receptors H1
PW10-H5	Eprosartan mesylate	PW	Prestw-1823		Eprosartan mesylate	133040-01-4	Cardiovascular	Antihypertensive	Carrier; GPCR	Type-1 angiotensin II receptor; urate transport
PW10-H6	Isocarboxazid	PW	Prestw-795		Isocarboxazid	59-63-2	Central Nervous System	Detoxifying agents for antineoplastic treatment; Antidepressant	Enzyme	Beta-glucuronidase; Monoamine oxidase
PW10-H7	Lithocholic acid	PW	Prestw-796		Lithocholic acid	434-13-9	Metabolism	Cholagogue; Choleretic	Nuclear receptor	Nuclear receptor subfamily 1 group I member 2; Vitamin D3 receptor
PW10-H8	Methotrimeprazine maleate salt	PW	Prestw-797		Methotrimeprazine maleate salt	7104-38-3	Central Nervous System	Antiemetic; Analgesic; Sedative	GPCR	Serotonin 2 (5-HT2) receptor; Dopamine D2 receptor
PW10-H9	Dienestrol	PW	Prestw-798		Dienestrol	84-17-3	Endocrinology	Sedative	Nuclear receptor	Estrogen receptor alpha/beta
PW10-H10	Pridinol methanesulfonate salt	PW	Prestw-799		Pridinol methanesulfonate salt	6856-31-1	Central Nervous System	Antiparkinsonian	GPCR	Muscarinic acetylcholine receptor
PW10-H11	Amrinone	PW	Prestw-800		Amrinone	60719-84-8	Cardiovascular	Antiparkinsonian	Enzyme	Phosphodiesterases 3B, 3A
PW11-A2	Carbinoxamine maleate salt	PW	Prestw-801		Carbinoxamine maleate salt	3505-38-2	Allergology; Metabolism	Antihistaminic	Coenzyme; GPCR	Histaminergic H1 receptor; Cytochrome P450 2D6
PW11-A3	Methazolamide	PW	Prestw-802		Methazolamide	554-57-4	Metabolism; Ophthalmology	Diuretic; Antiglaucoma	Enzyme	Carbonic anhydrase I, II, VII, VIII, IX
PW11-A4	Pyrithyldione	PW	Prestw-803		Pyrithyldione	77-04-3	Central Nervous System	Sedative; Hypnotic	Transmembrane protein	Cystic fibrosis transmembrane conductance regulator; ATP binding cassette B1
PW11-A5	Spectinomycin dihydrochloride	PW	Prestw-804		Spectinomycin dihydrochloride	21736-83-4	Infectiology	Antibacterial	Ribosome	Bacterial 70S ribosome	Spectinomycin dihydrochloride	Protein Synthesis	Protein synthesis	Aminoglycosides
PW11-A6	Piromidic acid	PW	Prestw-805		Piromidic acid	19562-30-2	Infectiology	Antibacterial; Antimalarial	Enzyme	Topoisomerase II	Piromidic acid	DNA gyrase	DNA	(Fluoro-)quinolones	1st generation	1st generation
PW11-A7	Trimipramine maleate salt	PW	Prestw-806		Trimipramine maleate salt	521-78-8	Central Nervous System	Antifungal; Antidepressant	GPCR	Serotonin 2 (5-HT2) receptor; Adrenergic receptors; alpha-1 A & B; Dopamine D2 receptor
PW11-A8	Chloropyramine hydrochloride	PW	Prestw-807		Chloropyramine hydrochloride	6170-42-9	Allergology	Antihistaminic	Enzyme; GPCR	Histaminergic H1 receptor; Focal adhesion kinase 1
PW11-A9	Furazolidone	PW	Prestw-808		Furazolidone	67-45-8	Infectiology	Antibacterial; Antiprotozoal	DNA	Focal adhesion kinase 1	Furazolidone	Multiple	Others	Miscellaneous agents	Nitrofuran
PW11-A10	Dichlorphenamide	PW	Prestw-809		Dichlorphenamide	120-97-8	Ophthalmology	Antiglaucoma	Enzyme	Carbonic anhydrase
PW11-A11	Sulconazole nitrate	PW	Prestw-810		Sulconazole nitrate	61318-91-0	Metabolism	Antibacterial; Antifungal	Enzyme	Lanosterol 14-alpha demethylase
PW11-B2	Auranofin	PW	Prestw-1233		Auranofin	34031-32-8	Metabolism	Antiarthritic; Antifungal; Analgesic	Enzyme; Protein	Peroxiredoxin-5 mitochondrial; nuclear factor kappa B kinase beta subunit
PW11-B3	Cromolyn disodium salt	PW	Prestw-812		Cromolyn disodium salt	15826-37-6	Respiratory; Allergology; Metabolism	Antiasthmatic; Anti-inflammatory	Ion channel; GPCR	calcium ion import; G-protein coupled receptor 35; Chloride channels
PW11-B4	Bucladesine sodium salt	PW	Prestw-813		Bucladesine sodium salt	16980-89-5	Cardiovascular	Anti-inflammatory	Enzyme	Phosphodiesterases; cAMP-dependent protein kinase (PKA)
PW11-B5	Cefsulodin sodium salt	PW	Prestw-814		Cefsulodin sodium salt	52152-93-9	Metabolism; Infectiology	Antibacterial	Enzyme; Protein	Bacterial transpeptidase; Bacterial penicillin-binding protein	Cefsulodin sodium salt	Cell wall	Cell wall	beta-lactams	Cephalosporins	3rd generation
PW11-B6	Fosfosal	PW	Prestw-815		Fosfosal	6064-83-1	Central Nervous System	Analgesic	Enzyme; Ribosome	Signal transducer and activator of transcription 5B; Cyclooxygenases; Tyrosine-protein kinase SRC
PW11-B7	Suprofen	PW	Prestw-816		Suprofen	40828-46-4	Central Nervous System; Metabolism	Anti-inflammatory; Analgesic	Enzyme	Cyclooxygenase; Prostaglandin G/H synthase 1, 2
PW11-B8	Deflazacort	PW	Prestw-1509		Deflazacort	14484-47-0	Immunology; Metabolism	Immunosuppressant; Anti-inflammatory	Nuclear receptor	Glucocorticoid receptor
PW11-B9	Nadolol	PW	Prestw-818		Nadolol	42200-33-9	Cardiovascular	Antianginal; Antihypertensive	GPCR	Adrenergic beta-1, beta-2 receptor
PW11-B10	Moxalactam disodium salt	PW	Prestw-819		Moxalactam disodium salt	64953-12-4	Metabolism; Infectiology	Antibacterial	Enzyme	Bacterial transpeptidase	Moxalactam disodium salt	Cell wall	Cell wall	beta-lactams	Cephalosporins	3rd generation
PW11-B11	Aminophylline	PW	Prestw-820		Aminophylline	317-34-0	Central Nervous System; Respiratory; Metabolism; Cardiovascular	Muscle relaxant; Diuretic; CNS Stimulant; Bronchodilator; Vasodilator	Enzyme; GPCR	Adenosine receptor; Phosphodiesterase 3; Phosphodiesterase 4
PW11-C2	Azlocillin sodium salt	PW	Prestw-821		Azlocillin sodium salt	37091-65-9	Metabolism; Infectiology	Antibacterial	Enzyme	Bacterial transpeptidase	Azlocillin sodium salt	Cell wall	Cell wall	beta-lactams	Penicillins	Extended spectrum
PW11-C3	Clidinium bromide	PW	Prestw-822		Clidinium bromide	3485-62-9	Neuromuscular	Antispastic	GPCR	Muscarinic acetylcholine receptor M3
PW11-C4	Sulfamonomethoxine	PW	Prestw-823		Sulfamonomethoxine	1220-83-3	Metabolism	Antibacterial	Enzyme	batcerial dihydropteroate synthetase
PW11-C5	Benzthiazide	PW	Prestw-824		Benzthiazide	91-33-8	Cardiovascular	Antihypertensive; Diuretic	Enzyme; Protein	Thiazide-sensitive sodium-chloride cotransporter; Carbonic anhydrase II
PW11-C6	Trichlormethiazide	PW	Prestw-825		Trichlormethiazide	133-67-5	Cardiovascular	Antihypertensive; Diuretic	Carrier; Enzyme	Thiazide-sensitive sodium-chloride cotransporter; Carbonic anhydrase I, II, IV, XII; Solute carrier family 12 member 3
PW11-C7	Oxolamine citrate salt	PW	Prestw-826		Oxolamine citrate salt	1949-20-8	Central Nervous System; Respiratory; Metabolism	Antispastic; Antitussive; Anti-inflammatory	Not identified	Thiazide-sensitive sodium-chloride cotransporter
PW11-C8	Propantheline bromide	PW	Prestw-827		Propantheline bromide	50-34-0	Neuromuscular	Antispastic	GPCR	Muscarinic receptor M1, M2, M3, M4
PW11-C9	Viloxazine hydrochloride	PW	Prestw-1361		Viloxazine hydrochloride	35604-67-2	Central Nervous System	Antidepressant	Carrier	Sodium-dependent noradrenaline transporter
PW11-C10	Dimethadione	PW	Prestw-829		Dimethadione	695-53-4	Central Nervous System	Anticonvulsant	Ion channel	Voltage-gated T-type calcium channel; HERG
PW11-C11	Ethaverine hydrochloride	PW	Prestw-830		Ethaverine hydrochloride	985-13-7	Central Nervous System	Antispastic	Ion channel	Voltage-gated L-type calcium channel
PW11-D2	Butacaine	PW	Prestw-831		Butacaine	149-16-6	Dermatology	Anesthetic	Ion channel	Voltage-gated Na+ channel
PW11-D3	Cefoxitin sodium salt	PW	Prestw-832		Cefoxitin sodium salt	33564-30-6	Metabolism; Infectiology	Antibacterial	Enzyme; Protein	D-alanyl-D-alanine endopeptidase; D-alanyl-D-alanine carboxypeptidase DacC; Penicillin-binding protein 1B, 2A, 2B, 1A	Cefoxitin sodium salt	Cell wall	Cell wall	beta-lactams	Cephalosporins	2nd generation
PW11-D4	Nebularine	PW	Prestw-2113		Nebularine	550-33-4	Oncology; Infectiology	Antiviral; Antimalarial	Enzyme	Tyrosyl-DNA phosphodiesterase 1; adenosine deaminase
PW11-D5	Novobiocin sodium salt	PW	Prestw-834		Novobiocin sodium salt	1476-53-5	Metabolism; Infectiology	Antibacterial	Enzyme	DNA gyrase subunit B; DNA topoisomerase IV, II
PW11-D6	Zolmitriptan	PW	Prestw-1800		Zolmitriptan	139264-17-8	Central Nervous System	Antimigraine	GPCR	Serotonin 5-HT1d, 1b receptor
PW11-D7	Indoprofen	PW	Prestw-836		Indoprofen	31842-01-0	Central Nervous System; Metabolism	Anti-inflammatory; Analgesic	Enzyme	Cyclooxygenase; Pyruvate kinase isozymes M1/M2
PW11-D8	Carbenoxolone disodium salt	PW	Prestw-837		Carbenoxolone disodium salt	7421-40-1	Metabolism	Antiulcer	Enzyme	11-Beta hydroxysteroid dehydrogenase
PW11-D9	Iocetamic acid	PW	Prestw-838		Iocetamic acid	16034-77-8	Diagnostic	Contrastant	Not identified	11-Beta hydroxysteroid dehydrogenase
PW11-D10	Ganciclovir	PW	Prestw-839		Ganciclovir	82410-32-0	Metabolism	Antiviral	Enzyme	DNA polymerase catalytic subunit; Human herpesvirus 5 DNA polymerase
PW11-D11	Ethopropazine hydrochloride	PW	Prestw-840		Ethopropazine hydrochloride	1094-08-2	Central Nervous System	Antiparkinsonian; Antifungal	Enzyme; GPCR	Butyrylcholinesterase; Muscarinic acetylcholine receptor
PW11-E2	Olanzapine	PW	Prestw-1455		Olanzapine	132539-06-1	Central Nervous System	Antipsychotic	GPCR	Serotonin 5-HT2a receptor; Dopamine D2 receptor
PW11-E3	Trimeprazine tartrate	PW	Prestw-842		Trimeprazine tartrate	4330-99-8	Central Nervous System; Allergology; Dermatology	Antihistaminic; Antipruritic; Sedative	GPCR	Histamine H1 receptor
PW11-E4	Nafcillin sodium salt monohydrate	PW	Prestw-843		Nafcillin sodium salt monohydrate	7177-50-6	Metabolism; Infectiology	Antibacterial	Enzyme	Bacterial transpeptidase	Nafcillin sodium salt monohydrate	Cell wall	Cell wall	beta-lactams	Penicillins	Beta-lactamase resistant
PW11-E5	Procyclidine hydrochloride	PW	Prestw-844		Procyclidine hydrochloride	1508-76-5	Central Nervous System	Antiparkinsonian; Muscle relaxant	GPCR	Muscarinic receptor M1, M2, M3, M4
PW11-E6	Amiprilose hydrochloride	PW	Prestw-845		Amiprilose hydrochloride	60414-06-4	Immunology	Immunomodulator	Protein	Protein skinhead-1 C. elegans
PW11-E7	Mestranol	PW	Prestw-846		Mestranol	72-33-3	Endocrinology	Contraceptive	Nuclear receptor	Estrogen receptor alpha
PW11-E8	(-) Levobunolol hydrochloride	PW	Prestw-847		(-) Levobunolol hydrochloride	27912-14-7	Ophthalmology	Antiglaucoma	GPCR	Beta-2 adrenergic receptor; Beta-1 adrenergic receptor
PW11-E9	Iodixanol	PW	Prestw-848		Iodixanol	92339-11-2	Diagnostic	Contrastant	Not identified	Beta-2 adrenergic receptor
PW11-E10	Clinafloxacin	PW	Prestw-1379		Clinafloxacin	105956-97-6	Metabolism; Infectiology	Antibacterial	Enzyme	DNA gyrase; Topoisomerase IV	Clinafloxacin	DNA gyrase	DNA	(Fluoro-)quinolones	4th generation	4th generation
PW11-E11	Equilin	PW	Prestw-850		Equilin	474-86-2	Endocrinology	Antibacterial	Enzyme	Estradiol 17-beta-dehydrogenase 1
PW11-F2	Paroxetine hydrochloride	PW	Prestw-851		Paroxetine hydrochloride	110429-35-1	Central Nervous System	CNS Stimulant; Antidepressant	Carrier	Serotonin transporter
PW11-F3	Nylidrin	PW	Prestw-1454		Nylidrin	447-41-6	Cardiovascular	Vasodilator	Receptor; GPCR	Glutamate NMDA receptor; Grin1/Grin2a, 2b, 2c; Adrenergic Beta-2 receptor; Adrenergic receptor alpha-1
PW11-F4	Liothyronine	PW	Prestw-853		Liothyronine	6893-02-03	Endocrinology	Antihypothyroid	Nuclear receptor	Thyroid hormone alpha; Thyroid hormone beta-1
PW11-F5	Roxithromycin	PW	Prestw-854		Roxithromycin	80214-83-1	Metabolism; Infectiology	Antibacterial	Ribosome	Bacterial 70S ribosome	Roxithromycin	Protein Synthesis	Protein synthesis	Macrolides, lincosamides and streptogramins	Macrolide
PW11-F6	Beclomethasone dipropionate	PW	Prestw-855		Beclomethasone dipropionate	5534-09-08	Metabolism	Anti-inflammatory	Nuclear receptor	Glucocorticoid receptor
PW11-F7	Tolmetin sodium salt dihydrate	PW	Prestw-856		Tolmetin sodium salt dihydrate	64490-92-2	Metabolism	Anti-inflammatory	Enzyme	Cyclooxygenase-1, 2
PW11-F8	(+) Levobunolol hydrochloride	PW	Prestw-857		(+) Levobunolol hydrochloride	47141-41-3	Ophthalmology	Antiglaucoma	GPCR	Adrenergic Beta-1, 2 receptors
PW11-F9	Doxazosin mesylate	PW	Prestw-858		Doxazosin mesylate	77883-43-3	Cardiovascular	Antihypertensive	GPCR	Adrenergic receptor alpha-1a, 1b, 1d
PW11-F10	Fluvastatin sodium salt	PW	Prestw-859		Fluvastatin sodium salt	93957-55-2	Cardiovascular	Antineoplastic; Antilipemic; Antifungal	Carrier; Enzyme	Oligopeptide transporter small intestine; HMG-CoA reductase
PW11-F11	Octoclothepin maleate salt	PW	Prestw-1836		Octoclothepin maleate salt	4789-68-8	Central Nervous System	Antipsychotic	GPCR	Histaminergic H1 receptor; Serotoninergic receptors; Dopamine D1a, D2 receptor
PW11-G2	Gabapentin	PW	Prestw-861		Gabapentin	60142-96-3	Central Nervous System	Anticonvulsant	Transmembrane protein	GABA
PW11-G3	Raloxifene hydrochloride	PW	Prestw-862		Raloxifene hydrochloride	82640-04-8	Oncology; Endocrinology	Contraceptive	Nuclear receptor	Estrogen receptor alpha, beta
PW11-G4	Ciclesonide	PW	Prestw-1801		Ciclesonide	126544-47-6	Respiratory	Antiasthmatic	Nuclear receptor	Glucocorticoid receptor
PW11-G5	Aclidinium bromide	PW	Prestw-1837		Aclidinium bromide	320345-99-1	Respiratory	Bronchodilator	GPCR	Muscarinic receptors; Muscarinic M3 receptor
PW11-G6	Simvastatin	PW	Prestw-865		Simvastatin	79902-63-9	Cardiovascular	Antilipemic; Antifungal	Coenzyme; Enzyme	HMG-CoA reductase; Cytochrome P450 3A4
PW11-G7	Azacytidine-5	PW	Prestw-866		Azacytidine-5	320-67-2	Oncology	Antineoplastic	Enzyme	DNA (cytosine-5)-methyltransferase 3A
PW11-G8	Paromomycin sulfate	PW	Prestw-867		Paromomycin sulfate	1263-89-4	Metabolism; Infectiology	Antiamebic; Antibacterial	Ribosome	Bacterial 70S ribosome	Paromomycin sulfate	Protein Synthesis	Protein synthesis	Aminoglycosides
PW11-G9	Acetaminophen	PW	Prestw-868		Acetaminophen	103-90-2	Central Nervous System	Antipyretic; Analgesic	Enzyme	Cyclooxygenases
PW11-G10	Phthalylsulfathiazole	PW	Prestw-869		Phthalylsulfathiazole	85-73-4	Metabolism; Infectiology	Antibacterial	Enzyme	Folic acid synthesis	Phthalylsulfathiazole	Folate	Folate	Sulfonamide
PW11-G11	Luteolin	PW	Prestw-870		Luteolin	491-70-3	Respiratory	Expectorant; Antineoplastic	Ionotropic receptor; Enzyme	Serine/threonine-protein kinase Aurora-B; GABA-A receptor; anion channel; Glycogen synthase kinase-3 beta
PW11-H2	Iopamidol	PW	Prestw-871		Iopamidol	60166-93-0	Diagnostic	Contrastant	Not identified	Vessels and anatomical structures
PW11-H3	Iopromide	PW	Prestw-872		Iopromide	73334-07-3	Diagnostic	Contrastant	Not identified	Vessels
PW11-H4	Theophylline monohydrate	PW	Prestw-873		Theophylline monohydrate	5967-84-0	Central Nervous System; Respiratory; Cardiovascular	Diuretic; CNS Stimulant; Bronchodilator; Vasodilator	Enzyme; GPCR	Adenosine receptor; Phosphodiesterase 3, 4
PW11-H5	Theobromine	PW	Prestw-874		Theobromine	83-67-0	Respiratory; Cardiovascular	Diuretic; Bronchodilator	Coenzyme; GPCR	Cytochrome P450 1A2, 2E1; Adenosine receptor A1, A2a
PW11-H6	Reserpine	PW	Prestw-875		Reserpine	50-55-5	Central Nervous System	Antipsychotic	Transmembrane protein	Synaptic vesicular amine transporte; Vesicular amine transporter 1
PW11-H7	Bicalutamide	PW	Prestw-1239		Bicalutamide	90357-06-5	Oncology; Endocrinology	Antineoplastic	Nuclear receptor	Androgen Receptor
PW11-H8	Scopolamine hydrochloride	PW	Prestw-877		Scopolamine hydrochloride	55-16-3	Central Nervous System	Antiemetic	GPCR	Serotonin 3 (5-HT3) receptor; Muscarinic acetylcholine receptor
PW11-H9	Ioversol	PW	Prestw-878		Ioversol	87771-40-2	Diagnostic	Contrastant	Not identified	vessels and anatomical structures
PW11-H10	Rabeprazole sodium salt	PW	Prestw-1495		Rabeprazole sodium salt	117976-89-3	Metabolism	Antiulcer	Enzyme	Potassium-transporting ATPase
PW11-H11	Carbachol chloride	PW	Prestw-880		Carbachol chloride	51-83-2	Cardiovascular	Antihypertensive; Vasodilator	Enzyme; GPCR	Muscarinic acetylcholine receptor; Acetylcholinesterase
PW12-A2	Niacin	PW	Prestw-881		Niacin	59-67-6	Cardiovascular	Antilipemic; Vasodilator	Enzyme; GPCR	Hydroxycarboxylic acid receptor 3, 2; ATP synthase subunit beta, mitochondrial; HM74 nicotinic acid
PW12-A3	Bemegride	PW	Prestw-882		Bemegride	64-65-3	Central Nervous System; Respiratory	CNS stimulant	Ionotropic receptor	GABA-A receptor; anion channel
PW12-A4	Digoxigenin	PW	Prestw-883		Digoxigenin	1672-46-4	Diagnostic; Oncology	Diagnostic	Not identified	MCF7; TK-10
PW12-A5	Meglumine	PW	Prestw-884		Meglumine	6284-40-8	Respiratory; Infectiology	Antileishmanial; Antiseptic; Expectorant	Not identified	TK-10
PW12-A6	Dolasetron mesilate	PW	Prestw-1510		Dolasetron mesilate	115956-13-3	Central Nervous System	Antiemetic	Ionotropic receptor	Serotoninergic 5-HT3 receptor
PW12-A7	Clioquinol	PW	Prestw-886		Clioquinol	130-26-7	Metabolism	Antiamebic; Antiseptic; Antifungal	Enzyme	Serotoninergic 5-HT3 receptor
PW12-A8	Oxybenzone	PW	Prestw-887		Oxybenzone	131-57-7	Dermatology	UV protectant	Not identified	Serotoninergic 5-HT3 receptor
PW12-A9	Promethazine hydrochloride	PW	Prestw-888		Promethazine hydrochloride	58-33-3	Central Nervous System; Allergology	Antihistaminic; Sedative	GPCR	Histaminergic H1 receptor
PW12-A10	Diacerein	PW	Prestw-1167		Diacerein	13739-02-1	Immunology	Antiarthritic	Nuclear receptor; Protein; Not identified	Interleukin-1; Peroxisome proliferator-activated receptor gamma; NF-kB pathway
PW12-A11	Esmolol hydrochloride	PW	Prestw-1137		Esmolol hydrochloride	81161-17-3	Cardiovascular	Antiarrhythmic	Carrier; GPCR	Sodium ion transpor; Beta-1 adrenergic receptor
PW12-B2	Cortisol acetate	PW	Prestw-1486		Cortisol acetate	50-03-3	Metabolism	Anti-inflammatory	Nuclear receptor; Protein	Intercellular adhesion molecule-1; Glucocorticoid receptor; Annexin A1
PW12-B3	Flubendazol	PW	Prestw-1416		Flubendazol	31430-15-6	Infectiology	Antihelmintic	Not identified	tegument of the parasite
PW12-B4	Felbinac	PW	Prestw-893		Felbinac	5728-52-9	Central Nervous System; Metabolism	Anti-inflammatory; Analgesic	Enzyme	Prostaglandin G/H synthase 2; Cyclooxygenases
PW12-B5	Butylparaben	PW	Prestw-894		Butylparaben	94-26-8	Metabolism	Antifungal	Not identified	Prostaglandin G/H synthase 2
PW12-B6	Aminohippuric acid	PW	Prestw-895		Aminohippuric acid	61-78-9	Diagnostic	Diagnostic	Not identified	Prostaglandin G/H synthase 2
PW12-B7	N-Acetyl-L-leucine	PW	Prestw-896		N-Acetyl-L-leucine	1188-21-2	Central Nervous System	Antivertigo	Not identified	Unknown
PW12-B8	Pipemidic acid	PW	Prestw-897		Pipemidic acid	51940-44-4	Infectiology	Antibacterial	Enzyme	Topoisomerase II; bacterial DNA gyrase	Pipemidic acid	DNA gyrase	DNA	(Fluoro-)quinolones	1st generation	1st generation
PW12-B9	Dioxybenzone	PW	Prestw-898		Dioxybenzone	131-53-3	Dermatology	UV protectant	Not identified	bacterial DNA gyrase
PW12-B10	Adrenosterone	PW	Prestw-899		Adrenosterone	382-45-6	Endocrinology	Anabolic	Nuclear receptors	11-beta-hydroxysteroid dehydrogenase ; Solute carrier family 22 member 2
PW12-B11	Methylatropine nitrate	PW	Prestw-900		Methylatropine nitrate	52-88-0	Neuromuscular; Ophthalmology	Antispastic; Mydriatic	GPCR	Muscarinic acetylcholiine receptors
PW12-C2	Hymecromone	PW	Prestw-901		Hymecromone	90-33-5	Metabolism	Antispastic; Muscle relaxant	Not identified	Bile secretion
PW12-C3	Abacavir sulfate	PW	Prestw-1512		Abacavir sulfate	188062-50-2	Metabolism; Infectiology	Antiviral	Enzyme	HIV type 1 reverse transcriptase
PW12-C4	Diloxanide furoate	PW	Prestw-903		Diloxanide furoate	3736-81-0	Metabolism	Antiamebic	Not identified	HIV type 1 reverse transcriptase
PW12-C5	Metyrapone	PW	Prestw-904		Metyrapone	54-36-4	Endocrinology	Antiamebic	Coenzyme; Enzyme	Cytochrome P450 11B1; Steroid 11-beta-hydroxylase
PW12-C6	Urapidil hydrochloride	PW	Prestw-905		Urapidil hydrochloride	64887-14-5	Cardiovascular	Antihypertensive; Vasodilator	GPCR	Adrenergic alpha-1 receptor; Serotonin 1a (5-HT1a) receptor
PW12-C7	Fluspirilene	PW	Prestw-906		Fluspirilene	1841-19-6	Central Nervous System	Antineoplastic; Antipsychotic	GPCR; Enzyme; Ion channel	Cyclin-dependent kinase 2; Voltage-dependent N-type calcium channel subunit alpha-1B2; Dopamine D2 receptor
PW12-C8	(S,+) Ibuprofen	PW	Prestw-907		(S,+) Ibuprofen	51146-56-6	Central Nervous System; Metabolism	Anti-inflammatory; Analgesic	Enzyme	Cyclooxygenase-1, 2
PW12-C9	Ethynodiol diacetate	PW	Prestw-908		Ethynodiol diacetate	297-76-7	Endocrinology	Contraceptive	Nuclear receptors; Ion channel	Bile salt export pump; Progesterone receptors
PW12-C10	Nabumetone	PW	Prestw-909		Nabumetone	42924-53-8	Central Nervous System; Metabolism	Anti-inflammatory; Analgesic	Enzyme	Cyclooxygenase-1, 2
PW12-C11	Nisoxetine hydrochloride	PW	Prestw-910		Nisoxetine hydrochloride	57754-86-6	Central Nervous System	Antidepressant	Carrier	Sodium-dependent noradrenaline transporter
PW12-D2	(+) Isoproterenol-(+)-bitartrate salt	PW	Prestw-911		(+) Isoproterenol-(+)-bitartrate salt	14638-70-1	Respiratory	Antiasthmatic; Bronchodilator; Vasodilator	Receptor; GPCR	Trace amine-associated receptor 1; Adrenergic receptor beta-1, 2, 3
PW12-D3	Monobenzone	PW	Prestw-912		Monobenzone	103-16-2	Dermatology	Antineoplastic	Enzyme	Tyrosinase
PW12-D4	o-Sulfanilamide	PW	Prestw-913		o-Sulfanilamide	3306-62-5	Metabolism	Diuretic	Enzyme	Carbonic anhydrase B	2-Aminobenzenesulfonamide	Folate	Folate	Sulfonamide
PW12-D5	Estrone	PW	Prestw-914		Estrone	53-16-7	Endocrinology	Menopausal symptoms	Nuclear receptor	Estrogen receptor alpha, beta
PW12-D6	Lorglumide sodium salt	PW	Prestw-915		Lorglumide sodium salt	97964-56-2	Metabolism	Antiulcer	Transmembrane receptor	Cholecystokinin receptor antagonist
PW12-D7	Nitrendipine	PW	Prestw-916		Nitrendipine	39562-70-4	Cardiovascular	Antihypertensive	Ion channel	Voltage-gated L-type calcium channel alpha-1C ,1D subunit
PW12-D8	Flurbiprofen	PW	Prestw-917		Flurbiprofen	5104-49-4	Central Nervous System; Metabolism	Anti-inflammatory; Analgesic	Enzyme	Cyclooxygenase-1, 2
PW12-D9	Nimodipine	PW	Prestw-918		Nimodipine	66085-59-4	Cardiovascular	Antibacterial; Vasodilator	Ion channel	Voltage-gated L-type Calcium channel
PW12-D10	Bacitracin	PW	Prestw-919		Bacitracin	1405-87-4	Metabolism	Antibacterial	Enzyme	Peptidoglycan synthesis; C55-isoprenyl pyrophosphate	Bacitracin	Cell wall	Cell wall	Glycopeptides and lipoglycopeptides
PW12-D11	Gemifloxacin mesylate	PW	Prestw-1825		Gemifloxacin mesylate	204519-65-3	Respiratory; Infectiology	Antibacterial	Enzyme	DNA gyrase; Topoisomerase IV subunit A
PW12-E2	Nizatidine	PW	Prestw-921		Nizatidine	76963-41-2	Metabolism	Antiulcer	GPCR	Histaminergic H2 receptor
PW12-E3	Thioperamide maleate	PW	Prestw-922		Thioperamide maleate	106243-16-7	Central Nervous System	Antiemetic	GPCR	Histamine H3, H2 receptor
PW12-E4	Xamoterol hemifumarate	PW	Prestw-923		Xamoterol hemifumarate	73210-73-8	Cardiovascular	Antiarrhythmic	GPCR	Adrenergic Beta 1 receptors
PW12-E5	Posaconazole hydrate	PW	Prestw-1826		Posaconazole hydrate	171228-49-2	Infectiology	Antifungal	Coenzyme	Cytochrome P450 51
PW12-E6	Thonzonium bromide	PW	Prestw-925		Thonzonium bromide	553-08-2	Dermatology	Antiseptic; Antifungal	Not identified	osteoclast development
PW12-E7	Idazoxan hydrochloride	PW	Prestw-926		Idazoxan hydrochloride	79944-56-2	Central Nervous System	Antiparkinsonian; Antipsychotic	Transmembrane receptor; GPCR	Alpha-2b, 2a, 2c adrenergic receptor; kappa receptor
PW12-E8	Quinapril hydrochloride	PW	Prestw-927		Quinapril hydrochloride	82586-55-8	Cardiovascular	Antihypertensive	Enzyme	Angiotensin-converting enzyme
PW12-E9	Nilutamide	PW	Prestw-928		Nilutamide	63612-50-0	Oncology	Antineoplastic	Nuclear receptor	Androgen Receptor
PW12-E10	Ketorolac tromethamine	PW	Prestw-929		Ketorolac tromethamine	74103-07-4	Central Nervous System; Metabolism	Anti-inflammatory; Antipyretic; Analgesic	Enzyme	Cyclooxygenase
PW12-E11	Protriptyline hydrochloride	PW	Prestw-930		Protriptyline hydrochloride	1225-55-4	Central Nervous System	Antidepressant	Carrier	Norepinephrine transporter
PW12-F2	Propofol	PW	Prestw-931		Propofol	2078-54-8	Central Nervous System	Sedative; Anesthetic	Ionotropic receptor	GABA-A receptor
PW12-F3	(S,-) Eticlopride hydrochloride	PW	Prestw-932		(S,-) Eticlopride hydrochloride	97612-24-3	Central Nervous System	Antineoplastic	GPCR	Dopamine receptor D2, D3, D4
PW12-F4	Primidone	PW	Prestw-933		Primidone	125-33-7	Central Nervous System	Anticonvulsant	Ion channel	GABA-A receptor; anion channel
PW12-F5	Flucytosine	PW	Prestw-934		Flucytosine	2022-85-7	Metabolism	Antifungal	Enzyme	Ergosterol synthesis; Thymidylate synthase
PW12-F6	Paliperidone	PW	Prestw-1827		Paliperidone	144598-75-4	Central Nervous System	Antipsychotic	GPCR	Serotonin 2a (5-HT2a) receptor; Dopamine D2 receptor
PW12-F7	Bephenium hydroxynaphthoate	PW	Prestw-936		Bephenium hydroxynaphthoate	3818-50-6	Metabolism	Antihelmintic	Receptor	B-type AChR, nematode
PW12-F8	Dehydroisoandosterone 3-acetate	PW	Prestw-937		Dehydroisoandosterone 3-acetate	853-23-6	Endocrinology	Anabolic	Not identified	B-type AChR, nematode
PW12-F9	Benserazide hydrochloride	PW	Prestw-938		Benserazide hydrochloride	14919-77-8	Central Nervous System	Antiparkinsonian	Enzyme	Cystathionine beta-synthase; DOPA decarboxylase
PW12-F10	Iodipamide	PW	Prestw-939		Iodipamide	606-17-7	Diagnostic	Contrastant	Protein	Complement factor B, C; Cholesteryl ester transfer protein
PW12-F11	Allopurinol	PW	Prestw-1213		Allopurinol	315-30-0	Metabolism	Contrastant	Enzyme	Xanthine dehydrogenase
PW12-G2	Pentetic acid	PW	Prestw-941		Pentetic acid	67-43-6	Oncology	Chelating; Radioprotectant	Not identified	Chelating agent
PW12-G3	Bretylium tosylate	PW	Prestw-942		Bretylium tosylate	61-75-6	Central Nervous System; Cardiovascular	Antihypertensive; Antiarrhythmic; Anesthetic	Carrier; Enzyme	Sodium/potassium-transporting ATPase; Noradrenaline release
PW12-G4	Pralidoxime chloride	PW	Prestw-943		Pralidoxime chloride	51-15-0	Neuromuscular	Antidote	Enzyme	Butyrylcholinesterase; Cholinesterase
PW12-G5	Phenoxybenzamine hydrochloride	PW	Prestw-944		Phenoxybenzamine hydrochloride	63-92-3	Cardiovascular	Antihypertensive	GPCR	Adrenergic receptors
PW12-G6	Salmeterol	PW	Prestw-945		Salmeterol	89365-50-4	Respiratory	Bronchodilator	GPCR	Adrenergic beta-2 receptor
PW12-G7	Altretamine	PW	Prestw-946		Altretamine	645-05-6	Oncology	Antineoplastic	DNA	DNA
PW12-G8	Prazosin hydrochloride	PW	Prestw-947		Prazosin hydrochloride	19237-84-4	Cardiovascular	Antihypertensive	GPCR	Adrenergic alpha-1a, 1b, 1d receptor
PW12-G9	Timolol maleate salt	PW	Prestw-948		Timolol maleate salt	26921-17-5	Cardiovascular; Ophthalmology	Antianginal; Antihypertensive; Antiarrhythmic; Antiglaucoma	GPCR	Adrenergic beta-1, 2 receptor
PW12-G10	Octopamine hydrochloride	PW	Prestw-949		Octopamine hydrochloride	770-05-8	Cardiovascular	Cardiotonic	Carrier; Receptor; GPCR	Trace amine-associated receptor 1; Beta-3, 1 adrenergic receptor; Adrenergic receptor Beta-1, 3; Dopamine transporter
PW12-G11	Stavudine	PW	Prestw-1279		Stavudine	3056-17-5	Metabolism; Infectiology	Antiviral	Enzyme	Reverse transcriptase
PW12-H2	Crotamiton	PW	Prestw-951		Crotamiton	483-63-6	Metabolism; Dermatology	Antipruritic	Not identified	Reverse transcriptase
PW12-H3	Toremifene	PW	Prestw-1197		Toremifene	89778-26-7	Oncology; Endocrinology	Antineoplastic	Nuclear receptor	Estrogen receptor alpha
PW12-H4	(R,+) Atenolol	PW	Prestw-536		(R,+) Atenolol	56715-13-0	Cardiovascular	Antianginal; Antihypertensive; Antimigraine; Antiarrhythmic	GPCR	Adrenergic beta-1, 2 receptor
PW12-H5	Tyloxapol	PW	Prestw-954		Tyloxapol	25301-02-4	Respiratory	Mucolytic	Not identified	Adrenergic beta-1, 2 receptor
PW12-H6	Florfenicol	PW	Prestw-955		Florfenicol	73231-34-2	Metabolism; Infectiology	Antibacterial	Ribosome	50S unit
PW12-H7	Megestrol acetate	PW	Prestw-956		Megestrol acetate	595-33-5	Oncology; Endocrinology	Contraceptive; Antineoplastic	Nuclear receptor	Progesterone receptor
PW12-H8	Deoxycorticosterone	PW	Prestw-957		Deoxycorticosterone	64-85-7	Metabolism; Endocrinology	Anti-inflammatory	Nuclear receptor	Mineralocorticoid receptor
PW12-H9	Urosiol	PW	Prestw-958		Urosiol	128-13-2	Gastroenterology	Choleretic	Not identified	Mineralocorticoid receptor
PW12-H10	Proparacaine hydrochloride	PW	Prestw-959		Proparacaine hydrochloride	5875-06-09	Central Nervous System	Anesthetic	Ion channel	Voltage-gated odium channel alpha subunit X; Sodium channel alpha subunits I, II, III
PW12-H11	Aminocaproic acid	PW	Prestw-960		Aminocaproic acid	60-32-2	Allergology; Hematology	Hemostatic; Antifibrinolytic	Enzyme; Not identified	Tissue-type plasminogen activator; Plasmin
PW13-A2	Denatonium benzoate	PW	Prestw-961		Denatonium benzoate	3734-33-6	Neuromuscular	Aversive	GPCR	Taste receptor type 2 member 8, 4, 10, 13
PW13-A3	Canrenone	PW	Prestw-1259		Canrenone	976-71-6	Endocrinology	Diuretic	Nuclear receptors; Nuclear receptor	Mineralocorticoid receptor; Aldosterone
PW13-A4	Enilconazole	PW	Prestw-963		Enilconazole	35554-44-0	Metabolism	Antibacterial; Antifungal	Coenzyme; Enzyme	Cytochrome P450 3A4; Ergosterol synthesis; Cytochrome P450 1A1
PW13-A5	Methacycline hydrochloride	PW	Prestw-964		Methacycline hydrochloride	3963-95-9	Metabolism; Infectiology	Antibacterial; Antineoplastic	Ribosome	Bacterial 70S ribosome	Methacycline hydrochloride	Protein Synthesis	Protein synthesis	Tetracyclines
PW13-A6	Floxuridine	PW	Prestw-1415		Floxuridine	50-91-9	Oncology	Antineoplastic; Antiviral	RNA; Enzyme	Antimetabolite; Thymidylate synthase
PW13-A7	Sotalol hydrochloride	PW	Prestw-966		Sotalol hydrochloride	959-24-0	Cardiovascular	Antianginal; Antihypertensive; Antiarrhythmic	Ion channel; GPCR	Beta-1, 2 adrenergic receptor; HERG
PW13-A8	Gestrinone	PW	Prestw-1267		Gestrinone	16320-04-0	Endocrinology	Contraceptive	Nuclear receptor	Androgen receptor; Progesterone receptor
PW13-A9	Decamethonium bromide	PW	Prestw-968		Decamethonium bromide	541-22-0	Neuromuscular	Muscle relaxant	Receptor; Ionotropic receptor; Enzyme	Muscle-type nicotinic acetylcholine receptor; Acetylcholinesterase; Nicotinic receptors
PW13-A10	Darifenacin hydrobromide	PW	Prestw-1514		Darifenacin hydrobromide	133099-07-7	Neuromuscular	Anti-incontinence	GPCR	Muscarinic M3 receptor
PW13-A11	Indatraline hydrochloride	PW	Prestw-1602		Indatraline hydrochloride	86939-10-8	Central Nervous System	Antidepressant	Carrier	Norepinephrine transporter; Serotonin transporter; Dopamine transporter
PW13-B2	Remoxipride hydrochloride	PW	Prestw-971		Remoxipride hydrochloride	73220-03-8	Central Nervous System	Antipsychotic	GPCR	Sigma opioid receptor; Dopamine D2 receptor
PW13-B3	Rosuvastatin	PW	Prestw-1838		Rosuvastatin	287714-41-4	Metabolism	Hypocholesterolemic; Antilipemic	Enzyme	HMG-CoA reductase
PW13-B4	Pirlindole mesylate	PW	Prestw-973		Pirlindole mesylate	60762-57-4	Central Nervous System	Antidepressant	Enzyme	Monoamines oxidase A
PW13-B5	Pronethalol hydrochloride	PW	Prestw-974		Pronethalol hydrochloride	51-02-5	Cardiovascular	Antianginal; Antihypertensive; Antiarrhythmic	GPCR	Adrenergic receptor beta
PW13-B6	Naftopidil dihydrochloride	PW	Prestw-975		Naftopidil dihydrochloride	57149-08-3	Cardiovascular	Antihypertensive	GPCR	Alpha 1B, 1D, 1A adrenergic receptors
PW13-B7	Tracazolate hydrochloride	PW	Prestw-976		Tracazolate hydrochloride	41094-88-6	Central Nervous System	Sedative; Anticonvulsant	Ionotropic receptor	GABA-A receptor
PW13-B8	Zardaverine	PW	Prestw-977		Zardaverine	101975-10-4	Respiratory	Bronchodilator	Enzyme	Phosphodiesterase 3, 4D
PW13-B9	Memantine hydrochloride	PW	Prestw-978		Memantine hydrochloride	41100-52-1	Central Nervous System; Metabolism	Anti-Alzheimer; Antispastic; Antiparkinsonian	Ionotropic receptor	Glutamate receptor
PW13-B10	Ozagrel hydrochloride	PW	Prestw-979		Ozagrel hydrochloride	78712-43-3	Cardiovascular; Hematology	Antianginal	Enzyme	Thromboxane synthase
PW13-B11	Piribedil	PW	Prestw-980		Piribedil	3605-01-04	Central Nervous System; Cardiovascular	Antiparkinsonian; Vasodilator	GPCR	Dopamine D2, D3 receptor
PW13-C2	Nitrocaramiphen hydrochloride	PW	Prestw-981		Nitrocaramiphen hydrochloride	98636-73-8	Central Nervous System	Vasodilator	GPCR	Muscarinic acetylcholine receptor M1 M2
PW13-C3	Nandrolone	PW	Prestw-982		Nandrolone	434-22-0	Hematology; Endocrinology	Antianemic	Nuclear receptor	Androgen Receptor
PW13-C4	Dimaprit dihydrochloride	PW	Prestw-983		Dimaprit dihydrochloride	23256-33-9	Ophthalmology	Antiglaucoma	Enzyme; GPCR	Histaminergic H2 receptor; Nitric-oxide synthase
PW13-C5	Oxfendazole	PW	Prestw-1459		Oxfendazole	53716-50-0	Metabolism	Antihelmintic	Enzyme; Protein	Tubulin alpha chain; Acetylcholinesterase
PW13-C6	Guaiacol	PW	Prestw-1268		Guaiacol	90-05-1	Respiratory	Expectorant	Enzyme; Not identified	Free radical scavenging; Carbonic anhydrase I, II
PW13-C7	Capecitabine	PW	Prestw-1828		Capecitabine	154361-50-9	Oncology	Antineoplastic	RNA; Enzyme	RNA; Thymidylate synthase
PW13-C8	Pramipexole dihydrochloride	PW	Prestw-1316		Pramipexole dihydrochloride	104632-25-9	Central Nervous System	Antiparkinsonian	Enzyme; GPCR	Dopamine D2, D3, D4 receptor; Carbonic anhydrase I, II
PW13-C9	Norgestimate	PW	Prestw-1452		Norgestimate	35189-28-7	Endocrinology	Contraceptive	Nuclear receptor	Progesterone receptor
PW13-C10	Chlormadinone acetate	PW	Prestw-1374		Chlormadinone acetate	302-22-7	Oncology; Endocrinology	Antineoplastic	Nuclear receptor	Androgen receptor
PW13-C11	Phenylbutazone	PW	Prestw-1310		Phenylbutazone	50-33-9	Metabolism	Anti-inflammatory	Enzyme	Cyclooxygenase; Prostacyclin synthase
PW13-D2	Gliquidone	PW	Prestw-991		Gliquidone	33342-05-1	Endocrinology	Antidiabetic	Coenzyme; Ionotropic receptor	Sulfonylurea receptors; K-ATP chann; Cytochrome P450 2C9, 3A4
PW13-D3	Pizotifen malate	PW	Prestw-992		Pizotifen malate	5189-11-07	Central Nervous System; Allergology; Cardiovascular	Antihistaminic; Antimigraine; Sedative	GPCR	Serotonin 5HT 2a, 2b, 2c and 7
PW13-D4	Ribavirin	PW	Prestw-993		Ribavirin	36791-04-5	Metabolism	Antiviral	Enzyme	Inosine-5-monophosphate dehydrogenase
PW13-D5	Cyclopenthiazide	PW	Prestw-994		Cyclopenthiazide	742-20-1	Cardiovascular	Antihypertensive; Diuretic	Carrier	Solute carrier family 12 member 3
PW13-D6	Fluvoxamine maleate	PW	Prestw-995		Fluvoxamine maleate	61718-82-9	Central Nervous System	CNS Stimulant; Antidepressant	Carrier; Coenzyme	Serotonin transporter; Cytochrome P450 19A1, 2D6, 2C19
PW13-D7	Prothionamide	PW	Prestw-1321		Prothionamide	14222-60-7	Metabolism; Infectiology	Antibacterial	Enzyme	enoyl-acyl ACP reductase	Prothionamide	Mycolic acid layer	Cell wall	Miscellaneous agents	Others	Antimycobacterial
PW13-D8	Fluticasone propionate	PW	Prestw-997		Fluticasone propionate	80474-14-2	Metabolism; Cardiovascular	Antineoplastic; Anti-inflammatory; Vasodilator	Nuclear receptors; Nuclear receptor	Progesterone receptor; Glucocorticoid receptor
PW13-D9	Zuclopenthixol dihydrochloride	PW	Prestw-998		Zuclopenthixol dihydrochloride	633-59-0	Central Nervous System	Antiviral; Sedative; Antipsychotic	GPCR	Adrenergic receptor alpha; Serotonin 2 (5-HT2) receptor; Dopamine D1, D2 receptor
PW13-D10	Proguanil hydrochloride	PW	Prestw-999		Proguanil hydrochloride	637-32-1	Metabolism	Antimalarial	Enzyme	Dihydrofolate reductase
PW13-D11	Lymecycline	PW	Prestw-1000		Lymecycline	992-21-2	Infectiology	Antibacterial	Ribosome	30S unit	Lymecycline	Protein Synthesis	Protein synthesis	Tetracyclines
PW13-E2	Alfadolone acetate	PW	Prestw-1001		Alfadolone acetate	23930-37-2	Central Nervous System	Anesthetic	Ionotropic receptor	GABA-A receptor
PW13-E3	Alfaxalone	PW	Prestw-1002		Alfaxalone	23930-19-0	Central Nervous System	Anesthetic	Ionotropic receptor; Ion channel	Sodium channel protein type II, IV alpha subunit; GABA-A receptor
PW13-E4	Azapropazone	PW	Prestw-1003		Azapropazone	13539-59-8	Central Nervous System; Metabolism	Anti-inflammatory; Analgesic	Enzyme; Not identified	interleukin-1 alpha production; Cyclooxygenases; Xanthine dehydrogenase
PW13-E5	Meptazinol hydrochloride	PW	Prestw-1004		Meptazinol hydrochloride	59263-76-2	Central Nervous System	Analgesic	Enzyme; GPCR	Cholinesterase; Acetylcholinesterase; Mu opioid receptor
PW13-E6	Apramycin	PW	Prestw-1005		Apramycin	37321-09-8	Metabolism; Infectiology	Antibacterial	RNA; Protein	Tubulin; 16S rRNA, bacterial
PW13-E7	Darunavir	PW	Prestw-1802		Darunavir	635728-49-3	Infectiology	Antiviral	Enzyme	Human immunodeficiency virus type 1 protease
PW13-E8	Fursultiamine hydrochloride	PW	Prestw-1007		Fursultiamine hydrochloride	2105-43-3	Metabolism	Anti-Alzheimer	Enzyme	Vitamin
PW13-E9	Gabexate mesilate	PW	Prestw-1008		Gabexate mesilate	56974-61-9	Metabolism; Hematology	Anticoagulant	Enzyme; Protein	Serine protease; Kallikrein 1; Nitric oxide synthase
PW13-E10	Pivampicillin	PW	Prestw-1009		Pivampicillin	33817-20-8	Metabolism; Infectiology	Antibacterial	Protein	Bacterial penicillin-binding protein	Pivampicillin	Cell wall	Cell wall	beta-lactams	Penicillins	Extended spectrum
PW13-E11	Lodoxamide	PW	Prestw-1746		Lodoxamide	53882-12-5	Allergology	Antihistaminic	Not identified	histamine secretion mediated by IgE immunoglobulin; Eosinophil chemotaxis
PW13-F2	Flucloxacillin sodium	PW	Prestw-1011		Flucloxacillin sodium	1847-24-1	Metabolism; Infectiology	Antibacterial	Enzyme; Protein	Penicillin-binding protein; Peptidoglycan synthesis	Flucloxacillin sodium	Cell wall	Cell wall	beta-lactams	Penicillins	Beta-lactamase resistant
PW13-F3	Trapidil	PW	Prestw-1012		Trapidil	15421-84-8	Cardiovascular	Vasodilator	Enzyme; Protein; Not identified	Phosphodiesterases; Thrombin-induced Thromboxane formation; C-C motif chemokine 2
PW13-F4	Deptropine citrate	PW	Prestw-1013		Deptropine citrate	2169-75-7	Respiratory; Allergology; Cardiovascular	Antihistaminic; Bronchodilator; Vasodilator	GPCR	Histamine H1 receptor; Muscarinic acetylcholine receptor
PW13-F5	Sertraline	PW	Prestw-1014		Sertraline	79617-96-2	Central Nervous System	CNS Stimulant; Antidepressant	Carrier	Norepinephrine transporter; Serotonin transporter
PW13-F6	Ethamsylate diethylammonium salt	PW	Prestw-1015		Ethamsylate diethylammonium salt	2624-44-4	Cardiovascular; Hematology	Hemostatic; Antiplatelet	Enzyme; Not identified	Prostaglandin biosynthetic process; Prostaglandin synthetase; Adenylate cyclase
PW13-F7	Moxonidine	PW	Prestw-1016		Moxonidine	75438-57-2	Cardiovascular	Antihypertensive	Receptor; Protein	Imidazoline i1 receptor; Nischarin
PW13-F8	Etilefrine hydrochloride	PW	Prestw-1017		Etilefrine hydrochloride	534-87-2	Cardiovascular	Vasoconstrictor	GPCR	Beta-1, 2 adrenergic receptor
PW13-F9	Alprostadil	PW	Prestw-1018		Alprostadil	745-65-3	Cardiovascular	Antiasthmatic; Antiglaucoma; Vasodilator; Erectile dysfunction treatment	GPCR	Prostaglandin EP1 receptor
PW13-F10	Tribenoside	PW	Prestw-1019		Tribenoside	10310-32-4	Cardiovascular	Antiglaucoma	Not identified	Vitamin
PW13-F11	Rimexolone	PW	Prestw-1020		Rimexolone	49697-38-3	Metabolism	Anti-inflammatory	Nuclear receptor	Glucocorticoid receptor
PW13-G2	Isradipine	PW	Prestw-1021		Isradipine	75695-93-1	Cardiovascular	Antianginal; Antihypertensive	Ion channel	Voltage-gated L-type Calcium channel
PW13-G3	Nifekalant	PW	Prestw-1774		Nifekalant	130636-43-0	Cardiovascular	Antiarrhythmic	Protein; Ion channel	Multidrug and toxin extrusion protein 2; HERG
PW13-G4	Isometheptene mucate	PW	Prestw-1023		Isometheptene mucate	7492-31-1	Cardiovascular	Antimigraine; Vasoconstrictor	GPCR	Alpha-2a, 2c adrenergic receptor
PW13-G5	Nifurtimox	PW	Prestw-1024		Nifurtimox	23256-30-6	Infectiology	Antiparasitic	Enzyme	Rhodesain
PW13-G6	Letrozole	PW	Prestw-1025		Letrozole	112809-51-5	Oncology	Antineoplastic	Coenzyme	Cytochrome P450 19A1
PW13-G7	Levofloxacin	PW	Prestw-1829		Levofloxacin	100986-85-4	Infectiology	Antibacterial	Enzyme	DNA gyrase; Topoisomerase IV
PW13-G8	Tocainide hydrochloride	PW	Prestw-1027		Tocainide hydrochloride	71395-14-7	Central Nervous System; Cardiovascular	Antiarrhythmic; Anesthetic	Ionotropic receptor	Voltage-gated Sodium channel alpha subunit
PW13-G9	Benzathine benzylpenicillin	PW	Prestw-1028		Benzathine benzylpenicillin	5928-84-7	Metabolism; Infectiology	Antibacterial	Enzyme; Protein	Bacterial penicillin-binding protein; Peptidoglycan synthesis	Benzathine benzylpenicillin	Cell wall	Cell wall	beta-lactams	Penicillins	Beta-lactamase sensitive
PW13-G10	Risperidone	PW	Prestw-1029		Risperidone	106266-06-2	Central Nervous System	Antipsychotic	GPCR	Serotoninergic 5-HT2a, 1d receptor; Dopaine D2 receptor ; Adrenergic receptor alpha-1
PW13-G11	Torsemide	PW	Prestw-1030		Torsemide	56211-40-6	Cardiovascular	Antihypertensive; Diuretic	Carrier; Coenzyme; Protein	Cytochrome P450 11B2; Heat shock protein HSP90; Sodium-(potassium)-chloride cotrantransporter 2
PW13-H2	Halofantrine hydrochloride	PW	Prestw-1031		Halofantrine hydrochloride	36167-63-2	Metabolism	Antimalarial	Protein	Ferriprotoporphyrin IX
PW13-H3	Articaine hydrochloride	PW	Prestw-1032		Articaine hydrochloride	23964-57-0	Central Nervous System	Anesthetic	Ion channel	Voltage-gated sodium channel alpha subunit
PW13-H4	Nomegestrol acetate	PW	Prestw-1033		Nomegestrol acetate	58652-20-3	Endocrinology	Contraceptive	Nuclear receptor	Androgen receptor; Progesterone receptor
PW13-H5	Pancuronium bromide	PW	Prestw-1034		Pancuronium bromide	15500-66-0	Neuromuscular	Muscle relaxant	Ionotropic receptor	Muscle-type nicotinic acetylcholine receptor
PW13-H6	Molindone hydrochloride	PW	Prestw-1035		Molindone hydrochloride	15622-65-8	Central Nervous System	Antipsychotic	GPCR	Serotonin 7 (5-HT7) receptor; Dopamine D2 receptor
PW13-H7	Alcuronium chloride	PW	Prestw-1036		Alcuronium chloride	15180-03-7	Neuromuscular	Muscle relaxant	Ionotropic receptor	Neuronal acetylcholine receptor protein alpha-7, alpha-3, Beta-4 subunit; Nicotinic receptors
PW13-H8	Zalcitabine	PW	Prestw-1037		Zalcitabine	7481-89-2	Metabolism	Antiviral	Enzyme	Reverse transcriptase
PW13-H9	Methyldopate hydrochloride	PW	Prestw-1038		Methyldopate hydrochloride	2508-79-4	Cardiovascular	Antihypertensive	Enzyme; GPCR	Adrenergic receptor alpha; DOPA decarboxylase
PW13-H10	Levocabastine hydrochloride	PW	Prestw-1039		Levocabastine hydrochloride	79547-78-7	Allergology	Antihistaminic	GPCR	Neurotensin receptor type 2; Histaminergic receptor H1
PW13-H11	Pyrvinium pamoate	PW	Prestw-1040		Pyrvinium pamoate	3546-41-6	Metabolism	Antineoplastic; Antifungal	Cell; Nuclear receptor; Enzyme	Casein kinase I alpha; Cryptosporidium parvum; Androgen Receptor
PW14-A2	Etomidate	PW	Prestw-1041		Etomidate	33125-97-2	Central Nervous System	Hypnotic; Anesthetic	Ionotropic receptor	GABAa receptor
PW14-A3	Tridihexethyl chloride	PW	Prestw-1042		Tridihexethyl chloride	4310-35-4	Neuromuscular	Antispastic	GPCR	Muscarinic acetylcholine receptors
PW14-A4	Penbutolol sulfate	PW	Prestw-1043		Penbutolol sulfate	38363-32-5	Cardiovascular	Antianginal; Antihypertensive; Antiarrhythmic	GPCR	Adrenergic beta-2, 1 receptor; Serotonin 1a (5-HT1a) receptor
PW14-A5	Prednicarbate	PW	Prestw-1044		Prednicarbate	73771-04-7	Metabolism	Anti-Inflammatory	Nuclear receptors	Glucocorticoid receptor
PW14-A6	Sertaconazole nitrate	PW	Prestw-1045		Sertaconazole nitrate	99592-39-9	Metabolism; Infectiology	Antibacterial; Antifungal	Coenzyme; Enzyme	Ergosterol synthesis; Cytochrome P450 51
PW14-A7	Repaglinide	PW	Prestw-1046		Repaglinide	135062-02-1	Endocrinology	Antidiabetic	Transmembrane receptor	Sulfonylurea receptor K-ATP channel
PW14-A8	Piretanide	PW	Prestw-1047		Piretanide	55837-27-9	Cardiovascular	Antihypertensive; Diuretic	Carrier	Na+ Cl- transporter
PW14-A9	Piperacetazine	PW	Prestw-1048		Piperacetazine	3819-00-9	Central Nervous System	Antipsychotic	Not identified	Na+ Cl- transporter
PW14-A10	Oxyphenbutazone	PW	Prestw-1049		Oxyphenbutazone	129-20-4	Metabolism	Anti-inflammatory	Enzyme	Cyclooxygenase
PW14-A11	Quinethazone	PW	Prestw-1050		Quinethazone	73-49-4	Cardiovascular	Antihypertensive; Diuretic	Carrier; Enzyme	Thiazide-sensitive sodium-chloride cotransporter; Carbonic anhydrase
PW14-B2	Moricizine hydrochloride	PW	Prestw-1051		Moricizine hydrochloride	31883-05-3	Cardiovascular	Antiarrhythmic	Ion channel	voltage-gated calcium channel
PW14-B3	Iopanoic acid	PW	Prestw-1052		Iopanoic acid	96-83-3	Diagnostic	Contrastant	Not identified	voltage-gated calcium channel
PW14-B4	Pivmecillinam hydrochloride	PW	Prestw-1053		Pivmecillinam hydrochloride	32887-03-9	Metabolism; Infectiology	Antibacterial	Enzyme	Penicillin-binding protein 1A, 2	Pivmecillinam hydrochloride	Cell wall	Cell wall	beta-lactams	Penicillins	Extended spectrum
PW14-B5	Levopropoxyphene napsylate	PW	Prestw-1054		Levopropoxyphene napsylate	5714-90-9	Central Nervous System; Respiratory	Antitussive; Analgesic	Not identified	Unknown
PW14-B6	Piperidolate hydrochloride	PW	Prestw-1055		Piperidolate hydrochloride	129-77-1	Neuromuscular	Antispastic	GPCR	Cholinergic receptors
PW14-B7	Trifluridine	PW	Prestw-1056		Trifluridine	70-00-8	Metabolism	Antineoplastic; Antiviral	DNA	DNA
PW14-B8	Oxprenolol hydrochloride	PW	Prestw-1057		Oxprenolol hydrochloride	6452-73-9	Cardiovascular	Antianginal; Antihypertensive; Antiarrhythmic	GPCR	Adrenergic beta receptor
PW14-B9	Ondansetron hydrochloride	PW	Prestw-1058		Ondansetron hydrochloride	103639-04-9	Central Nervous System	Antianemic	GPCR	Serotoninergic 5-HT3 receptor
PW14-B10	Propoxycaine hydrochloride	PW	Prestw-1059		Propoxycaine hydrochloride	550-83-4	Central Nervous System	Anesthetic	Ion channel	Voltage-gated Na+ channel
PW14-B11	Oxaprozin	PW	Prestw-1060		Oxaprozin	21256-18-8	Central Nervous System; Metabolism	Anti-inflammatory; Analgesic	Enzyme	Cyclooxygenase-, 2
PW14-C2	Phensuximide	PW	Prestw-1061		Phensuximide	86-34-0	Central Nervous System	Anticonvulsant	Not identified	Unknown
PW14-C3	Ioxaglic acid	PW	Prestw-1062		Ioxaglic acid	59017-64-0	Diagnostic	Contrastant	Enzyme	Thrombin
PW14-C4	Naftifine hydrochloride	PW	Prestw-1063		Naftifine hydrochloride	65473-14-5	Metabolism; Infectiology	Antifungal	Enzyme	Squalene monooxygenase
PW14-C5	Meprylcaine hydrochloride	PW	Prestw-1064		Meprylcaine hydrochloride	956-03-6	Neuromuscular	Local anesthetic	Ion channel	Voltage-gated Sodium channel alpha subunit
PW14-C6	Milrinone	PW	Prestw-1065		Milrinone	78415-72-2	Cardiovascular	Vasodilator	Enzyme	Phosphodiesterase 3A, 3B
PW14-C7	Methantheline bromide	PW	Prestw-1066		Methantheline bromide	53-46-3	Neuromuscular	Antispastic	GPCR	Histamine H2 receptor
PW14-C8	Ticarcillin sodium	PW	Prestw-1067		Ticarcillin sodium	74682-62-5	Metabolism; Infectiology	Antibacterial	Enzyme	Peptidoglycan synthesis	Ticarcillin sodium	Cell wall	Cell wall	beta-lactams	Penicillins	Extended spectrum
PW14-C9	Thiethylperazine maleate	PW	Prestw-1068		Thiethylperazine maleate	1179-69-7	Central Nervous System	Antiemetic; Antivertigo	GPCR	Dopamine D2 receptor
PW14-C10	Mesalamine	PW	Prestw-1069		Mesalamine	89-57-6	Metabolism	Anti-inflammatory	Enzyme; Nuclear receptor	Peroxisome proliferator-activated receptor gamma; Cyclooxygenase-1, 2; Arachidonate 5-lipoxygenase
PW14-C11	Vorinostat	PW	Prestw-1362		Vorinostat	149647-78-9	Oncology	Antineoplastic	Enzyme	Histone deacetylase 1, 2, 3, 8, 6
PW14-D2	Imidurea	PW	Prestw-1071		Imidurea	39236-46-9	Infectiology	Antifungal	Not identified	T-lymphocyte activation antigen CD86
PW14-D3	Lansoprazole	PW	Prestw-1072		Lansoprazole	103577-45-3	Metabolism	Antibacterial; Antiulcer	Enzyme	Potassium-transporting ATPase
PW14-D4	Bethanechol chloride	PW	Prestw-1073		Bethanechol chloride	590-63-6	Neuromuscular	Muscle relaxant	GPCR	Muscarinic acetylcholine receptor M1, M2, M3, M4
PW14-D5	Cyproterone acetate	PW	Prestw-1074		Cyproterone acetate	427-51-0	Endocrinology	Contraceptive; Antineoplastic	Nuclear receptors	Androgen receptor
PW14-D6	(R) Propranolol hydrochloride	PW	Prestw-1075		(R) Propranolol hydrochloride	13071-11-9	Cardiovascular	Antianginal; Antineoplastic; Antimigraine; Antiarrhythmic; Antihypertensive	GPCR	Adrenergic beta receptor
PW14-D7	Ciprofibrate	PW	Prestw-1076		Ciprofibrate	52214-84-3	Metabolism	Hypocholesterolemic	Nuclear receptor	Peroxisome proliferator-activated alpha receptor
PW14-D8	Formestane	PW	Prestw-1420		Formestane	566-48-3	Oncology; Endocrinology	Antineoplastic	Coenzyme; Enzyme	3-keto-steroid reductase; Cytochrome P450 19A1
PW14-D9	Benzylpenicillin sodium	PW	Prestw-1078		Benzylpenicillin sodium	69-57-8	Metabolism; Infectiology	Antibacterial	Enzyme; Protein	Bacterial penicillin-binding protein; Peptidoglycan synthesis	Benzylpenicillin sodium	Cell wall	Cell wall	beta-lactams	Penicillins	Beta-lactamase sensitive
PW14-D10	Methicillin sodium	PW	Prestw-1803		Methicillin sodium	7246-14-2	Infectiology	Antibacterial	Not identified	Peptidoglycan biosynthetic process
PW14-D11	Methiazole	PW	Prestw-1080		Methiazole	108579-67-5	Metabolism; Infectiology	Antihelmintic	Not identified	Peptidoglycan biosynthetic process
PW14-E2	(S)-(-)-Propranolol hydrochloride	PW	Prestw-1081		(S)-(-)-Propranolol hydrochloride	4199-10-04	Cardiovascular	Antianginal; Antihypertensive; Antineoplastic; Antiarrhythmic	GPCR	Serotonin 1b (5-HT1b) receptor; Adrenergic beta-1, 2 receptor
PW14-E3	(-) Eseroline fumarate salt	PW	Prestw-1082		(-) Eseroline fumarate salt	104015-29-4	Central Nervous System	Analgesic	Enzyme; GPCR	Acetylcholine esterase; Mu opioid receptor
PW14-E4	Isosorbide mononitrate	PW	Prestw-1294		Isosorbide mononitrate	16051-77-7	Cardiovascular	Antianginal	Enzyme	Soluble guanylate cyclase
PW14-E5	Levalbuterol hydrochloride	PW	Prestw-1516		Levalbuterol hydrochloride	50293-90-8	Respiratory	Antiasthmatic; Bronchodilator	GPCR	Adrenergic beta-2 receptor
PW14-E6	Topiramate	PW	Prestw-1493		Topiramate	97240-79-4	Central Nervous System	Antimigraine; Anticonvulsant	Ionotropic receptor; Enzyme; Nuclear receptor	GABA receptor alpha-1 subunit; Carbonic anhydrase XIII, II, XII, VII, VB
PW14-E7	D-cycloserine	PW	Prestw-1086		D-cycloserine	68-41-7	Metabolism; Infectiology	Antibacterial	Enzyme	D-alanylalanine synthetase; Alanine racemase	D-cycloserine	Cell wall	Cell wall	Miscellaneous agents	Others
PW14-E8	Nelarabine	PW	Prestw-1804		Nelarabine	121032-29-9	Oncology	Antineoplastic	DNA	DNA
PW14-E9	Synephrine	PW	Prestw-1088		Synephrine	94-07-5	Cardiovascular	Vasoconstrictor	GPCR	Alpha-1a adrenergic receptor; Alpha-2a, 2c adrenergic receptor; Neuromedin-U receptor 2
PW14-E10	(S,-) Cycloserine	PW	Prestw-1089		(S,-) Cycloserine	339-72-0	Metabolism; Infectiology	Antibacterial	Enzyme	D-alanylalanine synthetase; Alanine racemase	(S)-(-)-Cycloserine	Cell wall	Cell wall	Miscellaneous agents	Others
PW14-E11	Homosalate	PW	Prestw-1090		Homosalate	118-56-9	Dermatology	Radioprotectant	Not identified	D-alanylalanine synthetase
PW14-F2	Spaglumic acid	PW	Prestw-1091		Spaglumic acid	3106-85-2	Allergology; Cardiovascular	Antiallergic; Vasodilator	Ionotropic receptor	Metabotropic glutamate receptor 3
PW14-F3	Ranolazine	PW	Prestw-1092		Ranolazine	95635-55-5	Cardiovascular	Antianginal	Ion channel	Sodium channel protein type V alpha subunit
PW14-F4	Misoprostol	PW	Prestw-1443		Misoprostol	59122-46-2	Metabolism	Antiulcer	GPCR	Prostanoid EP2 EP3 receptor
PW14-F5	Sulfadoxine	PW	Prestw-1094		Sulfadoxine	2447-57-6	Metabolism; Infectiology	Antibacterial	Enzyme	Dihydropteroate synthase
PW14-F6	Cyclopentolate hydrochloride	PW	Prestw-1095		Cyclopentolate hydrochloride	5870-29-1	Ophthalmology	Mydriatic	GPCR	Muscarinic acetylcholine receptor
PW14-F7	Estriol	PW	Prestw-1096		Estriol	50-27-1	Endocrinology	Menopausal symptoms	Nuclear receptor; Protein	Testis-specific androgen-binding protein; Estrogen receptor
PW14-F8	(-) Isoproterenol hydrochloride	PW	Prestw-1097		(-) Isoproterenol hydrochloride	5984-95-2	Respiratory; Cardiovascular	Bronchodilator; Vasodilator	GPCR	Beta-1, 2 adrenergic receptor
PW14-F9	Sarafloxacin	PW	Prestw-1339		Sarafloxacin	98105-99-8	Metabolism; Infectiology	Antibacterial	Enzyme	DNA gyrase	Sarafloxacin	DNA gyrase	DNA	(Fluoro-)quinolones	2nd generation	2nd generation
PW14-F10	Nialamide	PW	Prestw-1099		Nialamide	51-12-7	Central Nervous System	Detoxifying agents for antineoplastic treatment; Antidepressant	Enzyme	Amine oxidase [flavin-containing] A, B
PW14-F11	Toltrazuril	PW	Prestw-1195		Toltrazuril	69004-03-1	Infectiology	Anticoccidial	Enzyme	Enzymes of the respiratory chain
PW14-G2	Perindopril	PW	Prestw-1101		Perindopril	82834-16-0	Cardiovascular	Antihypertensive	Enzyme	Angiotensin-converting enzyme
PW14-G3	Fexofenadine hydrochloride	PW	Prestw-1102		Fexofenadine hydrochloride	153439-40-8	Allergology	Antihistaminic	GPCR	Histaminergic H1 receptor
PW14-G4	Aminosalicylic acid	PW	Prestw-1202		Aminosalicylic acid	65-49-6	Metabolism; Infectiology	Antibacterial; Antifungal	Enzyme	Dihydrofolate reductase	4-aminosalicylic acid	Unknown	Others	Miscellaneous agents	Others	Antimycobacterial
PW14-G5	Clonixin lysinate	PW	Prestw-1104		Clonixin lysinate	55837-30-4	Central Nervous System; Infectiology	Antifungal; Analgesic	Enzyme	Cyclooxygenase-1, 2
PW14-G6	Verteporfin	PW	Prestw-1105		Verteporfin	129497-78-5	Ophthalmology	Antineoplastic	Not identified	Positive regulation of vasoconstriction
PW14-G7	Meropenem	PW	Prestw-1106		Meropenem	96036-03-2	Metabolism; Infectiology	Antibacterial	Protein	Bacterial penicillin-binding protein	Meropenem	Cell wall	Cell wall	beta-lactams	Carbapenems
PW14-G8	Ramipril	PW	Prestw-1107		Ramipril	87333-19-5	Metabolism; Cardiovascular	Antihypertensive	Enzyme	Angiotensin-converting enzyme
PW14-G9	Mephenytoin	PW	Prestw-1108		Mephenytoin	50-12-4	Central Nervous System	Anticonvulsant	Ion channel	Sodium channel protein type V alpha subunit
PW14-G10	Rifabutin	PW	Prestw-1109		Rifabutin	72559-06-9	Metabolism; Infectiology	Antibacterial	Coenzyme; Enzyme	DNA-directed RNA polymerase subunit beta; Cytochrome P450 3A4	Rifabutin	RNA polymerase	DNA	Miscellaneous agents	Rifamycin	Antimycobacterial
PW14-G11	Parbendazole	PW	Prestw-1110		Parbendazole	14255-87-9	Metabolism; Infectiology	Antifungal	Not identified	microtubule polymerization
PW14-H2	Mecamylamine hydrochloride	PW	Prestw-1111		Mecamylamine hydrochloride	826-39-1	Cardiovascular	Antihypertensive	Ionotropic receptor	Neuronal acetylcholine receptor; alpha4/beta2; Neuronal acetylcholine receptor; alpha3/beta4
PW14-H3	Procarbazine hydrochloride	PW	Prestw-1112		Procarbazine hydrochloride	366-70-1	Oncology	Antineoplastic	DNA	DNA alkylating
PW14-H4	Marbofloxacin	PW	Prestw-2109		Marbofloxacin	115550-35-1	Infectiology	Antibacterial	Enzyme	Bacterial DNA gyrase
PW14-H5	Saquinavir mesylate	PW	Prestw-1114		Saquinavir mesylate	149845-06-7	Immunology; Metabolism; Infectiology	Antiviral	Enzyme; Protein	Human immunodeficiency virus type 2 pol protein; Human immunodeficiency virus type 1 protease
PW14-H6	Ronidazole	PW	Prestw-1115		Ronidazole	7681-76-7	Metabolism; Infectiology	Antibacterial; Antiprotozoal; Antitrichomonal	DNA	DNA
PW14-H7	Dorzolamide hydrochloride	PW	Prestw-1116		Dorzolamide hydrochloride	130693-82-2	Cardiovascular	Antihypertensive; Antiglaucoma	Enzyme	Carbonic anhydrase II, IV
PW14-H8	Azaperone	PW	Prestw-1117		Azaperone	1649-18-9	Central Nervous System	Sedative; Antipsychotic	GPCR	Dopamine receptors
PW14-H9	Cefepime hydrochloride	PW	Prestw-1118		Cefepime hydrochloride	123171-59-5	Metabolism; Infectiology	Antibacterial	Enzyme	Peptidoglycan synthesis	Cefepime hydrochloride	Cell wall	Cell wall	beta-lactams	Cephalosporins	4th generation
PW14-H10	Clocortolone pivalate	PW	Prestw-1119		Clocortolone pivalate	34097-16-0	Endocrinology	Anti-inflammatory	Nuclear receptors	Glucocorticoid receptor
PW14-H11	Nadifloxacin	PW	Prestw-1120		Nadifloxacin	124858-35-1	Metabolism; Infectiology	Antibacterial	Enzyme	Peptidoglycan synthesis; DNA gyrase	Nadifloxacin	DNA gyrase	DNA	(Fluoro-)quinolones	2nd generation	2nd generation
PW15-A2	Buspirone hydrochloride	PW	Prestw-1283		Buspirone hydrochloride	33386-08-2	Central Nervous System	Anxiolytic	GPCR	Serotonin 1a (5-HT1a) receptor
PW15-A3	Anastrozole	PW	Prestw-1222		Anastrozole	120511-73-1	Oncology	Antineoplastic	Coenzyme	Cytochrome P450 19A1
PW15-A4	Doxycycline hydrochloride	PW	Prestw-1399		Doxycycline hydrochloride	10592-13-9	Metabolism	Antibacterial	Ribosome	30S ribosomal protein S12	Doxycycline hydrochloride	Protein Synthesis	Protein synthesis	Tetracyclines
PW15-A5	Sulbactam	PW	Prestw-1345		Sulbactam	68373-14-8	Metabolism; Infectiology	Antibacterial	Enzyme	Beta-lactamase TEM	Sulbactam	Cell wall	Cell wall	Miscellaneous agents	Others
PW15-A6	Fleroxacin	PW	Prestw-1414		Fleroxacin	79660-72-3	Infectiology	Antibacterial	Enzyme	Topoisomerase IV; Bacterial DNA gyrase	Fleroxacin	DNA gyrase	DNA	(Fluoro-)quinolones	2nd generation	2nd generation
PW15-A7	Clavulanate potassium salt	PW	Prestw-1315		Clavulanate potassium salt	58001-44-8	Metabolism; Infectiology	Antibacterial	Enzyme	Beta-lactamase TEM	Clavulanate potassium salt	Cell wall	Cell wall	Miscellaneous agents	Others
PW15-A8	Valproic acid	PW	Prestw-1482		Valproic acid	99-66-1	Central Nervous System	Anticonvulsant	Enzyme	Histone deacetylase 2, 1; GABA transaminase
PW15-A9	Mepivacaine hydrochloride	PW	Prestw-1280		Mepivacaine hydrochloride	1722-62-9	Neuromuscular	Local anesthetic	Ion channel	Sodium channel protein type X alpha subunit; HERG; Potassium channel subfamily K member 3
PW15-A10	Rifaximin	PW	Prestw-1478		Rifaximin	80621-81-4	Metabolism; Infectiology	Antibacterial	Coenzyme; Enzyme; Nuclear receptor	Pregnane X receptor; DNA-directed RNA polymerase subunit beta; Cytochrome P450 3A4	Rifaximin	RNA polymerase	DNA	Miscellaneous agents	Rifamycin	Antimycobacterial
PW15-A11	Estradiol Valerate	PW	Prestw-1473		Estradiol Valerate	979-32-8	Endocrinology	Contraceptive	Nuclear receptor; Enzyme	Androgen receptor; Estrogen receptor alpha, beta; Steryl sulfatase
PW15-B2	Acetylcysteine	PW	Prestw-1206		Acetylcysteine	616-91-1	Metabolism	Mucolytic	Carrier; Enzyme	Cystine/glutamate transporter; Glutathione synthetase
PW15-B3	Melengestrol acetate	PW	Prestw-1435		Melengestrol acetate	2919-66-6	Endocrinology	Antineoplastic	Nuclear receptor	Progesterone receptor
PW15-B4	Bromhexine hydrochloride	PW	Prestw-1246		Bromhexine hydrochloride	611-75-6	Respiratory	Expectorant	Not identified	mucopolysaccharide metabolic process
PW15-B5	Anethole-trithione	PW	Prestw-1223		Anethole-trithione	532-11-6	Metabolism	Antifungal; Choleretic	Enzyme	72 kDa type IV collagenase
PW15-B6	Amcinonide	PW	Prestw-1476		Amcinonide	51022-69-6	Metabolism	Anti-inflammatory	Nuclear receptors	Glucocorticoid receptor
PW15-B7	Caffeine	PW	Prestw-1256		Caffeine	58-08-2	Central Nervous System	CNS Stimulant	Enzyme; GPCR	Phosphodiesterase 1; Adenosine receptor A2a, A2b, A1
PW15-B8	Carvedilol	PW	Prestw-1262		Carvedilol	72956-09-3	Cardiovascular	Antihypertensive	GPCR	Adrenergic receptor alpha, beta
PW15-B9	Methenamine	PW	Prestw-1282		Methenamine	100-97-0	Infectiology	Antibacterial	Not identified	Adrenergic receptor alpha, beta	Methenamine	Unknown	Others	Miscellaneous agents	Others
PW15-B10	Phentermine hydrochloride	PW	Prestw-1308		Phentermine hydrochloride	1197-21-3	Central Nervous System	Anti-obesity	Carrier; Enzyme; GPCR	Norepinephrine transporter; Catecholaminergic receptors; Monoamine oxidase B, A
PW15-B11	Diclazuril	PW	Prestw-1394		Diclazuril	101831-37-2	Infectiology	Antiparasitic	Not identified	Merozoite production
PW15-C2	Famciclovir	PW	Prestw-1249		Famciclovir	104227-87-4	Metabolism; Infectiology	Antiviral	Enzyme	DNA viral synthesis
PW15-C3	Dopamine hydrochloride	PW	Prestw-1398		Dopamine hydrochloride	62-31-7	Cardiovascular	Antihypertensive	GPCR	Adrenergic Beta 1 receptors
PW15-C4	Cefdinir	PW	Prestw-1263		Cefdinir	91832-40-5	Metabolism; Infectiology	Antibacterial	Enzyme	Bacterial penicillin-binding protein; Myeloperoxidase	Cefdinir	Cell wall	Cell wall	beta-lactams	Cephalosporins	3rd generation
PW15-C5	Carprofen	PW	Prestw-1261		Carprofen	53716-49-7	Metabolism	Anti-inflammatory	Enzyme	Cyclooxygenase-2
PW15-C6	Celecoxib	PW	Prestw-1371		Celecoxib	169590-42-5	Metabolism	Anti-inflammatory	Enzyme	Cyclooxygenase-2, -1
PW15-C7	Candesartan	PW	Prestw-1258		Candesartan	139481-59-7	Cardiovascular	Antihypertensive	GPCR	Angiotensin II receptor type 1
PW15-C8	Fludarabine	PW	Prestw-1483		Fludarabine	21679-14-1	Oncology	Antineoplastic	Enzyme	Ribonucleoside-diphosphate reductase M1 chain; DNA polymerase alpha subunit
PW15-C9	Cladribine	PW	Prestw-1484		Cladribine	4291-63-8	Oncology	Antineoplastic	Enzyme	Adenosine deaminase; DNA polymerase beta; Adenosylhomocysteinase
PW15-C10	Vardenafil	PW	Prestw-1356		Vardenafil	224785-90-4	Cardiovascular	Erectile dysfunction treatment	Enzyme	Phosphodiesterase 5A
PW15-C11	Fluconazole	PW	Prestw-1417		Fluconazole	86386-73-4	Metabolism	Antifungal	Coenzyme; Enzyme	Ergosterol synthesis; Cytochrome P450 51
PW15-D2	5-fluorouracil	PW	Prestw-1203		5-fluorouracil	51-21-8	Oncology	Antineoplastic	Enzyme	Thymidylate synthase
PW15-D3	Coenzyme M	PW	Prestw-1487		Coenzyme M	19767-45-4	Oncology	Chemoprotectant	Not identified	4-Hydroxyifosfamide
PW15-D4	Mitotane	PW	Prestw-1444		Mitotane	53-19-0	Oncology; Endocrinology	Antineoplastic; Antifungal	Coenzyme	Cytochrome P450 11A1; Cytochrome P450 11B1
PW15-D5	Ambrisentan	PW	Prestw-1497		Ambrisentan	177036-94-1	Cardiovascular	Antihypertensive	GPCR	Endothelin receptor ET-A, ET-B
PW15-D6	Triclosan	PW	Prestw-1479		Triclosan	3380-34-5	Infectiology	Antibacterial; Antiseptic; Antifungal	Enzyme	Enoyl-acyl carrier protein reductase
PW15-D7	Enoxacin	PW	Prestw-1401		Enoxacin	84294-96-2	Metabolism; Infectiology	Antibacterial	Coenzyme; Enzyme	Cytochrome P-450 CYP1A2; Topoisomerase IV; Bacterial DNA gyrase	Enoxacin	DNA gyrase	DNA	(Fluoro-)quinolones	2nd generation	2nd generation
PW15-D8	Olopatadine hydrochloride	PW	Prestw-1307		Olopatadine hydrochloride	140462-76-6	Allergology	Antihistaminic	GPCR	Histaminergic H1 receptor
PW15-D9	Granisetron	PW	Prestw-1187		Granisetron	109889-09-0	Endocrinology	Antiemetic	GPCR	Serotoninergic 5-HT3 receptor
PW15-D10	Anthralin	PW	Prestw-1224		Anthralin	1143-38-0	Dermatology	Antipsoriatic	Not identified	Serotoninergic 5-HT3 receptor
PW15-D11	Lamotrigine	PW	Prestw-1492		Lamotrigine	84057-84-1	Central Nervous System	Anticonvulsant	Ion channel	Voltage-gated Sodium channel alpha subunit
PW15-E2	Clofibrate	PW	Prestw-1383		Clofibrate	637-07-0	Metabolism	Antilipemic	Nuclear receptor; GPCR	Taste receptor type 1 member 3; Peroxisome proliferator-activated alpha receptor
PW15-E3	Dexrazoxane hydrochloride	PW	Prestw-1830		Dexrazoxane hydrochloride	24584-09-6	Cardiovascular	Chemoprotectant	Enzyme	DNA topoisomerase II
PW15-E4	Aripiprazole	PW	Prestw-1229		Aripiprazole	129722-12-9	Central Nervous System	Antipsychotic	GPCR	Serotonin 2a (5-HT2a) receptor; Serotonin 1a (5-HT1a) receptor; Dopamine D2 receptor
PW15-E5	Ethinylestradiol	PW	Prestw-1405		Ethinylestradiol	57-63-6	Endocrinology	Contraceptive	Nuclear receptor	Estrogen receptor
PW15-E6	Fluocinolone acetonide	PW	Prestw-1419		Fluocinolone acetonide	67-73-2	Metabolism	Anti-inflammatory	Nuclear receptor	Glucocorticoid receptor
PW15-E7	Sparfloxacin	PW	Prestw-1343		Sparfloxacin	110871-86-8	Metabolism; Infectiology	Antibacterial	Enzyme	Bacterial DNA gyrase	Sparfloxacin	DNA gyrase	DNA	(Fluoro-)quinolones	3rd generation	3rd generation
PW15-E8	Desloratadine	PW	Prestw-1390		Desloratadine	100643-71-8	Allergology	Antihistaminic	GPCR	Histaminergic H1 receptor
PW15-E9	Clarithromycin	PW	Prestw-1378		Clarithromycin	81103-11-9	Metabolism; Infectiology	Antibacterial	Ribosome	Bacterial 70S ribosome	Clarithromycin	Protein Synthesis	Protein synthesis	Macrolides, lincosamides and streptogramins	Macrolide
PW15-E10	Tripelennamine hydrochloride	PW	Prestw-1199		Tripelennamine hydrochloride	154-69-8	Allergology	Antihistaminic	GPCR	Histaminergic H1 receptor
PW15-E11	Tulobuterol hydrochloride	PW	Prestw-1352		Tulobuterol hydrochloride	56776-01-3	Respiratory	Bronchodilator	GPCR	Adrenergic beta-2 receptor
PW15-F2	Topotecan	PW	Prestw-1196		Topotecan	123948-87-8	Oncology	Antineoplastic	Enzyme	DNA topoisomerase I
PW15-F3	Atorvastatin	PW	Prestw-1232		Atorvastatin	134523-00-5	Metabolism	Antineoplastic	Enzyme	HMG-CoA reductase
PW15-F4	Azithromycin	PW	Prestw-1234		Azithromycin	83905-01-5	Metabolism; Infectiology	Antibacterial	Ribosome	Bacterial 70S ribosome	Azithromycin	Protein Synthesis	Protein synthesis	Macrolides, lincosamides and streptogramins	Macrolide
PW15-F5	Ibudilast	PW	Prestw-1286		Ibudilast	50847-11-5	Metabolism	Anti-inflammatory	Enzyme	Phosphodiesterase 4A, 10A, 11A, 3A
PW15-F6	Losartan	PW	Prestw-1433		Losartan	114798-26-4	Cardiovascular	Antihypertensive	GPCR	Angiotensin II receptor type 1
PW15-F7	Benztropine mesylate	PW	Prestw-1236		Benztropine mesylate	132-17-2	Central Nervous System	Antiparkinsonian	GPCR	Muscarinic acetylcholine receptor M1
PW15-F8	Vecuronium bromide	PW	Prestw-1359		Vecuronium bromide	50700-72-6	Metabolism	Muscle relaxant	GPCR	Muscle-type nicotinic acetylcholine receptor
PW15-F9	Telmisartan	PW	Prestw-1350		Telmisartan	144701-48-4	Cardiovascular	Antihypertensive	Nuclear receptor; GPCR	Angiotensin II receptor type 1; Peroxisome proliferator-activated receptor gamma
PW15-F10	Nalmefene hydrochloride	PW	Prestw-1490		Nalmefene hydrochloride	58895-64-0	Central Nervous System	Antihypertensive	GPCR	Opioid receptors mu/kappa/delta
PW15-F11	Bifonazole	PW	Prestw-1241		Bifonazole	60628-96-8	Metabolism; Infectiology	Antifungal	Coenzyme	Cytochrome P450 19A1, 51
PW15-G2	Gatifloxacin	PW	Prestw-1265		Gatifloxacin	112811-59-3	Metabolism; Infectiology	Antibacterial	Enzyme	DNA gyrase; Topoisomerase IV	Gatifloxacin	DNA gyrase	DNA	(Fluoro-)quinolones	4th generation	4th generation
PW15-G3	Bosentan	PW	Prestw-1244		Bosentan	147536-97-8	Cardiovascular	Vasodilator	GPCR	Endothelin receptor A
PW15-G4	Gemcitabine	PW	Prestw-1266		Gemcitabine	95058-81-4	Oncology	Antineoplastic	DNA; Enzyme	Ribonucleoside-diphosphate reductase M1 chain; DNA replication
PW15-G5	Olmesartan	PW	Prestw-1190		Olmesartan	144689-63-4	Cardiovascular	Antihypertensive	GPCR	Angiotensin II receptor type 1
PW15-G6	Racepinephrine hydrochloride	PW	Prestw-1480		Racepinephrine hydrochloride	329-63-5	Respiratory; Cardiovascular	Bronchodilator; Vasoconstrictor	GPCR	Adrenergic receptors
PW15-G7	Montelukast	PW	Prestw-1189		Montelukast	158966-92-8	Respiratory	Antiasthmatic	GPCR	Cysteinyl leukotriene receptor 1
PW15-G8	Docetaxel	PW	Prestw-1180		Docetaxel	114977-28-5	Oncology	Antineoplastic	Protein	Microtubule; Tubulin
PW15-G9	Cilnidipine	PW	Prestw-1376		Cilnidipine	132203-70-4	Cardiovascular	Antihypertensive	Ion channel	Voltage-gated L-type Ca2+ channel
PW15-G10	Imiquimod	PW	Prestw-1291		Imiquimod	99011-02-6	Immunology; Dermatology; Oncology; Infectiology	Antiviral	Receptor; Protein	Interleukin-8, 10; Toll-like receptor 7
PW15-G11	Fosinopril	PW	Prestw-1423		Fosinopril	98048-97-6	Cardiovascular	Antihypertensive	Enzyme	Angiotensin-converting enzyme
PW15-H2	Imatinib	PW	Prestw-1290		Imatinib	152459-95-5	Oncology	Antineoplastic	Receptor; Enzyme	Platelet-derived growth factor receptor beta, alpha; Stem cell growth factor receptor; Bcr/Abl fusion protein
PW15-H3	Moxifloxacin	PW	Prestw-1446		Moxifloxacin	151096-09-2	Metabolism; Infectiology	Antibacterial	Enzyme	DNA gyrase subunit A ; Bacterial topoisomerase II, IV	Moxifloxacin	DNA gyrase	DNA	(Fluoro-)quinolones	4th generation	4th generation
PW15-H4	Formoterol fumarate	PW	Prestw-1421		Formoterol fumarate	43229-80-7	Respiratory	Antiasthmatic	Protein; GPCR	Adrenergic beta-2 receptor; Interleukin 17A
PW15-H5	Rufloxacin	PW	Prestw-1338		Rufloxacin	101363-10-4	Metabolism; Infectiology	Antibacterial	Enzyme	Bacterial DNA gyrase	Rufloxacin	DNA gyrase	DNA	(Fluoro-)quinolones	2nd generation	2nd generation
PW15-H6	Pravastatin	PW	Prestw-1319		Pravastatin	81093-37-0	Metabolism	Antilipemic	Enzyme	HMG-CoA reductase
PW15-H7	Rosiglitazone hydrochloride	PW	Prestw-1337		Rosiglitazone hydrochloride	122320-73-4	Metabolism	Antidiabetic	Nuclear receptor	Peroxisome proliferator-activated gamma receptor
PW15-H8	Rivastigmine	PW	Prestw-1334		Rivastigmine	123441-03-2	Central Nervous System	Antidiabetic	Enzyme	Butyrylcholinesterase; Acetylcholinesterase
PW15-H9	Sildenafil	PW	Prestw-1342		Sildenafil	139755-83-2	Cardiovascular	Antihypertensive; Erectile dysfunction treatment	Enzyme	Phosphodiesterase 5A
PW15-H10	Acetylsalicylic acid	PW	Prestw-1207		Acetylsalicylic acid	50-78-2	Central Nervous System	Anti-inflammatory; Antipyretic; Analgesic	Enzyme	Cyclooxygenase; Prostaglandin G/H synthase 1, 2
PW15-H11	Hexachlorophene	PW	Prestw-1472		Hexachlorophene	70-30-4	Infectiology	Antiseptic; Antifungal	Enzyme	Glucose-6-phosphate dehydrogenase
PW16-A2	Nelfinavir mesylate	PW	Prestw-1764		Nelfinavir mesylate	159989-65-8	Oncology; Infectiology	Antineoplastic; Antiviral	Enzyme	Insulin-degrading enzyme; HIV-1 protease
PW16-A3	Silodosin	PW	Prestw-1749		Silodosin	160970-54-7	Cardiovascular	Antihypertensive	GPCR	Adrenergic alpha-1 receptor
PW16-A4	Trimebutine	PW	Prestw-1777		Trimebutine	39133-31-8	Neuromuscular	Antispastic	Ion channel; Protein; GPCR	Vascular cell adhesion protein 1; Voltage-gated L-type calcium channel; Opioid receptors; mu/kappa/delta
PW16-A5	Nevirapine	PW	Prestw-1739		Nevirapine	129618-40-2	Infectiology	Antiviral	Enzyme	Non-nucleoside reverse transcriptase
PW16-A6	Doxapram hydrochloride	PW	Prestw-1707		Doxapram hydrochloride	113-07-5	Respiratory; Cardiovascular	Analeptic; Eupneic	Ion channel	Potassium channel subfamily K member 3, 9
PW16-A7	Amlexanox	PW	Prestw-1718		Amlexanox	68302-57-8	Allergology; Dermatology	Anti-inflammatory; Immunomodulator	Protein	, A12Protein S100-A13; Interleukin-3
PW16-A8	Amorolfine hydrochloride	PW	Prestw-1719		Amorolfine hydrochloride	78613-38-4	Dermatology; Infectiology	Antifungal	Enzyme	D14 reductase / D7-D8 isomerase
PW16-A9	Enrofloxacin	PW	Prestw-1786		Enrofloxacin	93106-60-6	Infectiology	Antibacterial	Enzyme	DNA gyrase; Topoisomerase IV
PW16-A10	Ubenimex	PW	Prestw-1784		Ubenimex	58970-76-6	Immunology; Oncology	Antineoplastic; Immunomodulator	Enzyme	Cytosol aminopeptidase; Aminopeptidase N; Leukotriene A-4 hydrolase
PW16-A11	Troxipide	PW	Prestw-1778		Troxipide	99777-81-8	Metabolism	Antiulcer	Not identified	reactive oxygen species biosynthetic process
PW16-B2	Ipriflavone	PW	Prestw-1773		Ipriflavone	35212-22-7	Metabolism	Antiosteoporetic	Not identified	osteoblast development
PW16-B3	Ezetimibe	PW	Prestw-1762		Ezetimibe	163222-33-1	Gastroenterology; Metabolism; Cardiovascular	Hypocholesterolemic	Enzyme; Protein	Acyl coenzyme A:cholesterol acyltransferase 1; Niemann-Pick C1-like protein 1
PW16-B4	Rizatriptan benzoate	PW	Prestw-1761		Rizatriptan benzoate	145202-66-0	Central Nervous System; Cardiovascular	Antimigraine; Vasoconstrictor	GPCR	Serotoninergic 5-HT1d, 1b, 1a, 2a receptor
PW16-B5	Tegaserod maleate	PW	Prestw-1760		Tegaserod maleate	189188-57-6	Gastroenterology	Gastroprokinetic	GPCR	Serotoninergic 5-HT4 receptor
PW16-B6	Pantoprazole sodium	PW	Prestw-1758		Pantoprazole sodium	138786-67-1	Metabolism	Antiulcer	Enzyme	Potassium-transporting ATPase
PW16-B7	Tegafur	PW	Prestw-1753		Tegafur	17902-23-7	Oncology	Antineoplastic	Enzyme	Thymidylate synthase
PW16-B8	Tolcapone	PW	Prestw-1732		Tolcapone	134308-13-7	Central Nervous System	Antiparkinsonian	Cell; Enzyme	Catechol O-methyltransferase; NCI-H1299
PW16-B9	Altrenogest	PW	Prestw-1716		Altrenogest	850-52-2	Endocrinology	Progestogen	Nuclear receptors	NCI-H1299
PW16-B10	Felbamate	PW	Prestw-1711		Felbamate	25451-15-4	Central Nervous System	Antiepileptic	Ionotropic receptor	Glutamate [NMDA] receptor subunit epsilon 2
PW16-B11	Estramustine	PW	Prestw-1709		Estramustine	2998-57-4	Oncology	Antineoplastic	Nuclear receptor; Protein	Microtubule-associated protein 1A, 2; Estrogen receptor alpha
PW16-C2	(R)-Duloxetine hydrochloride	PW	Prestw-1708		(R)-Duloxetine hydrochloride	116539-60-7	Central Nervous System	Anxiolytic; Antidepressant	Ion channel	neuronal sodium channels
PW16-C3	Donepezil hydrochloride	PW	Prestw-1706		Donepezil hydrochloride	120011-70-3	Central Nervous System	Anti-Alzheimer; CNS Stimulant; Antipsychotic	Enzyme	Acetylcholinesterase
PW16-C4	Danthron	PW	Prestw-1703		Danthron	117-10-2	Gastroenterology	Antiemetic; Laxative	Enzyme; GPCR	Serotoninergic 5-HT3 receptor; DNA topoisomerase II alpha; AMP-activated protein kinase, AMPK
PW16-C5	Nitazoxanide	PW	Prestw-1733		Nitazoxanide	55981-09-4	Infectiology	Antiprotozoal	GPCR	Metabotropic glutamate receptor 1, 5
PW16-C6	Nateglinide	PW	Prestw-1748		Nateglinide	105816-04-4	Endocrinology	Antidiabetic	Coenzyme; Transmembrane receptor; Receptor	Cytochrome P450 2C19, 2C9; Sulfonylurea receptor 1, Kir6.2; Sulfonylurea receptor K-ATP channel
PW16-C7	Avobenzone	PW	Prestw-1721		Avobenzone	70356-09-1	Dermatology	Cytoprotectant	Not identified	Sulfonylurea receptor 1, Kir6.2
PW16-C8	Algestone acetophenide	PW	Prestw-1715		Algestone acetophenide	24356-94-3	Dermatology; Endocrinology	Contraceptive; Anti-inflammatory	Nuclear receptors	Progesterone receptors
PW16-C9	Actarit	PW	Prestw-1763		Actarit	18699-02-0	Immunology	Anti-inflammatory; Immunomodulator	Not identified	Progesterone receptors
PW16-C10	Ethoxzolamide	PW	Prestw-1710		Ethoxzolamide	452-35-7	Central Nervous System; Gastroenterology; Ophthalmology	Antiulcer; Antiepileptic; Diuretic; Antiglaucoma	Enzyme	Carbonic anhydrase I
PW16-C11	Azatadine maleate	PW	Prestw-1722		Azatadine maleate	3978-86-7	Central Nervous System; Allergology	Antihistaminic	GPCR	Histaminergic H1 receptor
PW16-D2	Aminacrine	PW	Prestw-1717		Aminacrine	90-45-9	Dermatology; Infectiology	Antiseptic	DNA	Histaminergic H1 receptor
PW16-D3	Pidotimod	PW	Prestw-1792		Pidotimod	121808-62-6	Immunology	Immunostimulant	Receptor; Protein	Toll-like receptor 2; Interleukin-2 receptor alpha chain; NACHT, LRR and PYD domains-containing protein 12; Toll-like receptor 21
PW16-D4	Benidipine hydrochloride	PW	Prestw-1766		Benidipine hydrochloride	91599-74-5	Cardiovascular	Antihypertensive	Ion channel	Voltage-gated N-type calcium channel alpha-1B subunit; Voltage-gated L-type Ca2+ channel; Voltage-gated T-type calcium channel
PW16-D5	Perospirone hydrochloride	PW	Prestw-1770		Perospirone hydrochloride	129273-38-7	Central Nervous System	Antipsychotic	GPCR	Dopamine D2, D4 receptor; Serotonin 2a (5-HT2a) receptor
PW16-D6	Cefpiramide	PW	Prestw-1726		Cefpiramide	70797-11-4	Infectiology	Antibacterial	Enzyme	Transpeptidase
PW16-D7	Fenoldopam	PW	Prestw-1713		Fenoldopam	67227-56-9	Cardiovascular	Antihypertensive; Vasodilator	GPCR	Dopamine D1 receptor
PW16-D8	Adapalene	PW	Prestw-1714		Adapalene	106685-40-9	Dermatology	Anti-inflammatory; Keratolytic	Nuclear receptors	Retinoic acid receptor RARbeta and RARgamma
PW16-D9	Diatrizoic acid dihydrate	PW	Prestw-1705		Diatrizoic acid dihydrate	50978-11-5	Diagnostic	Contrastant	Not identified	Retinoic acid receptor RARbeta and RARgamma
PW16-D10	Dofetilide	PW	Prestw-1743		Dofetilide	115256-11-6	Cardiovascular	Antiarrhythmic	Ion channel	Potassium channel subfamily K member 2; ATP-sensitive inward rectifier potassium channel 12; HERG
PW16-D11	Phenprobamate	PW	Prestw-1776		Phenprobamate	673-31-4	Central Nervous System; Neuromuscular	Sedative; Anxiolytic; Muscle relaxant; Anticonvulsant	Carrier	Adenosine uptake
PW16-E2	Cefuroxime axetil	PW	Prestw-1730		Cefuroxime axetil	64544-07-6	Infectiology	Antibacterial	Enzyme; Protein	Transpeptidase; Bacterial penicillin-binding protein
PW16-E3	Anagrelide	PW	Prestw-1720		Anagrelide	68475-42-3	Oncology; Hematology	Thrombolytic	Coenzyme; Enzyme	Phopholipase A2; Phosphodiesterase 3; Cytochrome P450 1A2
PW16-E4	Clopidogrel	PW	Prestw-1701		Clopidogrel	113665-84-2	Cardiovascular	Antiplatelet	GPCR	Purinergic P2Y12 receptor
PW16-E5	Benzoxiquine	PW	Prestw-1723		Benzoxiquine	86-75-9	Dermatology; Infectiology	Antiseptic	Not identified	Purinergic P2Y12 receptor
PW16-E6	Phenothiazine	PW	Prestw-1785		Phenothiazine	92-84-2	Central Nervous System; Infectiology	Antiemetic; Antihelmintic; Antipsychotic; Antimigraine	GPCR	Dopamine D2 receptor
PW16-E7	Enalaprilat dihydrate	PW	Prestw-1769		Enalaprilat dihydrate	84680-54-6	Cardiovascular	Antihypertensive	Enzyme	Angiotensin-converting enzyme
PW16-E8	Pregabalin	PW	Prestw-1791		Pregabalin	148553-50-8	Central Nervous System	Anxiolytic; Anticonvulsant	Ion channel	Voltage-gated calcium channel alpha2/delta subunit 1, 2
PW16-E9	Dolutegravir	PW	Prestw-1841		Dolutegravir	1051375-16-6	Infectiology	Antiviral	Enzyme	HIV integrase
PW16-E10	Zoledronic acid hydrate	PW	Prestw-1731		Zoledronic acid hydrate	165800-06-6	Metabolism; Oncology	Antiosteoporetic	Enzyme	Farnesyl diphosphate synthase; Geranylgeranyl pyrophosphate synthetase; Carbonic anhydrase II, XIV
PW16-E11	Cefpodoxime proxetil	PW	Prestw-1727		Cefpodoxime proxetil	87239-81-4	Infectiology	Antibacterial	Carrier; Enzyme; Protein	Transpeptidase; Canalicular multispecific organic anion transporter 1, 2; Multidrug resistance-associated protein 4
PW16-F2	Irbesartan	PW	Prestw-1736		Irbesartan	138402-11-6	Cardiovascular	Antihypertensive	GPCR	Angiotensin II receptor type 1
PW16-F3	Indinavir sulfate	PW	Prestw-1737		Indinavir sulfate	157810-81-6	Infectiology	Antiviral	Enzyme	UDP-glucuronosyltransferase 1-1; Human immunodeficiency virus type 1 protease
PW16-F4	Terbinafine	PW	Prestw-1750		Terbinafine	91161-71-6	Infectiology	Antifungal	Enzyme	Squalene epoxidase
PW16-F5	Histamine dihydrochloride	PW	Prestw-1700		Histamine dihydrochloride	56-92-8	Oncology; Neuromuscular	Antineoplastic; Analgesic	GPCR	Histaminergic receptors H1, H2, H3, H4
PW16-F6	Rasagiline	PW	Prestw-1734		Rasagiline	136236-51-6	Central Nervous System	Antiparkinsonian	Enzyme	Monoamine oxidase B
PW16-F7	Flumethasone pivalate	PW	Prestw-1712		Flumethasone pivalate	2002-29-1	Dermatology	Anti-inflammatory	Nuclear receptors	Glucocorticoid receptor
PW16-F8	Lofepramine	PW	Prestw-1756		Lofepramine	23047-25-8	Central Nervous System	Anxiolytic; Sedative; Antidepressant	Carrier; GPCR	Serotonin transporter; Muscarinic acetylcholine receptor; Noradrenaline uptake
PW16-F9	Valdecoxib	PW	Prestw-1759		Valdecoxib	181695-72-7	Immunology; Metabolism	Antiarthritic; Anti-inflammatory	Enzyme	Cyclooxygenase 2
PW16-F10	Besifloxacin hydrochloride	PW	Prestw-1740		Besifloxacin hydrochloride	141388-76-3	Infectiology; Ophthalmology	Antibacterial	Enzyme	Topoisomerase II; Bacterial DNA gyrase
PW16-F11	Ritonavir	PW	Prestw-1782		Ritonavir	155213-67-5	Infectiology	Antiviral	Coenzyme; Enzyme	Protease; Cytochrome P450 2B6, 3A
PW16-G2	Epirubicin hydrochloride	PW	Prestw-1752		Epirubicin hydrochloride	56390-09-1	Oncology	Antineoplastic	DNA	DNA
PW16-G3	Loteprednol etabonate	PW	Prestw-1741		Loteprednol etabonate	82034-46-6	Allergology; Ophthalmology	Anti-inflammatory	Nuclear receptors	Glucocorticoid receptor
PW16-G4	Tolterodine tartrate	PW	Prestw-1744		Tolterodine tartrate	209747-05-7	Neuromuscular	Muscle relaxant	GPCR	Muscarinic M2, M3 receptors
PW16-G5	Lomerizine dihydrochloride	PW	Prestw-1775		Lomerizine dihydrochloride	101477-54-7	Central Nervous System; Cardiovascular	Antimigraine	Ion channel	Voltage-gated T-type calcium channel; Voltage-gated L-type calcium channel
PW16-G6	Ampiroxicam	PW	Prestw-1772		Ampiroxicam	99464-64-9	Immunology; Metabolism	Anti-inflammatory; Analgesic	Enzyme	Cyclooxygenases
PW16-G7	Alosetron hydrochloride	PW	Prestw-1781		Alosetron hydrochloride	122852-69-1	Central Nervous System; Gastroenterology	Antidiarrheal	GPCR	Serotoninergic 5-HT3 receptor
PW16-G8	Risedronic acid monohydrate	PW	Prestw-1738		Risedronic acid monohydrate	105462-24-6	Metabolism	Antiosteoporetic	Enzyme	Farnesyl diphosphate synthase
PW16-G9	Palonosetron hydrochloride	PW	Prestw-1783		Palonosetron hydrochloride	135729-62-3	Central Nervous System	Antiemetic	GPCR	Serotoninergic 5-HT3 receptor
PW16-G10	Oxymetholone	PW	Prestw-1780		Oxymetholone	434-07-1	Endocrinology	Anabolic	Nuclear receptors	Androgen receptor
PW16-G11	Latanoprost	PW	Prestw-1765		Latanoprost	130209-82-4	Ophthalmology	Antiglaucoma	GPCR	Prostanoid FP receptor
PW16-H2	Cisatracurium besylate	PW	Prestw-1745		Cisatracurium besylate	64228-79-1	Neuromuscular	Muscle relaxant	GPCR	Muscle-type nicotinic acetylcholine receptor
PW16-H3	Pemetrexed disodium	PW	Prestw-1794		Pemetrexed disodium	357166-30-4	Oncology	Antineoplastic	Enzyme	Dihydrofolate reductase; Thymidylate synthase; AICAR transformylase
PW16-H4	Raltitrexed	PW	Prestw-1793		Raltitrexed	112887-68-0	Oncology	Antineoplastic	Enzyme	Thymidylate synthase
PW16-H5	Ceftibuten	PW	Prestw-1729		Ceftibuten	97519-39-6	Infectiology	Antibacterial	Enzyme; Protein	Peptidoglycan synthase FtsI; Transpeptidase; Penicillin-binding protein 1A, 1B, 2
PW16-H6	Valsartan	PW	Prestw-1735		Valsartan	137862-53-4	Cardiovascular	Antihypertensive; Vasodilator	Enzyme; GPCR	Angiotensin II receptor type 1; Neprilysin
PW16-H7	Milnacipran hydrochloride	PW	Prestw-1788		Milnacipran hydrochloride	101152-94-7	Central Nervous System	Analgesic; Antidepressant	Carrier	Norepinephrine transporter; Serotonin transporter
PW16-H8	Triclabendazole	PW	Prestw-1768		Triclabendazole	68786-66-3	Infectiology	Antihelmintic; Antifungal	Enzyme; Protein	Cruzipain; Tubuline
PW16-H9	Brimonidine L-tartrate	PW	Prestw-1751		Brimonidine L-tartrate	70359-46-5	Ophthalmology	Antiglaucoma	GPCR	Adrenergic Alpha 2A, 2B, C receptors
PW16-H10	Desonide	PW	Prestw-1704		Desonide	638-94-8	Dermatology	Antipsoriatic	Nuclear receptors	Adrenergic Alpha 2A, 2B, C receptors
PW16-H11	Cefprozil	PW	Prestw-1728		Cefprozil	121123-17-9	Infectiology	Antibacterial	Protein	Penicillin-binding protein 2B, 1A
PW17-A2	Allopurinol	PW	Prestw-2098		Allopurinol	315-30-0	Neuromuscular	Antigout	Enzyme	Xanthine oxidase
PW17-A3	Phenyl salicylate	PW	Prestw-2114		Phenyl salicylate	118-55-8	Central Nervous System; Infectiology	Antibacterial; Antipyretic; Analgesic	Nuclear receptor	Estrogen receptor alpha
PW17-A4	Ampicillin sodium salt	PW	Prestw-2100		Ampicillin sodium salt	69-52-3	Infectiology	Antibacterial; Antifungal	Protein	Bacterial penicillin-binding protein
PW17-A5	Flupentixol dihydrochloride cis-(Z)	PW	Prestw-2102		Flupentixol dihydrochloride cis-(Z)	2413-38-9	Central Nervous System	Antipsychotic; CNS Stimulant	GPCR	Dopamine D1 receptor
PW17-A6	Cephalexin monohydrate	PW	Prestw-358		Cephalexin monohydrate	23325-78-2	Infectiology	Antibacterial	Protein	Penicillin-binding proteins
PW17-A7	Cholecalciferol	PW	Prestw-429		Cholecalciferol	67-97-0	Metabolism	Antiosteoporetic; Antihypoparathyroid	Nuclear receptor	Vitamin D receptor
PW17-A8	Methylene blue	PW	Prestw-2103		Methylene blue	61-73-4	Dermatology; Hematology	Antiseptic; Antidote; Antimalarial	Enzyme	NADH-cytochrome b5 reductase 3; Nitric oxide synthase
PW17-A9	Gramicidin	PW	Prestw-2097		Gramicidin	1405-97-6	Dermatology; Infectiology; Ophthalmology	Antibacterial	Membrane	bacterial cell membrane
PW17-A10	Levocarnitine	PW	Prestw-2105		Levocarnitine	541-15-1	Metabolism	Antilipemic	Enzyme	Carnitine O-palmitoyltransferase 1, muscle isoform; Carnitine O-acetyltransferase; Oxidative phosphorylation
PW17-A11	DO 897/99	PW	Prestw-559		DO 897/99	314776-92-6	Central Nervous System	Antidepressant	GPCR	Dopamine D3 receptor
PW17-B2	Carbenicillin disodium salt	PW	Prestw-2106		Carbenicillin disodium salt	4800-94-6	Infectiology	Antibacterial	Protein	Neprilysin; Bacterial penicillin-binding protein
PW17-B3	Ebselen	PW	Prestw-740		Ebselen	60940-34-3	Central Nervous System; Metabolism	Anti-oxidant; Anti-inflammatory; CNS Stimulant; Antidiabetic	Enzyme	Bifunctional epoxide hydrolase 2; Acetylcholinesterase
PW17-B4	Cefamandole sodium salt	PW	Prestw-747		Cefamandole sodium salt	30034-03-8	Infectiology	Antibacterial	protein	Penicillin-binding protein
PW17-B5	Rolipram	PW	Prestw-924		Rolipram	61413-54-5	Central Nervous System	Antipsychotic; Antidepressant	Enzyme	Phosphodiesterase 4A, 4B, 4D
PW17-B6	Tiletamine hydrochloride	PW	Prestw-1022		Tiletamine hydrochloride	14176-50-2	Central Nervous System	Anesthetic; Anticonvulsant	Ionotropic receptor	Glutamate [NMDA] receptor subunit
PW17-B7	Netilmicin sulfate	PW	Prestw-2101		Netilmicin sulfate	56391-57-2	Infectiology	Antibacterial	Enzyme; Ribosome	Ornithine decarboxylase ; Lysosomal phospholipase A1; 30S ribosomal protein S12
PW17-B8	Loracarbef	PW	Prestw-2104		Loracarbef	76470-66-1	Infectiology	Antibacterial	Protein	Bacterial penicillin binding protein
PW17-B9	Cyclacillin	PW	Prestw-2107		Cyclacillin	3485-14-1	Infectiology	Antibacterial	Carrier; Protein	Penicillin-binding proteins; Solute carrier family 15 member 2
PW17-B10	Thimerosal	PW	Prestw-1194		Thimerosal	54-64-8	Infectiology	Antiseptic; Antifungal	Ion channel	inositol 1,4,5-trisphosphate-sensitive calcium-release channel
PW17-B11	Clindamycin Phosphate	PW	Prestw-1201		Clindamycin Phosphate	24729-96-2	Infectiology	Antibacterial	Ribosome	Bacterial 70S ribosome
PW17-C2	Lapatinib	PW	Prestw-1299		Lapatinib	231277-92-2	Oncology	Antineoplastic	Receptor	Epidermal growth factor receptor erbB1; Receptor protein-tyrosine kinase erbB-2
PW17-C3	Clodronate disodium	PW	Prestw-1381		Clodronate disodium	22560-50-5	Metabolism; Neuromuscular	Antiosteoporetic	Enzyme	ADP/ATP translocase 1, 2, 3
PW17-C4	Mevastatin	PW	Prestw-1441		Mevastatin	73573-88-3	Cardiovascular	Hypocholesterolemic	Enzyme	HMG-CoA reductase
PW17-C5	Entecavir	PW	Prestw-1948		Entecavir	142217-69-4	Infectiology	Antiviral	DNA	deoxyguanosine analogue; reverse transcription
PW17-C6	Cyclophosphamide	PW	Prestw-1481		Cyclophosphamide	50-18-0	Immunology; Oncology	Immunosuppressant; Antineoplastic	DNA; Protein	guanine base; Ferriprotoporphyrin IX
PW17-C7	Quinine ethyl carbonate	PW	Prestw-1843		Quinine ethyl carbonate	83-75-0	Neuromuscular; Infectiology	Antimalarial; Muscle relaxant	Enzyme	Ferriprotoporphyrin IX
PW17-C8	Edaravone	PW	Prestw-1845		Edaravone	89-25-8	Central Nervous System	CNS Stimulant	Cell	Hydroxyl Radical
PW17-C9	Timonacic	PW	Prestw-1846		Timonacic	444-27-9	Metabolism; Oncology	Anti-oxidant; Antineoplastic	Cell	Thrombin
PW17-C10	Tioxolone	PW	Prestw-1848		Tioxolone	4991-65-5	Dermatology	Antibacterial; Antipsoriatic	Enzyme	Carbonic anhydrase I, II, II, VI
PW17-C11	Metacetamol	PW	Prestw-1851		Metacetamol	621-42-1	Central Nervous System	Antipyretic; Analgesic	Coenzyme	Cytochrome P450 2E1
PW17-D2	Efaroxan hydrochloride	PW	Prestw-1853		Efaroxan hydrochloride	89197-32-0	Central Nervous System; Metabolism	Antidiabetic; Antidepressant	GPCR	alpha2-adrenergic receptors
PW17-D3	Cyromazine	PW	Prestw-1856		Cyromazine	66215-27-8	Veterinary	Insecticide	Not identified	alpha2-adrenergic receptors
PW17-D4	Oxiglutatione	PW	Prestw-1857		Oxiglutatione	27025-41-8	Ophthalmology	Antidote	Enzyme	Glutathione reductase
PW17-D5	Bucetin	PW	Prestw-1858		Bucetin	1083-57-4	Central Nervous System	Antipyretic; Analgesic	Not identified	Glutathione reductase
PW17-D6	Oxeladin citrate	PW	Prestw-1859		Oxeladin citrate	52432-72-1, 468-61-1	Central Nervous System; Respiratory	Antitussive	Not identified	Glutathione reductase
PW17-D7	Dichlorisone acetate	PW	Prestw-1860		Dichlorisone acetate	79-61-8	Central Nervous System	Anti-inflammatory	Nuclear receptor	Glucocorticoid receptor
PW17-D8	D-phenylalanine	PW	Prestw-1863		D-phenylalanine	673-06-3	Central Nervous System; Dermatology	Anti-vitiligo; Analgesic; Antidepressant	Enzyme; GPCR	HM74 nicotinic acid GPCR; Phenylalanine hydroxylase
PW17-D9	Flopropione	PW	Prestw-1865		Flopropione	2295-58-1	Central Nervous System	Antispastic	Enzyme; GPCR	Serotonin receptor; Catechol-O-methyltransferase
PW17-D10	Chromocarb	PW	Prestw-1866		Chromocarb	4940-39-0	Cardiovascular	Vasoconstrictor	Not identified	lipid metabolic process
PW17-D11	Betamipron	PW	Prestw-1867		Betamipron	3440-28-6	Infectiology	Antibacterial	Carrier	Solute carrier family 22 member 6, 8
PW17-E2	Exalamide	PW	Prestw-1868		Exalamide	53370-90-4	Infectiology	Antibacterial; Antifungal	Not identified	Solute carrier family 22 member 6, 8
PW17-E3	Anisindione	PW	Prestw-1870		Anisindione	117-37-3	Hematology	Anticoagulant	Enzyme	Vitamin K-dependent gamma-carboxylase
PW17-E4	Ancitabine hydrochloride	PW	Prestw-1872		Ancitabine hydrochloride	10212-25-6	Oncology	Antineoplastic	DNA	DNA
PW17-E5	Acetaminosalol	PW	Prestw-1876		Acetaminosalol	118-57-0	Central Nervous System	Analgesic	Enzyme	Cyclooxygenase
PW17-E6	Tolperisone hydrochloride	PW	Prestw-1877		Tolperisone hydrochloride	70312-00-4	Central Nervous System; Neuromuscular	Muscle relaxant	Ion channel	Voltage-gated calcium channel; Sodium channel alpha subunit
PW17-E7	Broxyquinoline	PW	Prestw-1879		Broxyquinoline	521-74-4	Metabolism	Antiprotozoal; Antidiarrheal	Protein	Acyl-CoA-binding protein
PW17-E8	Ethacridine lactate	PW	Prestw-1880		Ethacridine lactate	1837-57-6; 6402-23-9	Endocrinology; Infectiology	Antifungal; Abortifacient	Enzyme	Cyclooxygenase-1
PW17-E9	Clofoctol	PW	Prestw-1883		Clofoctol	37693-01-9	Infectiology	Antibacterial	Cell	Haemophilus influenzae
PW17-E10	D-Pantethine	PW	Prestw-1887		D-Pantethine	16816-67-4	Cardiovascular	Antilipemic	Coenzyme	HMG-CoA reductase; Acetyl-CoA carboxylase
PW17-E11	Cepharanthine	PW	Prestw-1888		Cepharanthine	481-49-2	Immunology; Oncology; Infectiology	Antineoplastic; Immunostimulant; Antimalarial; Anti-inflammatory	Cell	Mitochondrion, apicoplast of Plasmodium
PW17-F2	Cyclandelate	PW	Prestw-1890		Cyclandelate	456-59-7	Cardiovascular	Vasodilator	Ion channel	Voltage-gated calcium channel
PW17-F3	Prasterone	PW	Prestw-1891		Prasterone	53-43-0	Endocrinology	Erectile dysfunction treatment	Nuclear receptor	Estrogen receptor beta, alpha; Androgen Receptor
PW17-F4	Beclamide	PW	Prestw-1894		Beclamide	501-68-8	Central Nervous System	Sedative; Anticonvulsant	Ionotropic receptor	GABAergic synapse
PW17-F5	Deferiprone	PW	Prestw-1896		Deferiprone	30652-11-0	Hematology	Chelating	Cell	Iron
PW17-F6	Orotic acid	PW	Prestw-1897		Orotic acid	65-86-1	Metabolism	Uricosuric	Enzyme	Uridine 5'-monophosphate synthase
PW17-F7	Isaxonine	PW	Prestw-1898		Isaxonine	4214-72-6	Neuromuscular	Neurotrophic	Not identified	Uridine 5'-monophosphate synthase
PW17-F8	Proflavine hemisulfate	PW	Prestw-1899		Proflavine hemisulfate	553-30-0, 1811-28-5	Diagnostic; Infectiology	Antibacterial; Antiseptic; Contrastant	DNA; RNA	DNA; Bacterial RNA
PW17-F9	Climbazole	PW	Prestw-1900		Climbazole	38083-17-9	Dermatology	Antifungal	Protein	Cytochrome P450
PW17-F10	Moguisteine	PW	Prestw-1901		Moguisteine	119637-67-1	Respiratory	Antitussive	Receptor; Ion channel	ATP-sensitive potassium channel; Rapidly adapting receptors
PW17-F11	Nefiracetam	PW	Prestw-1902		Nefiracetam	77191-36-7	Central Nervous System	Anti-Alzheimer; CNS Stimulant	Enzyme; Ionotropic receptor; GPCR	GABA-A receptor; Protein kinase C alpha; Neuronal acetylcholine receptor; alpha4/beta2
PW17-G2	Erdosteine	PW	Prestw-1903		Erdosteine	84611-23-4	Respiratory	Mucolytic; Bronchodilator	Enzyme	Neutrophil elastase
PW17-G3	Loxoprofen	PW	Prestw-1904		Loxoprofen	68767-14-6	Neuromuscular	Antipyretic; Anti-inflammatory	Enzyme	Cyclooxygenase-2, 1
PW17-G4	Acedoben	PW	Prestw-1905		Acedoben	556-08-1	Immunology	Immunomodulator	Not identified	Cyclooxygenase-2, 1
PW17-G5	Dimetridazole	PW	Prestw-1906		Dimetridazole	551-92-8	Veterinary	Antiparasitic; Antiprotozoal	Cell	Thioredoxin reductase
PW17-G6	Nikethamide	PW	Prestw-1907		Nikethamide	59-26-7	Central Nervous System; Respiratory; Cardiovascular	Antipoison; CNS Stimulant; Respiratory stimulant	Not identified	Thioredoxin reductase
PW17-G7	Paroxypropione	PW	Prestw-1908		Paroxypropione	70-70-2	Endocrinology	Antigonadotropin	Enzyme	Estradiol 17-beta-dehydrogenase 3; Gamma-amino-N-butyrate transaminase; Succinate semialdehyde dehydroge
PW17-G8	Nitroxoline	PW	Prestw-1909		Nitroxoline	4008-48-4	Infectiology	Antibacterial	Enzyme	Methionine aminopeptidase 2; Cathepsin B; Cyclooxygenase-2
PW17-G9	Mexenone	PW	Prestw-1911		Mexenone	1641-17-4	Dermatology	UV-protectant	Not identified	Methionine aminopeptidase 2
PW17-G10	Sulfacarbamide	PW	Prestw-1912		Sulfacarbamide	547-44-4	Infectiology	Antibacterial	Not identified	folic acid biosynthetic process
PW17-G11	Ethenzamide	PW	Prestw-1913		Ethenzamide	938-73-8	Central Nervous System	Anti-inflammatory; Analgesic	Coenzyme	folic acid biosynthetic process
PW17-H2	Piperonyl butoxide	PW	Prestw-1915		Piperonyl butoxide	51-03-6	Dermatology	Antiparasitic	Coenzyme	Cytochrome P-450
PW17-H3	Eprobemide	PW	Prestw-1916		Eprobemide	87940-60-1	Central Nervous System	Antidepressant	Enzyme	Amine oxidase [flavin-containing] A
PW17-H4	Tioguanine	PW	Prestw-1917		Tioguanine	154-42-7	Oncology	Antineoplastic	Enzyme	Inosine-5'-monophosphate dehydrogenase
PW17-H5	Trehalose dihydrate	PW	Prestw-1919		Trehalose dihydrate	6138-23-4	Central Nervous System; Neuromuscular	Muscle relaxant	Enzyme	Serine/threonine-protein kinase AKT
PW17-H6	Amezinium metilsulfate	PW	Prestw-1920		Amezinium metilsulfate	30578-37-1	Central Nervous System	Antihypotensive	Enzyme; GPCR	Amine oxidase [flavin-containing] A; Alpha adrenergic receptor
PW17-H7	Allylestrenol	PW	Prestw-1921		Allylestrenol	432-60-0	Endocrinology	Progestogen	Nuclear receptor	Progesterone receptor
PW17-H8	Carazolol	PW	Prestw-1922		Carazolol	57775-29-8	Cardiovascular; Ophthalmology	Antianginal; Antihypertensive; Antiglaucoma	GPCR	beta-1, 2 adrenergic receptors
PW17-H9	Benactyzine hydrochloride	PW	Prestw-1923		Benactyzine hydrochloride	57-37-4	Central Nervous System	Antidepressant	GPCR	Nicotinic acetylcholine receptor; Muscarinic acetylcholine receptor
PW17-H10	Brivudine	PW	Prestw-1924		Brivudine	69304-47-8	Infectiology	Antiviral	DNA; Enzyme	Herpes Virus DNA; Thymidine kinase
PW17-H11	Sulfisomidine	PW	Prestw-1925		Sulfisomidine	515-64-0	Infectiology	Antibacterial	Enzyme	Dihydropteroate synthase
PW18-A2	Epalrestat	PW	Prestw-1926		Epalrestat	82159-09-9	Central Nervous System	Antidiabetic	Enzyme	aldose reductase
PW18-A3	Cefcapene pivoxil hydrochloride monohydrate	PW	Prestw-1927		Cefcapene pivoxil hydrochloride monohydrate	147816-24-8	Infectiology	Antibacterial	Enzyme; Protein	Penicillin-binding protein 1A, 2A; Beta lactamase
PW18-A4	Ceftezole	PW	Prestw-1928		Ceftezole	26973-24-0	Infectiology	Antibacterial	Enzyme	Alpha-glucosidase MAL12
PW18-A5	Carbazochrome	PW	Prestw-1929		Carbazochrome	69-81-8	Dermatology; Hematology	Hemostatic; Anti-haemorrhoids	GPCR	alpha adrenergic receptor
PW18-A6	Ivabradine hydrochloride	PW	Prestw-1930		Ivabradine hydrochloride	148849-67-6	Cardiovascular	Antianginal	Ion channel	If (funny channel) ion current
PW18-A7	Oxiracetam	PW	Prestw-1931		Oxiracetam	62613-82-5	Central Nervous System	Nootropic; CNS Stimulant	Ionotropic receptor	Glutamate receptor ionotropic AMPA
PW18-A8	Zaltoprofen	PW	Prestw-1933		Zaltoprofen	74711-43-6	Central Nervous System	Antipyretic; Anti-inflammatory; Analgesic	Enzyme	Prostaglandin G/H synthase 2; Cyclooxygenase-2
PW18-A9	Cianidanol	PW	Prestw-1934		Cianidanol	154-23-4	Immunology	Immunostimulant	Enzyme	Cyclooxygenase-1, 2
PW18-A10	Sulbenicillin sodium salt	PW	Prestw-1937		Sulbenicillin sodium salt	28002-18-8	Infectiology	Antibacterial	Cell	Bacterial cell wall
PW18-A11	Carbazochrome sodium sulfonate	PW	Prestw-1938		Carbazochrome sodium sulfonate	51460-26-5	Hematology	Hemostatic; Anti-haemorrhoids	Enzyme; GPCR	Phosphoinositide hydrolysis; alpha adrenergic receptor
PW18-B2	Lobenzarit disodium	PW	Prestw-1939		Lobenzarit disodium	64808-48-6	Immunology	Antiarthritic; Anti-inflammatory	Enzyme	Glutathione reductase
PW18-B3	Dalfampridine	PW	Prestw-1941		Dalfampridine	504-24-5	Central Nervous System; Neuromuscular	Neuroprotectant	Ion channel	Voltage-gated potassium channel subunit Kv1.3
PW18-B4	L-Tryptophan	PW	Prestw-1942		L-Tryptophan	73-22-3	Central Nervous System	Antidepressant	Enzyme; GPCR	Serotonergic synapse; Tryptophan--tRNA ligase
PW18-B5	Fenclozic acid	PW	Prestw-1944		Fenclozic acid	17969-20-9	Rheumatology	Antipyretic; Anti-inflammatory; Analgesic	Enzyme; Protein	Cyclooxygenase; Cytochrome P450 1A2
PW18-B6	Exifone	PW	Prestw-1945		Exifone	52479-85-3	Central Nervous System	Nootropic; CNS Stimulant	Not identified	Anti-radical
PW18-B7	Phenolphthalein	PW	Prestw-1949		Phenolphthalein	77-09-8	Gastroenterology	Laxative	Ion channel	Potassium ion export; UDP-glucuronosyltransferase 1-9
PW18-B8	Quatacaine	PW	Prestw-1950		Quatacaine	17692-45-4	Central Nervous System; Dermatology	Anesthetic	Ion channel	UDP-glucuronosyltransferase 1-9
PW18-B9	Eperisone Hydrochloride	PW	Prestw-1951		Eperisone Hydrochloride	56839-43-1	Neuromuscular	Antispastic; Muscle relaxant	Ion channel	Sodium channels
PW18-B10	Prosultiamine	PW	Prestw-1952		Prosultiamine	59-58-5	Metabolism; Infectiology	Antianemic; Antiviral	Enzyme	pan-caspase
PW18-B11	Tiaramide Hydrochloride	PW	Prestw-1956		Tiaramide Hydrochloride	35941-71-0	Central Nervous System; Respiratory; Metabolism	Anti-inflammatory; Bronchodilator; Analgesic	Enzyme	Cyclooxygenase
PW18-C2	Bendazac	PW	Prestw-1959		Bendazac	20187-55-7	Ophthalmology	Anti-inflammatory; Anticataract; Analgesic	Enzyme	Cyclooxygenases; Xanthine dehydrogenase/oxidase
PW18-C3	Bithionol	PW	Prestw-1960		Bithionol	97-18-7	Dermatology	Antiparasitic; Antihelmintic	Enzyme	Adenylate cyclase type 1
PW18-C4	Methandrostenolone	PW	Prestw-1961		Methandrostenolone	72-63-9	Endocrinology	Anabolic	Coenzyme; Nuclear receptor	androgen receptor; Cytochrome P450 19A1
PW18-C5	(R)-Tamsulosin hydrochloride	PW	Prestw-1962		(R)-Tamsulosin hydrochloride	106463-17-6	Neuromuscular	Muscle relaxant	GPCR	alpha-1A and alpha-1B adrenergic receptor
PW18-C6	Fasudil Hydrochloride	PW	Prestw-1963		Fasudil Hydrochloride	103745-39-7	Central Nervous System; Cardiovascular	Vasodilator	Enzyme	Rho associated protein kinase
PW18-C7	Acetyl-L-glutamine	PW	Prestw-1966		Acetyl-L-glutamine	2490-97-3	Central Nervous System	Antiulcer; CNS Stimulant	Enzyme	N-acylamino acid racemase
PW18-C8	Tulobuterol Hydrochloride	PW	Prestw-1967		Tulobuterol Hydrochloride	56776-01-3	Respiratory	Antiasthmatic; Bronchodilator	GPCR	Beta-2 adrenergic receptor
PW18-C9	Delapril Hydrochloride	PW	Prestw-1969		Delapril Hydrochloride	83435-67-0	Cardiovascular	Antihypertensive	Enzyme	Renin-angiotensin
PW18-C10	Suplatast Tosylate	PW	Prestw-1970		Suplatast Tosylate	94055-76-2	Allergology	Antihistaminic	Enzyme; Protein; GPCR	Histamine H1; Histidine decarboxylase; Interleukin-5, 4
PW18-C11	Manidipine Dihydrochloride	PW	Prestw-1971		Manidipine Dihydrochloride	89226-75-5	Cardiovascular	Antihypertensive	Ion channel	Voltage-gated calcium channel
PW18-D2	Ecabet sodium	PW	Prestw-1973		Ecabet sodium	219773-47-4	Gastroenterology; Ophthalmology	Antiulcer; Lubricant	Receptor; Enzyme; Protein	Pepsin A; Toll-like receptor signaling pathway; NADPH oxidase
PW18-D3	Prifinium Bromide	PW	Prestw-1974		Prifinium Bromide	4630-95-9	Gastroenterology	Antispastic	GPCR	Muscarinic acetylcholine receptor
PW18-D4	Trandolapril	PW	Prestw-1976		Trandolapril	87679-37-6	Cardiovascular	Antihypertensive	Enzyme	angiotensin-converting enzyme
PW18-D5	Benziodarone	PW	Prestw-1982		Benziodarone	68-90-6	Cardiovascular	Antigout; Vasodilator	Cell	Proximal tubular reabsorption of uric acid
PW18-D6	Azaribine	PW	Prestw-2008		Azaribine	2169-64-4	Dermatology; Oncology	Antipsoriatic; Antineoplastic	Enzyme	RNA synthase; Orotidine phosphate decarboxylase
PW18-D7	Mebanazine	PW	Prestw-2010		Mebanazine	65-64-5	Central Nervous System	Antidepressant	Enzyme	Monoamine oxidase
PW18-D8	Acetanilide	PW	Prestw-2016		Acetanilide	103-84-4	Central Nervous System; Rheumatology	Antipyretic; Analgesic	Enzyme	Cyclooxygenases
PW18-D9	Fudosteine	PW	Prestw-2017		Fudosteine	13189-98-5	Respiratory	Expectorant; Mucolytic	Protein	Mucin-5AC
PW18-D10	Mosapride	PW	Prestw-2018		Mosapride	112885-41-3	Gastroenterology	Antiemetic; gastroesophageal reflux disease; Antiulcer	Ion channel; GPCR	Serotonin 5-HT4 receptor; 5-HT3 receptor
PW18-D11	Inosine	PW	Prestw-2021		Inosine	58-63-9	Central Nervous System	Anti-Alzheimer; Antiparkinsonian; Cognitive enhancer	Not identified	reactive oxygen species biosynthetic process
PW18-E2	Dichlorophen	PW	Prestw-2022		Dichlorophen	97-23-4	Veterinary	Antibacterial; Antiparasitic	Enzyme	Indoleamine 2,3-dioxygenase
PW18-E3	Glutathione	PW	Prestw-2025		Glutathione	70-18-8	Metabolism	Dietary supplement; Liver protectant	Enzyme	Microsomal glutathione S-transferase 3; Glutathione peroxidase; Glutathione reductase, mitochondrial
PW18-E4	Valethamate bromide	PW	Prestw-2027		Valethamate bromide	90-22-2	Gastroenterology	Antispastic; Muscle relaxant; Cervical dilatation	GPCR	Muscarinic acetylcholine receptor M1, M2, M3
PW18-E5	Ebastine	PW	Prestw-2030		Ebastine	90729-43-4	Allergology	Antihistaminic	GPCR	Histamine H1 receptor
PW18-E6	Pirfenidone	PW	Prestw-2032		Pirfenidone	53179-13-8	Immunology	Immunosuppressant; Anti-inflammatory	DNA	DNA
PW18-E7	Chlorquinaldol	PW	Prestw-2037		Chlorquinaldol	72-80-0	Infectiology	Antibacterial; Antiseptic; Antifungal	Cell	Bacteria growth
PW18-E9	Phenothrin	PW	Prestw-2040		Phenothrin	26002-80-2	Infectiology	Antiparasitic	Ion channel	Sodium channel
PW18-E10	Chloramine-T hydrate	PW	Prestw-2041		Chloramine-T hydrate	127-65-1	Dermatology	Antibacterial; Antifungal; Antiviral	DNA; Coenzyme	DNA; Cytochrome P450 1A1, 2B1, 2E1
PW18-E11	Tolonium chloride	PW	Prestw-2042		Tolonium chloride	92-31-9	Diagnostic; Cardiovascular	Diagnostic; Hemostatic	DNA	DNA or RNA
PW18-F2	Abemaciclib	PW	Prestw-2049		Abemaciclib	1231929-97-7	Oncology	Antineoplastic	Enzyme	Cyclin-dependent kinase 4; Cyclin-dependent kinase 6
PW18-F3	Clopidol	PW	Prestw-2056		Clopidol	2971-90-6	Veterinary	Anticoccidial	Cell	SLC superfamily of solute carriers
PW18-F4	Phthalylsulfacetamide	PW	Prestw-2061		Phthalylsulfacetamide	131-69-1	Infectiology	Antibacterial	Enzyme	Dihydropteroate synthetase
PW18-F5	Cresopirine	PW	Prestw-2062		Cresopirine	4386-39-4	Central Nervous System	Anti-inflammatory	Not identified	Dihydropteroate synthetase
PW18-F6	Rufinamide	PW	Prestw-2064		Rufinamide	106308-44-5	Central Nervous System	Antiepileptic; Anticonvulsant	Coenzyme; Ion channel	Sodium channel protein type IX alpha subunit; Cytochrome P450 2E1
PW18-F7	Tinoridine hydrochloride	PW	Prestw-2066		Tinoridine hydrochloride	25913-34-2	Rheumatology	Antipyretic; Anti-inflammatory; Analgesic	Membrane	lipid oxidation
PW18-F8	Chlormidazole	PW	Prestw-2068		Chlormidazole	3689-76-7	Dermatology	Antifungal	Membrane	synthesis of ergosterol
PW18-F9	Indometacin farnesil	PW	Prestw-2069		Indometacin farnesil	85801-02-1	Central Nervous System	Anti-inflammatory; Analgesic	Enzyme	Cyclooxygenase-1
PW18-F10	Bosutinib	PW	Prestw-2090		Bosutinib	380843-75-4	Oncology	Antineoplastic	Enzyme; Protein	Proto-oncogene tyrosine-protein kinase Srd; Tyrosine-protein kinase ABL1
PW18-F11	Tiagabine hydrochloride	PW	Prestw-1987		Tiagabine hydrochloride	115103-54-3	Central Nervous System	Anticonvulsant	Membrane	GABA transporter type 1 (GAT1), 3
PW18-G2	Mizoribine	PW	Prestw-1957		Mizoribine	50924-49-7	Immunology; Rheumatology; Ophthalmology	Immunosuppressant; Anti-inflammatory	Enzyme	inosine monophosphate synthase; guanosine monophosphate synthetase
PW18-G3	Imidapril hydrochloride	PW	Prestw-1955		Imidapril hydrochloride	89396-94-1	Cardiovascular	Antihypertensive	Enzyme	Angiotensin-converting enzyme
PW18-G4	Cefsulodin Sodium Salt Hydrate	PW	Prestw-1965		Cefsulodin Sodium Salt Hydrate	1426397-23-0	Infectiology	Antibacterial	Protein	Penicillin-binding protein
PW18-G5	Malotilate	PW	Prestw-1968		Malotilate	59937-28-9	Metabolism	Hepatoprotectant	Enzyme	5-lipoxygenase
PW18-G6	Artesunate	PW	Prestw-2026		Artesunate	88495-63-0	Infectiology	Anti-schistosomiasis; Antimalarial	DNA; Protein	DNA; Malaria protein EXP-1
PW18-G7	Gestodene	PW	Prestw-2031		Gestodene	60282-87-3	Endocrinology	Contraceptive	Nuclear receptor	Androgen receptor; Progesterone receptor; Glucocorticoid receptor
PW18-G8	Stiripentol	PW	Prestw-2034		Stiripentol	49763-96-4	Central Nervous System	Antiepileptic	Ionotropic receptor	GABA-A
PW18-G9	Safinamide	PW	Prestw-2033		Safinamide	133865-89-1	Central Nervous System	Antiparkinsonian	Enzyme; Ion channel	Voltage-dependent Na+ and Ca2+ channels; Monoamine oxidase B
PW18-G10	Cephradine monohydrate	PW	Prestw-2029		Cephradine monohydrate	75975-70-1	Infectiology	Antibacterial	Enzyme	Penicillin-binding protein 1A; Bacterial penicillin-binding protein
PW18-G11	Doripenem monohydrate	PW	Prestw-2063		Doripenem monohydrate	364622-82-2	Infectiology	Antibacterial	Enzyme	Bacterial penicillin-binding protein
PW18-H2	Fipronil	PW	Prestw-2023		Fipronil	120068-37-3	Infectiology	Insecticide	Ion channel	Insect GABA-A-gated chloride channel
PW18-H3	Cefpirome sulfate	PW	Prestw-2028		Cefpirome sulfate	98753-19-6	Infectiology	Antibacterial	Enzyme; Protein	Penicillin-binding protein; PLP aminotransferase
PW18-H4	Ufenamate	PW	Prestw-2077		Ufenamate	67330-25-0	Dermatology	Analgesic	Enzyme	Cyclooxygenase-1, 2
PW18-H5	Benzarone	PW	Prestw-1984		Benzarone	1477-19-6	Rheumatology	Antigout	Carrier; Enzyme	Nonpurine xanthine oxidase; Solute carrier family 22 member 12
PW18-H6	Bergenin	PW	Prestw-1954		Bergenin	477-90-7	Immunology; Infectiology	Antifungal; Immunomodulator; Antimalarial	Enzyme	Cyclooxygenase-2
PW18-H7	Nepafenac	PW	Prestw-1958		Nepafenac	78281-72-8	Ophthalmology	Anti-inflammatory; Analgesic	Enzyme	Cyclooxygenase-1, 2
PW18-H8	Voglibose	PW	Prestw-2020		Voglibose	83480-29-9	Metabolism	Antidiabetic	Enzyme	alpha glucosidase
PW18-H9	Arotinolol hydrochloride	PW	Prestw-1983		Arotinolol hydrochloride	68377-91-3	Cardiovascular	Antiarrhythmic	GPCR	Beta-1 and 2 adrenergic receptor; Alpha-1 adrenergic receptors
PW18-H10	Clevidipine	PW	Prestw-1985		Clevidipine	167221-71-8	Cardiovascular	Antihypertensive	Ion channel	dihydropyridine calcium channel; Voltage-gated L-type calcium channel
PW18-H11	Artenimol	PW	Prestw-2043		Artenimol	81496-81-3	Infectiology	Antipaludic; Antimalarial	Cell	Ferriprotoporphyrin
PW19-A2	Befunolol	PW	Prestw-2044		Befunolol	39552-01-7	Ophthalmology	Antiglaucoma	GPCR	adrenergic receptor beta1
PW19-A3	Eletriptan	PW	Prestw-2045		Eletriptan	143322-58-1	Central Nervous System; Cardiovascular	Antimigraine	GPCR	5-hydroxytryptamine receptor 5-HT1b, 1f, 1d receptor; 5-HT1d receptor
PW19-A4	Pirprofen	PW	Prestw-2046		Pirprofen	31793-07-4	Rheumatology	Anti-inflammatory	Enzyme	Cyclooxygenase
PW19-A5	Tripamide	PW	Prestw-2047		Tripamide	73803-48-2	Cardiovascular	Antihypertensive; Diuretic	Carrier	Sodium-(potassium)-chloride cotransporter
PW19-A6	Zanamivir	PW	Prestw-2048		Zanamivir	139110-80-8	Infectiology	Antiviral	Enzyme	Neuraminidase
PW19-A7	Alclofenac	PW	Prestw-1991		Alclofenac	22131-79-9	Rheumatology	Antiarthritic; Anti-inflammatory; Analgesic	Enzyme	Cyclooxygenase-2; Prostaglandin H2 synthase
PW19-A8	Angiotensin II (Human) Trifluoroacetic acid salt	PW	Prestw-1992		Angiotensin II (Human) Trifluoroacetic acid salt	4474-91-3	Cardiovascular	Vasoconstrictor	GPCR	Angiotensin II type 2 (AT-2) receptor; Type-1 angiotensin II receptor
PW19-A9	Anisotropine Methylbromide	PW	Prestw-1993		Anisotropine Methylbromide	80-50-2	Gastroenterology	Antispastic	GPCR	Muscarinic acetylcholine receptor M1, M3
PW19-A10	Barnidipine Hydrochloride	PW	Prestw-1994		Barnidipine Hydrochloride	104757-53-1	Cardiovascular	Antihypertensive	Ion channel	L-type calcium channels
PW19-A11	Benzylhydrochlorothiazide	PW	Prestw-1995		Benzylhydrochlorothiazide	1824-50-6	Cardiovascular	Diuretic	Ionotropic receptor	Ion transporter
PW19-B2	Budralazine	PW	Prestw-1996		Budralazine	36798-79-5	Cardiovascular	Antihypertensive; Vasodilator	GPCR	adrenergic receptor
PW19-B3	Bunazosin hydrochloride	PW	Prestw-1997		Bunazosin hydrochloride	52712-76-2	Cardiovascular; Ophthalmology	Antihypertensive; Antiglaucoma	GPCR	adrenergic receptor alpha1
PW19-B4	Chlorpromazine Sulfoxide	PW	Prestw-1998		Chlorpromazine Sulfoxide	969-99-3	Central Nervous System	Antiemetic; Antipsychotic	GPCR	Dopamine receptors
PW19-B5	Cycotiamine	PW	Prestw-1999		Cycotiamine	6092-18-8	Central Nervous System; Urology	Antineurogenic bladder	Not identified	Dopamine receptors
PW19-B6	Fenclofenac	PW	Prestw-2000		Fenclofenac	34645-84-6	Central Nervous System; Rheumatology	Antipyretic; Anti-inflammatory	Enzyme	Cyclooxygenases
PW19-B7	Flurbiprofen axetil	PW	Prestw-2001		Flurbiprofen axetil	91503-79-6	Central Nervous System; Metabolism; Rheumatology	Analgesic	Enzyme	Cyclooxygenase-1, 2
PW19-B8	Ibuprofen Piconol	PW	Prestw-2002		Ibuprofen Piconol	64622-45-3	Central Nervous System; Rheumatology	Antipyretic; Anti-inflammatory; Analgesic	Enzyme	Cyclooxygenase
PW19-B9	Pilsicainide Hydrochloride	PW	Prestw-2003		Pilsicainide Hydrochloride	88069-49-2	Cardiovascular	Antiarrhythmic	Ion channel	Sodium channel alpha subunit
PW19-B10	Tacrolimus Monohydrate	PW	Prestw-2004		Tacrolimus Monohydrate	109581-93-3	Immunology	Immunosuppressant	Protein	FK506-binding protein 1A; Immunophilin FKBP-12
PW19-B11	Tandospirone	PW	Prestw-2005		Tandospirone	87760-53-0	Central Nervous System	Antipsychotic; Hypnotic	GPCR	Serotonin 5-HT1a receptor
PW19-C2	Kanamycin B	PW	Prestw-2070		Kanamycin B	4696-76-8	Infectiology; Ophthalmology	Antibacterial	Ribosome	Bacterial 70S ribosome
PW19-C3	Mitomycin C	PW	Prestw-2071		Mitomycin C	50-07-7	Oncology; Ophthalmology	Antiglaucoma	DNA	DNA
PW19-C4	Nafamostat Mesylate	PW	Prestw-2072		Nafamostat Mesylate	82956-11-4	Hematology	Anticoagulant	Enzyme; Protein; Ion channel	Complement C1r; Tryptase beta-1; Transient receptor potential cation channel M7
PW19-C5	Bisbentiamine	PW	Prestw-2073		Bisbentiamine	2667-89-2	Metabolism	Antianemic	Not identified	Complement C1r
PW19-C6	Camostat mesylate	PW	Prestw-2074		Camostat mesylate	59721-29-8	Gastroenterology	Gastroprokinetic	Enzyme; Ion channel	Matriptase; Amiloride-sensitive sodium channel, ENaC; Prostasn
PW19-C7	Ticagrelor	PW	Prestw-2075		Ticagrelor	274693-27-5	Cardiovascular	Anticoagulant	GPCR	Purinergic receptor P2Y1
PW19-C8	Feprazone	PW	Prestw-2076		Feprazone	30748-29-9	Rheumatology	Anti-inflammatory	Enzyme	Cyclooxygenase
PW19-C9	Lanoconazole	PW	Prestw-2078		Lanoconazole	101530-10-3	Dermatology	Antifungal	Enzyme	Lanosterol 14-alpha demethylase
PW19-C10	Lumiracoxib	PW	Prestw-2079		Lumiracoxib	220991-20-8	Rheumatology	Antiarrhythmic	Carrier; Enzyme	Cyclooxygenase-1; Solute carrier family 22 member 8, 6; Prostaglandin synthase 2 (COX2)
PW19-C11	Oxyphenisatin	PW	Prestw-2080		Oxyphenisatin	125-13-3	Gastroenterology	Laxative	Not identified	Peristalsis
PW19-D2	Prasugrel	PW	Prestw-2081		Prasugrel	150322-43-3	Cardiovascular	Antiplatelet	GPCR	Purinergic receptor P2Y12
PW19-D3	Ramosetron hydrochloride	PW	Prestw-2082		Ramosetron hydrochloride	132907-72-3	Gastroenterology	Antidiarrheal	Ionotropic receptor	Serotonin 3a (5-HT3a) receptor
PW19-D4	Seratrodast	PW	Prestw-2083		Seratrodast	112665-43-7	Respiratory	Antiasthmatic	GPCR	Thromboxane A2 receptor
PW19-D5	Sofalcone	PW	Prestw-2084		Sofalcone	64506-49-6	Gastroenterology	Antiulcer	Not identified	Prostaglandin Synthesis
PW19-D6	Sarpogrelate hydrochloride	PW	Prestw-2085		Sarpogrelate hydrochloride	135159-51-2	Cardiovascular	Antiplatelet	GPCR	Serotonin 5-HT2b, 5HT-2a
PW19-D7	Sapropterin dihydrochloride	PW	Prestw-2086		Sapropterin dihydrochloride	69056-38-8	Metabolism	tetrahydrobiopterin deficiency	Enzyme	Nitric-oxide synthase endothelial; Phenylalanine-4-hydroxylase
PW19-D8	Mibefradil hydrochloride	PW	Prestw-2087		Mibefradil hydrochloride	116644-53-2	Central Nervous System	Antihypertensive	Ion channel	Voltage-gated L-type calcium channel alpha-1C subunit
PW19-D9	Midecamycin	PW	Prestw-2088		Midecamycin	35457-80-8	Infectiology	Antibacterial	Ribosome	Ribosome
PW19-D10	Thyrotropin-Releasing Hormone	PW	Prestw-2089		Thyrotropin-Releasing Hormone	24305-27-9	Central Nervous System; Diagnostic	Diagnostic	GPCR	Thyrotropin-releasing hormone receptor
PW19-D11	Cyclofenil	PW	Prestw-2067		Cyclofenil	2624-43-3	Endocrinology	anti-estrogen	Nuclear receptor	Estrogen receptor beta
PW19-E2	Temocapril hydrochloride	PW	Prestw-2065		Temocapril hydrochloride	110221-44-8	Cardiovascular	Antihypertensive	Enzyme	Angiotensin-I converting enzyme
PW19-E3	Flosequinan	PW	Prestw-2060		Flosequinan	76568-02-0	Cardiovascular	Vasodilator	Enzyme	Phosphodiesterase 3
PW19-E4	Etravirine	PW	Prestw-2059		Etravirine	269055-15-4	Infectiology	Antiviral	Enzyme; Protein	HIV1 reverse transcriptase; P-glycoprotein 1
PW19-E5	Empagliflozin	PW	Prestw-2058		Empagliflozin	864070-44-0	Endocrinology	Antidiabetic	Carrier	Sodium-Glucose Cotransporter 2
PW19-E6	Crisaborole	PW	Prestw-2057		Crisaborole	906673-24-3	Dermatology	Antipruritic; Anti-inflammatory	Enzyme	cAMP-specific 3',5'-cyclic phosphodiesterase 4B
PW19-E7	Avanafil	PW	Prestw-2055		Avanafil	330784-47-9	Cardiovascular	Erectile dysfunction treatment	Enzyme	Phosphodiesterase 5A
PW19-E8	Salinomycin sodium	PW	Prestw-2054		Salinomycin sodium	55721-31-8	Infectiology; Veterinary	Antibacterial; Antiprotozoal; Anticoccidial	Receptor; Ionotropic receptor	Vascular endothelial growth factor receptor; Sodium/potassium-transporting ATPase
PW19-E9	Enocitabine	PW	Prestw-2053		Enocitabine	55726-47-1	Oncology	Antineoplastic	Cell	Cell growth
PW19-E10	Dilevalol	PW	Prestw-2052		Dilevalol	75659-07-3	Cardiovascular	Antihypertensive	GPCR	beta-1 adrenergic; beta-2 adrenergic
PW19-E11	Repirinast	PW	Prestw-2051		Repirinast	73080-51-0	Respiratory	Antiasthmatic	Carrier	Histamine release
PW19-F2	Ebrotidine	PW	Prestw-2050		Ebrotidine	100981-43-9	Gastroenterology	Antiulcer	GPCR	Histaminergic H2 receptor
PW19-F3	Nedocromil sodium	PW	Prestw-2036		Nedocromil sodium	69049-73-6	Respiratory	Antiasthmatic	Cell	eosinophil chemotaxis
PW19-F4	Frovatriptan succinate	PW	Prestw-2035		Frovatriptan succinate	158930-17-7	Central Nervous System; Cardiovascular	Antimigraine	GPCR	Serotonin 5-HT1d, 1a receptor; Serotonin 5-HT1b receptor
PW19-F5	Vonoprazan	PW	Prestw-2019		Vonoprazan	881681-00-1	Gastroenterology	Antiulcer	Pump	H+ K+ ATPase
PW19-F6	Azasetron hydrochloride	PW	Prestw-2013		Azasetron hydrochloride	123040-16-4	Central Nervous System	Antiemetic	Ionotropic receptor	Serotonin 5-HT3 receptor
PW19-F7	Buformin	PW	Prestw-2009		Buformin	692-13-7	Endocrinology	Antidiabetic	Enzyme	AMP-activated protein kinase
PW19-F8	Nilotinib	PW	Prestw-2115		Nilotinib	641571-10-0	Central Nervous System; Oncology	Antiparkinsonian; Antineoplastic	Enzyme	Bcr/Abl kinase fusion protein
PW19-F9	Lomitapide	PW	Prestw-2006		Lomitapide	182431-12-5	Metabolism	Hypocholesterolemic	Protein; GPCR	Microsomal triglycerid transfer protein; Neurokinin 1 (NK1) receptor
PW19-F10	Rimonabant	PW	Prestw-1990		Rimonabant	168273-06-1	Central Nervous System; Metabolism	Anorectic	GPCR	Cannabinoid receptor CB1, CB2
PW19-F11	Flupirtine	PW	Prestw-1989		Flupirtine	56995-20-1	Central Nervous System; Neuromuscular	Antiarthritic; Analgesic	Ionotropic receptor	Glutamate [NMDA] receptor; KCNQ (Kv7) potassium channel
PW19-G2	Cinacalcet hydrochloride	PW	Prestw-1988		Cinacalcet hydrochloride	226256-56-0	Endocrinology	Antihyperparathyroid	Receptor	Extracellular calcium-sensing receptor
PW19-G3	Ibufenac	PW	Prestw-1986		Ibufenac	1553-60-2	Rheumatology	Anti-inflammatory; Analgesic	Enzyme	cyclooxygenases COX-1 and -2
PW19-G4	Mofezolac	PW	Prestw-1981		Mofezolac	78967-07-4	Central Nervous System	Anti-inflammatory	Enzyme	Cyclooxygenase-1
PW19-G5	Hopantenate calcium	PW	Prestw-1980		Hopantenate calcium	17097-76-6	Central Nervous System	CNS Stimulant; Anticonvulsant	Ionotropic receptor; GPCR	GABA-B receptor; GABA-A
PW19-G6	Pyricarbate	PW	Prestw-1979		Pyricarbate	1882-26-4	Metabolism; Cardiovascular; Dermatology	Antilipemic; Vasodilator	GPCR	Bradykinin B1 receptor; Bradykinin B2 receptor
PW19-G7	Phenoxypropazine dihydrochloride	PW	Prestw-1978		Phenoxypropazine dihydrochloride	1803608-13-0	Central Nervous System	Antidepressant	Enzyme	Monoamine oxidase
PW19-G8	Valganciclovir hydrochloride	PW	Prestw-1977		Valganciclovir hydrochloride	175865-59-5	Infectiology	Antiviral	DNA	viral DNA polymerase
PW19-G9	Sobuzoxane	PW	Prestw-1975		Sobuzoxane	98631-95-9	Oncology	Antineoplastic	Enzyme	DNA Topoisomerase II
PW19-G10	Cefozopran hydrochloride	PW	Prestw-1972		Cefozopran hydrochloride	113981-44-5	Infectiology	Antibacterial	Protein	Bacterial penicillin-binding protein
PW19-G11	Oseltamivir phosphate	PW	Prestw-1953		Oseltamivir phosphate	204255-11-8	Infectiology	Antiviral	Enzyme	Neuraminidase
PW19-H2	Vandetanib	PW	Prestw-1946		Vandetanib	443913-73-3	Oncology	Antineoplastic; Anti-angiogenesis	Enzyme	Src kinase
PW19-H3	Bromfenac	PW	Prestw-1943		Bromfenac	91714-94-2	Ophthalmology	Anti-inflammatory; Analgesic	Enzyme	Prostaglandin G/H synthase; Cyclooxygenase-1, 2
PW19-H4	Acetyl spiramycin	PW	Prestw-1940		Acetyl spiramycin	24916-51-6	Infectiology	Antibacterial	Ribosome	50S ribosome
PW19-H5	Talampicillin hydrochloride	PW	Prestw-2038		Talampicillin hydrochloride	39878-70-1	Metabolism; Infectiology	Antibacterial	Protein	Bacterial penicillin-binding protein
PW19-H6	Cinepazide maleate	PW	Prestw-2091		Cinepazide maleate	26328-04-1	Cardiovascular	Vasodilator	Ion channel	Voltage-gated calcium channel
PW19-H7	Procaterol hydrochloride	PW	Prestw-2092		Procaterol hydrochloride	59828-07-8	Central Nervous System	Bronchodilator	GPCR	Beta-2 adrenergic receptor
PW19-H8	Chicago sky blue 6B	PW	Prestw-425		Chicago sky blue 6B	2610-05-01	Central Nervous System	Bronchodilator	Carrier	Vesicular glutamate transporter
PW19-H9	Etiroxate hydrochloride	PW	Prestw-2095		Etiroxate hydrochloride	55327-22-5	Metabolism; Cardiovascular	Antilipemic	Not identified	cholesterol metabolic process
PW19-H10	Hippuric acid	PW	Prestw-2093		Hippuric acid	495-69-2	Infectiology	Antibacterial	Not identified	Solute carrier family 22
PW19-H11	Riboflavine	PW	Prestw-2096		Riboflavine	83-88-5	Metabolism; Ophthalmology	Antianemic; Keratolytic	Coenzyme	Flavin mononucleotide
PS1-A3	BIFENTHRIN	PS			Bifenthrin	439680-76-9
PS1-A4	CAPTAN	PS			Captan	133-06-2
PS1-A5	PIRIMIPHOS-METHYL	PS			Pirimiphos-methyl	29232-93-7
PS1-A6	FLUROXYPYR	PS			Fluroxypyr	69377-81-7
PS1-A7	INDOXACARB	PS			Indoxacarb	173584-44-6
PS1-A8	TRIFLOXYSTROBIN	PS			Trifloxystrobin	141517-21-7
PS1-A9	ACETOCHLOR	PS			Acetochlor	34256-82-1
PS1-A10	PROPICONAZOLE	PS			Propiconazole	60207-90-1
PS1-A11	NOVALURON	PS			Novaluron	116714-46-6
PS1-B1	ACETAMIPRID; N-(6-CHLORO-3-PYRIDYLMETHYL)-N-CYANO-N-METHYLACETAMIDINE	PS			Acetamiprid; n-(6-chloro-3-pyridylmethyl)-n-cyano-n-methylacetamidine	135410-20-7
PS1-B2	FENOXAPROP RACEMATE	PS			Fenoxaprop racemate	95617-09-7
PS1-B3	ISOXAFLUTOLE	PS			Isoxaflutole	141112-29-0
PS1-B4	TRIADIMENOL A	PS			Triadimenol a	55219-65-3
PS1-B5	HEXACHLOROPHENE	PS			Hexachlorophene	70-30-4
PS1-B6	PIPERONYL BUTOXIDE	PS			Piperonyl butoxide	51-03-6
PS1-B7	MALATHION	PS			Malathion	121-75-5
PS1-B8	SPIROTETRAMAT	PS			Spirotetramat	203313-25-1
PS1-B9	CLETHODIM (MIXTURE OF ISOMERS)	PS			Clethodim (mixture of isomers)	99129-21-2
PS1-B11	DIURON	PS			Diuron	330-54-1
PS1-B12	CYPRODINIL	PS			Cyprodinil	121552-61-2
PS1-C2	CHLORANTRANILIPROL	PS			Chlorantraniliprol	500008-45-7
PS1-C3	METRAFENONE	PS			Metrafenone	220899-03-6
PS1-C4	CARBOSULFAN	PS			Carbosulfan	55285-14-8
PS1-C6	PYRIPROXIFEN	PS			Pyriproxifen	95737-68-1
PS1-C7	DIFENOCONAZOL	PS			Difenoconazol	119446-68-3
PS1-C8	FENAZAFLOR	PS			Fenazaflor	14255-88-0
PS1-C9	DIFLUFENICAN	PS			Diflufenican	83164-33-4
PS1-C10	S-METOLACHLOR	PS			S-metolachlor	87392-12-9
PS1-C11	PYRIDABEN	PS			Pyridaben	96489-71-3
PS1-C12	BUPIRIMATE	PS			Bupirimate	41483-43-6
PS1-D2	TOLFENPYRAD	PS			Tolfenpyrad	129558-76-5
PS1-D3	FLORASULAM	PS			Florasulam	145701-23-1
PS1-D4	PYMETROZIN	PS			Pymetrozin	123312-89-0
PS1-D5	PROCHLORAZ	PS			Prochloraz	67747-09-5
PS1-D6	PYRACLOSTROBIN	PS			Pyraclostrobin	175013-18-0
PS1-D8	4,4-DDT	PS			4,4-ddt	50-29-3
PS1-D9	CARBENDAZIM	PS			Carbendazim	10605-21-7
PS1-D10	TRICYCLAZOLE	PS			Tricyclazole	41814-78-2
PS1-D11	ACLONIFEN	PS			Aclonifen	74070-46-5
PS1-D12	BAYTHROID (MIXTURE OF ISOMERS)	PS			Baythroid (mixture of isomers)	68359-37-5
PS1-E1	DIMETHENAMID	PS			Dimethenamid	87674-68-8
PS1-E2	PHOSMET	PS			Phosmet	732-11-6
PS1-E3	PICOXYSTROBIN	PS			Picoxystrobin	117428-22-5
PS1-E4	DICAMBA	PS			Dicamba	1918-00-9
PS1-E5	CHLORPYRIPHOS	PS			Chlorpyriphos	2921-88-2
PS1-E6	DELTAMETHRIN	PS			Deltamethrin	52918-63-5
PS1-E7	FOLPET	PS			Folpet	133-07-3
PS1-E9	PERMETHRIN (MIXTURE OF CIS AND TRANS ISOMERE)	PS			Permethrin (mixture of cis and trans isomere)	52645-53-1
PS1-E10	FLUBENDIAMID	PS			Flubendiamid	272451-65-7
PS1-E11	BIFENAZATE	PS			Bifenazate	149877-41-8
PS1-E12	PENDIMETHALIN	PS			Pendimethalin	40487-42-1
PS1-F1	ETONFENPROX	PS			Etonfenprox	80844-07-1
PS1-F2	BUPROFEZIN	PS			Buprofezin	953030-84-7
PS1-F3	METALAXYL	PS			Metalaxyl	57837-19-1
PS1-F5	FLUOPICOLIDE	PS			Fluopicolide	239110-15-7
PS1-F6	SPINOSAD (MIXTURE OF SPINOSYN A UND D)	PS			Spinosad (mixture of spinosyn a und d)	168316-95-8
PS1-F7	THIENCARBAZONE-METHYL	PS			Thiencarbazone-methyl	936331-72-5
PS1-F8	ISOPROTHIOLANE	PS			Isoprothiolane	50512-35-1
PS1-F9	FLUMIOXAZIN	PS			Flumioxazin	103361-09-7
PS1-F10	LINDAN	PS			Lindan	58-89-9
PS1-F11	CLOTHIANIDIN	PS			Clothianidin	210880-92-5
PS1-F12	BIXAFEN	PS			Bixafen	581809-46-3
PS1-G1	DICHLORVOS; DDVP	PS			Dichlorvos; ddvp	62-73-7
PS1-G2	LINURON	PS			Linuron	330-55-2
PS1-G3	AMETOCTRADIN	PS			Ametoctradin	865318-97-4
PS1-G4	CYPROCONAZOL (MIXTURE OF DIASTEREOISOMER)	PS			Cyproconazol (mixture of diastereoisomer)	94361-06-5
PS1-G5	MANDIPROPAMID	PS			Mandipropamid	374726-62-2
PS1-G6	DINOTEFURAN	PS			Dinotefuran	165252-70-0
PS1-G7	CHLORFENAPYR	PS			Chlorfenapyr	122453-73-0
PS1-G8	MONOSULTAP	PS			Monosultap	29547-00-0
PS1-G9	WARFARIN; COUMAFENE	PS			Warfarin; coumafene	81-81-2
PS1-G10	FLONICAMID	PS			Flonicamid	158062-67-0
PS1-G11	CLOSANTEL	PS			Closantel	57808-65-8
PS1-H1	FENBUCONAZOL	PS			Fenbuconazol	114369-43-6
PS1-H3	FENPROPATHRIN	PS			Fenpropathrin	39515-41-8
PS1-H4	METRIBUZIN	PS			Metribuzin	21087-64-9
PS1-H5	MESOTRION	PS			Mesotrion	104206-82-8
PS1-H6	IMAZALIL	PS			Imazalil	35554-44-0
PS1-H7	DIMETHOMORPH (MIXTURE OF E AND Z ISOMERS)	PS			Dimethomorph (mixture of e and z isomers)	110488-70-5
PS1-H8	FLUPYRADIFURONE	PS			Flupyradifurone	951659-40-8
PS1-H9	OXYFLUORFEN	PS			Oxyfluorfen	42874-03-3
PS1-H10	TEBUCONAZOLE	PS			Tebuconazole	107534-96-3
PS1-H11	PINOXADEN	PS			Pinoxaden	243973-20-8
PS2-A3	MANCOZEB	PS			Mancozeb	8018-01-7
PS2-A4	FIPRONIL	PS			Fipronil	120068-37-3
PS2-A5	METHOMYL	PS			Methomyl	16752-77-5
PS2-A6	ATRAZINE	PS			Atrazine	1912-24-9
PS2-A7	PROPANIL	PS			Propanil	709-98-8
PS2-A8	CHLORMEQUAT CHLORIDE	PS			Chlormequat chloride	7003-89-6
PS2-A9	CYANTRANILIPROLE	PS			Cyantraniliprole	736994-63-1
PS2-A10	DIMETHOATE	PS			Dimethoate	60-51-5
PS2-A11	IMAZAMOX	PS			Imazamox	114311-32-9
PS2-B1	SULFUR	PS			Sulfur	7704-34-9
PS2-B2	IMIDACLOPRID	PS			Imidacloprid	138261-41-3
PS2-B3	CHLORPROPHAM	PS			Chlorpropham	101-21-3
PS2-B4	CYPERMETHRIN (MIXTURE OF ISOMERS)	PS			Cypermethrin (mixture of isomers)	52315-07-8
PS2-B5	DINOCAP (MIXTURE OF ISOMERS)	PS			Dinocap (mixture of isomers)	131-72-6 (major component)
PS2-B6	ABAMECTIN	PS			Abamectin	71751-41-2
PS2-B7	METALAXYL-M	PS			Metalaxyl-m	70630-17-0
PS2-B8	AZOXYSTROBIN	PS			Azoxystrobin	131860-33-8
PS2-B9	SAFLUFENACIL	PS			Saflufenacil	372137-35-4
PS2-B11	EPOXICONAZOLE	PS			Epoxiconazole	133855-98-8
PS2-B12	PROPAMOCARB	PS			Propamocarb	24579-73-5
PS2-C1	BOSCALID	PS			Boscalid	188425-85-6
PS2-C3	DITHIANON	PS			Dithianon	3347-22-6
PS2-C4	METSULFURON-METHYL	PS			Metsulfuron-methyl	79510-48-8
PS2-C6	PENCONAZOL	PS			Penconazol	66246-88-6
PS2-C7	SPIROMESIFEN	PS			Spiromesifen	283594-90-1
PS2-C8	FENPYROXIMATE	PS			Fenpyroximate	134098-61-6
PS2-C9	PENTHIOPYRAD	PS			Penthiopyrad	183675-82-3
PS2-C10	LAMBDA-CYHALOTHRIN	PS			Lambda-cyhalothrin	91465-08-6
PS2-C11	GLYPHOSATE	PS			Glyphosate	1071-83-6
PS2-C12	PROTHIOCONAZOLE	PS			Prothioconazole	178928-70-6
PS2-D2	NICOSULFURON	PS			Nicosulfuron	111991-09-4
PS2-D3	FLUTRIAFOL	PS			Flutriafol	76674-21-0
PS2-D4	EMAMECTIN BENZOATE	PS			Emamectin benzoate	119791-41-2
PS2-D5	THIACLOPRID	PS			Thiacloprid	111988-49-9
PS2-D6	QUINOXYFEN	PS			Quinoxyfen	124495-18-7
PS2-D8	CARBARYL	PS			Carbaryl	63-25-2
PS2-D9	THIAMETHOXAM	PS			Thiamethoxam	153719-23-4
PS2-D10	HALOXYFOP	PS			Haloxyfop	69806-34-4
PS2-D11	FENHEXAMID	PS			Fenhexamid	126833-17-8
PS2-D12	BENTAZON	PS			Bentazon	25057-89-0
PS2-E1	THIOPHANATE-METHYL	PS			Thiophanate-methyl	23564-05-8
PS2-E2	HEXYTHIAZOX	PS			Hexythiazox	78587-05-0
PS2-E3	FOMESAFEN	PS			Fomesafen	72178-02-0
PS2-E4	FLUXAPYROXAD	PS			Fluxapyroxad	907204-31-3
PS2-E5	FENOBUCARB	PS			Fenobucarb	3766-81-2
PS2-E6	FLUAZINAM	PS			Fluazinam	79622-59-6
PS2-E7	CHLORPYRIPHOS-METHYL	PS			Chlorpyriphos-methyl	5598-13-0
PS2-E9	DIFLUBENZURON	PS			Diflubenzuron	35367-38-5
PS2-E10	METHOXYFENOZIDE	PS			Methoxyfenozide	161050-58-4
PS2-E11	FORMETANATE HYDROCHLORIDE	PS			Formetanate hydrochloride	22259-30-9
PS2-E12	PROMETRYN	PS			Prometryn	7287-19-6
PS2-F1	2-HYDROXYBIPHENYL	PS			2-hydroxybiphenyl	90-43-7
PS2-F2	DICHLOROPHEN	PS			Dichlorophen	97-23-4
PS2-F3	CHLOROTHALONIL	PS			Chlorothalonil	1897-45-6
PS2-F5	AMITRAZ; NSC 324552	PS			Amitraz; nsc 324552	33089-61-1
PS2-F6	PROSULFOCARB	PS			Prosulfocarb	52888-80-9
PS2-F7	BROMOXYNIL	PS			Bromoxynil	1689-84-5
PS2-F8	PROFENOFOS	PS			Profenofos	41198-08-7
PS2-F9	FLUFENACET	PS			Flufenacet	142459-58-3
PS2-F10	FLUDIOXONIL	PS			Fludioxonil	131341-86-1
PS2-F11	DIAZINON	PS			Diazinon	333-41-5
PS2-F12	METAMITRON	PS			Metamitron	41394-05-2
PS2-G1	PIRIMICARB	PS			Pirimicarb	23103-98-2
PS2-G2	CYMOXANIL	PS			Cymoxanil	57966-95-7
PS2-G3	PYRIMETHANIL	PS			Pyrimethanil	53112-28-0
PS2-G4	IMAZETHAPYR	PS			Imazethapyr	81335-77-5
PS2-G5	2,4-D; 2,4-DICHLOROPHENOXYACETIC ACID	PS			2,4-d; 2,4-dichlorophenoxyacetic acid	94-75-7
PS2-G6	CYHALOFOP-BUTYL	PS			Cyhalofop-butyl	122008-78-0
PS2-G7	DODIN	PS			Dodin	2439-10-3
PS2-G8	ACEPHATE	PS			Acephate	30560-19-1
PS2-G9	CLOMAZONE	PS			Clomazone	81777-89-1
PS2-G10	CHLORDECON; KEPONE	PS			Chlordecon; kepone	143-50-0
PS2-G11	CLOPYRALID	PS			Clopyralid	1702-17-6
PS2-H1	MYCLOBUTANIL	PS			Myclobutanil	88671-89-0
PS2-H3	FENTHION	PS			Fenthion	55-38-9
PS2-H4	SPIRODICLOFEN	PS			Spirodiclofen	148477-71-8
PS2-H5	MEPIQUAT CHLORIDE	PS			Mepiquat chloride	15302-91-7
PS2-H6	METHAMIDOPHOS	PS			Methamidophos	10265-92-6
PS2-H7	FLUOPYRAM	PS			Fluopyram	658066-35-4
PS2-H8	MGK 264 (MIXTURE OF ISOMERS)	PS			Mgk 264 (mixture of isomers)	113-48-4
PS2-H9	BENOXACOR	PS			Benoxacor	98730-04-2
PS2-H10	IPROVALICARB	PS			Iprovalicarb	140923-17-7
PS2-H11	MONOCROTOPHOS	PS			Monocrotophos	6923-22-4
XE-A2	Bisphenol F	XE		Bisphenol	Bisphenol F	620-92-8
XE-A4	NDPA (N-nitrosodipropylamine)	XE		Nitrosamine	NDPA (N-nitrosodipropylamine)	621-64-7
XE-A5	Benz[a]anthracene	XE		PAH (Polycyclic aromatic hydrocarbon)	Benz[a]anthracene	56-55-3
XE-A6	Phenanthrene	XE		PAH (Polycyclic aromatic hydrocarbon)	Phenanthrene	85-01-8
XE-A7	Chlorantraniliprole	XE		Pesticide	Chlorantraniliprole	500008-45-7
XE-A8	Imidacloprid	XE		Pesticide	Imidacloprid	138261-41-3
XE-A9	Tebuconazole	XE		Pesticide	Tebuconazole	107534-96-3
XE-A10	(±)-3-Chloro-1,2-propanediol (3-MCPD)	XE		Processing contaminant	(±)-3-Chloro-1,2-propanediol (3-MCPD)	96-24-2
XE-A11	1,4-Benzoquinone	XE		Other	1,4-Benzoquinone	106-51-4
XE-B2	Bisphenol S	XE		Bisphenol	Bisphenol S	80-09-1
XE-B3	Ochratoxin A	XE		Mycotoxin	Ochratoxin A	303-47-9
XE-B4	1-Nitropyrene	XE		Nitro-PAH	1-Nitropyrene	5522-43-0
XE-B5	Benzo[a]pyrene	XE		PAH (Polycyclic aromatic hydrocarbon)	Benzo[a]pyrene	50-32-8
XE-B7	Chlorpyrifos	XE		Pesticide	Chlorpyrifos	2921-88-2
XE-B8	Lambda-cyhalothrin	XE		Pesticide	Lambda-cyhalothrin	91465-08-6
XE-B9	Thiabendazole	XE		Pesticide	Thiabendazole	148-79-8
XE-B11	Caffeine	XE		Other	Caffeine	58-08-2
XE-B12	Melamine	XE		Other	Melamine	108-78-1
XE-C1	4,4′-Methylene-bis(2-chloroaniline)	XE		Aromatic amine	4,4′-Methylene-bis(2-chloroaniline)	101-14-4
XE-C2	⍺-HBCD (⍺-Hexabromocyclododecane)	XE		Brominated flame retardant	⍺-HBCD (⍺-Hexabromocyclododecane)	134237-50-6
XE-C3	Patulin	XE		Mycotoxin	Patulin	149-29-1
XE-C4	2-Nitrofluorene	XE		Nitro-PAH	2-Nitrofluorene	607-57-8
XE-C5	Benzo[b]fluoranthene	XE		PAH (Polycyclic aromatic hydrocarbon)	Benzo[b]fluoranthene	205-99-2
XE-C6	Pyrene	XE		PAH (Polycyclic aromatic hydrocarbon)	Pyrene	129-00-0
XE-C7	Clothianidin	XE		Pesticide	Clothianidin	210880-92-5
XE-C9	Thiamethoxam	XE		Pesticide	Thiamethoxam	153719-23-4
XE-C10	Acrylamide	XE		Processing contaminant	Acrylamide	79-06-1
XE-C11	Catechol	XE		Other	Catechol	120-80-9
XE-C12	Methyleugenol	XE		Other	Methyleugenol	93-15-2
XE-D1	o-Anisidine	XE		Aromatic amine	o-Anisidine	90-04-0
XE-D2	β-HBCD (β-Hexabromocyclododecane)	XE		Brominated flame retardant	β-HBCD (β-Hexabromocyclododecane)	134237-51-7
XE-D3	T-2 Toxin	XE		Mycotoxin	T-2 Toxin	21259-20-1
XE-D4	2-Nitrotoluene	XE		Nitro-PAH	2-Nitrotoluene	88-72-2
XE-D5	Benzo[b]naphtho[2,1-d]thiophene	XE		PAH (Polycyclic aromatic hydrocarbon)	Benzo[b]naphtho[2,1-d]thiophene	239-35-0
XE-D6	Acetamiprid	XE		Pesticide	Acetamiprid	160430-64-8
XE-D7	Cypermethrin	XE		Pesticide	Cypermethrin	52315-07-8
XE-D8	Malathion	XE		Pesticide	Malathion	121-75-5
XE-D9	PFHpA (Perfluoroheptanoic acid)	XE		PFA (Per-/ Polyfluoroalkyl substance)	PFHpA (Perfluoroheptanoic acid)	375-85-9
XE-D10	Oleamide	XE		Processing contaminant	Oleamide	301-02-0
XE-D12	Serotonin	XE		Other	Serotonin	50-67-9
XE-E1	Bisphenol A	XE		Bisphenol	Bisphenol A	80-05-7
XE-E3	Zearalenone	XE		Mycotoxin	Zearalenone	17924-92-4
XE-E5	Benzo-[g,h,i]perylene	XE		PAH (Polycyclic aromatic hydrocarbon)	Benzo-[g,h,i]perylene	191-24-2
XE-E6	Azoxystrobin	XE		Pesticide	Azoxystrobin	131860-33-8
XE-E7	Fludioxonil	XE		Pesticide	Fludioxonil	131341-86-1
XE-E8	Permethrin	XE		Pesticide	Permethrin	52645-53-1
XE-E9	PFOA (Perfluorooctanoic acid)	XE		PFA (Per-/ Polyfluoroalkyl substance)	PFOA (Perfluorooctanoic acid)	335-67-1
XE-E10	Urethane	XE		Processing contaminant	Urethane	51-79-6
XE-E11	Erucic acid	XE		Other	Erucic acid	112-86-7
XE-E12	Sudan I (1-phenylazo-2-hydroxynaphthalene)	XE		Other	Sudan I (1-phenylazo-2-hydroxynaphthalene)	842-07-9
XE-F1	Bisphenol AF	XE		Bisphenol	Bisphenol AF	1478-61-1
XE-F2	𝛾-HBCD (𝛾-Hexabromocyclododecane)	XE		Brominated flame retardant	𝛾-HBCD (𝛾-Hexabromocyclododecane)	134237-52-8
XE-F3	DBNA (N-nitrosodibutylamine)	XE		Nitrosamine	DBNA (N-nitrosodibutylamine)	924-16-3
XE-F4	Acenaphthene	XE		PAH (Polycyclic aromatic hydrocarbon)	Acenaphthene	83-32-9
XE-F5	Fluoranthene	XE		PAH (Polycyclic aromatic hydrocarbon)	Fluoranthene	206-44-0
XE-F6	Bifenthrin	XE		Pesticide	Bifenthrin	99267-18-2
XE-F8	Propiconazole	XE		Pesticide	Propiconazole	60207-90-1
XE-F9	PFNA (Perfluorononanoic acid)	XE		PFA (Per-/ Polyfluoroalkyl substance)	PFNA (Perfluorononanoic acid)	375-95-1
XE-F10	Nicotine	XE		Substance of abuse	Nicotine	54-11-5
XE-F11	Ethylenethiourea (2-Imidazolidinethione)	XE		Other	Ethylenethiourea (2-Imidazolidinethione)	96-45-7
XE-F12	Tributyl PO4	XE		Other	Tributyl PO4	126-73-8
XE-G1	Bisphenol B	XE		Bisphenol	Bisphenol B	77-40-7
XE-G2	TBBPA (3,3′,5,5′-Tetrabromobisphenol A)	XE		Brominated flame retardant	TBBPA (3,3′,5,5′-Tetrabromobisphenol A)	79-94-7
XE-G3	NDEA (N-nitrosodiethylamine)	XE		Nitrosamine	NDEA (N-nitrosodiethylamine)	55-18-5
XE-G4	Acenaphthylene	XE		PAH (Polycyclic aromatic hydrocarbon)	Acenaphthylene	208-96-8
XE-G5	Fluorene	XE		PAH (Polycyclic aromatic hydrocarbon)	Fluorene	86-73-7
XE-G6	Boscalid	XE		Pesticide	Boscalid	188425-85-6
XE-G7	Fluopyram	XE		Pesticide	Fluopyram	658066-35-4
XE-G8	Pyraclostrobin	XE		Pesticide	Pyraclostrobin	175013-18-0
XE-G10	1,2,3,5-tetrachlorobenzene (1,2,3,5-TCB)	XE		Other	1,2,3,5-tetrachlorobenzene (1,2,3,5-TCB)	634-90-2
XE-G11	Glycidamide	XE		Other	Glycidamide	5694-00-8
XE-G12	Triphenyl PO4	XE		Other	Triphenyl PO4	115-86-6
XE-H2	Deoxynivalenol	XE		Mycotoxin	Deoxynivalenol	51481-10-8
XE-H3	DMNA (N-nitrosodiethanolamine)	XE		Nitrosamine	DMNA (N-nitrosodiethanolamine)	1116-54-7
XE-H4	Anthracene	XE		PAH (Polycyclic aromatic hydrocarbon)	Anthracene	120-12-7
XE-H6	Carbendazim	XE		Pesticide	Carbendazim	10605-21-7
XE-H7	Imazalil	XE		Pesticide	Imazalil	35554-44-0
XE-H8	Pyrimethanil	XE		Pesticide	Pyrimethanil	53112-28-0
XE-H9	PFDeA (Perfluorodecanoic acid)	XE		PFA (Per-/ Polyfluoroalkyl substance)	PFDeA (Perfluorodecanoic acid)	335-76-2
XE-H10	1,2,4,5-tetrachlorobenzene (1,2,4,5-TCB)	XE		Other	1,2,4,5-tetrachlorobenzene (1,2,4,5-TCB)	95-94-3
SW-E1	(4-Ethoxyphenyl)urea_50uM	SW			(4-Ethoxyphenyl)urea
SW-E2	5'-Adenylic acid_50uM	SW			5'-Adenylic acid
SW-E3	Ace-K_50uM	SW			Ace-K
SW-E4	Advantame_50uM	SW			Advantame
SW-E5	Allitol_50uM	SW			Allitol
SW-E6	Aspartame_50uM	SW			Aspartame
SW-E7	Cyclamic acid_50uM	SW			Cyclamic acid
SW-E8	D-allose_50uM	SW			D-allose
SW-E9	D-Tagatose_50uM	SW			D-Tagatose
SW-E10	D(-) Fructose_50uM	SW			D(-) Fructose
SW-E11	Erythritol_50uM	SW			Erythritol
SW-E12	Glucose/Dextrose_50uM	SW			Glucose/Dextrose
SW-F1	Glycyrrhizic acid_50uM	SW			Glycyrrhizic acid
SW-F2	Iso-Steviol_50uM	SW			Iso-Steviol
SW-F3	L-Gulose_50uM	SW			L-Gulose
SW-F4	Lactitol_50uM	SW			Lactitol
SW-F5	Lactose_50uM	SW			Lactose
SW-F6	Lactulose_50uM	SW			Lactulose
SW-F7	L-Arabinitol_50uM	SW			L-Arabinitol
SW-F8	Leucrose_50uM	SW			Leucrose
SW-F9	Maltitol_50uM	SW			Maltitol
SW-F10	Maltose_50uM	SW			Maltose
SW-F11	Mannitol_50uM	SW			Mannitol
SW-F12	Mogroside V_50uM	SW			Mogroside V
SW-G1	Naringin Dihydrochalcone_50uM	SW			Naringin Dihydrochalcone
SW-G2	Neohesperidin Dihydrochalcone (Nhdc)_50uM	SW			Neohesperidin Dihydrochalcone (Nhdc)
SW-G3	Neotame_50uM	SW			Neotame
SW-G4	Nystose_50uM	SW			Nystose
SW-G5	Perillartine_50uM	SW			Perillartine
SW-G6	Psicose_50uM	SW			Psicose
SW-G7	Rebaudioside A_50uM	SW			Rebaudioside A
SW-G8	Rubusoside_50uM	SW			Rubusoside
SW-G9	Saccharin_50uM	SW			Saccharin
SW-G10	Sodium cyclamate_50uM	SW			Sodium cyclamate
SW-G11	Sorbitol_50uM	SW			Sorbitol
SW-G12	Stevioside_50uM	SW			Stevioside
SW-H1	Sucralose_50uM	SW			Sucralose
SW-H2	Sucrose_50uM	SW			Sucrose
SW-H3	Thaumatin_50uM	SW			Thaumatin
SW-H4	Trehalose_50uM	SW			Trehalose
SW-H5	Xylitol_50uM	SW			Xylitol
SW-H6	Duloxetine_50uM	SW			Duloxetine
