# Supplementary material for: Impact of drugs and environmental contaminants on amine production by gut bacteria
Source: Mol Syst Biol. 2025 Jun 30;21(10):6. doi: 10.1038/s44320-025-00130-4 (PMC12494721; doi:10.1038/s44320-025-00130-4)
Supplement: Supplementary file 4 — Dataset EV3 [file 44320_2025_130_MOESM4_ESM.xlsx]

## Sheet: Overview
Dataset EV3
Impact of drugs and environmental contaminants on amine production by gut bacteria
Stephan Kamrad, Tara F. Davis and Kiran R. Patil
This dataset contains summary statistics of the main screen
Explanation of columns names
Compound_group		PW=Pharmaceutical drugs (Prestwick library), XE=Industrial chemicals, PS=Pesticides, SW=Sweeteners
Responder		The amine metabolite that this datapoint refers to
foldchange		Mean coorrected amine metabolite concentration of the n=2 replicates divided by the median of the DMSO controls on the same plates. The absolute log2-transformed value of this needs to be >0.32 for this datapoint to be considered a hit.
mean_foldchange_sign		1=Both replicates have a positive log2(foldchange); -1=both negative; 0=one positive, the other negative. This cannot be 0 for the datapoint to be considered a hit.
fraction_of_significant_reps		The fraction of the n=2 replicates which had a padj<0.05. This has to be 1 in order to be considered a hit.
Conc. norm.		Approximate concentration
absolute_OD_adjusted		The 'real' OD of the cultures after correcting for batch effects
OD_corr_filt		OD fold-change relative to DMSO controls on same plate. Filtered for outliers (>1.5)
Odconcordance		Boolean. 1 if the abolsute difference between OD fold-change and metabolite fold-change is <0.25

## Sheet: Dataset_EV3
Species	Compound	Compound_group	Responder	foldchange	mean_foldchange_sign	fraction_of_significant_reps	Conc. norm.	absolute_OD_adjusted	OD_corr_filt	is_hit	up_hit	down_hit	ODconcordance	Prestw number
Cs	(+) Isoproterenol-(+)-bitartrate salt	PW	Tryptamine	1.01057	1	0	185.022	3.25536	1.01792	FALSE	FALSE	FALSE	1	Prestw-911
Cs	(+) Levobunolol hydrochloride	PW	Tryptamine	1.05147	1	0	190.032	3.46169	1.08244	FALSE	FALSE	FALSE	1	Prestw-857
Cs	(-) Emtricitabine	PW	Tryptamine	1.03356	0	0	188.224	3.54212	1.10759	FALSE	FALSE	FALSE	1	Prestw-1604
Cs	(-) Eseroline fumarate salt	PW	Tryptamine	1.01926	1	0	187.625	3.2447	1.01459	FALSE	FALSE	FALSE	1	Prestw-1082
Cs	(-) Isoproterenol hydrochloride	PW	Tryptamine	1.03488	1	0	190.496	3.27273	1.02335	FALSE	FALSE	FALSE	1	Prestw-1097
Cs	(-) Levobunolol hydrochloride	PW	Tryptamine	1.00423	0	0	181.494	3.19519	0.999109	FALSE	FALSE	FALSE	1	Prestw-847
Cs	(4-Ethoxyphenyl)urea_50uM	SW	Tryptamine	0.978757	-1	0	177.997	3.59882	1.12532	FALSE	FALSE	FALSE	1
Cs	(D)-Panthenol	PW	Tryptamine	0.993373	0	0	189.62	2.83144	0.885367	FALSE	FALSE	FALSE	1	Prestw-22
Cs	(D-) Norgestrel	PW	Tryptamine	1.01391	0	0	183.164	3.37664	1.05585	FALSE	FALSE	FALSE	1	Prestw-773
Cs	(L) Hyoscyamine	PW	Tryptamine	1.035	1	0	185.838	3.60164	1.1262	FALSE	FALSE	FALSE	1	Prestw-233
Cs	(L) Methyldopa	PW	Tryptamine	1.00034	0	0	187.824	2.99484	0.936463	FALSE	FALSE	FALSE	1	Prestw-326
Cs	(L) Thyroxine	PW	Tryptamine	1.26622	1	0.5	228.435	4.06047	1.26967	FALSE	FALSE	FALSE	1	Prestw-403
Cs	(R) Naproxen sodium salt	PW	Tryptamine	1.06891	1	0	193.059	3.12988	0.978686	FALSE	FALSE	FALSE	1	Prestw-791
Cs	(R) Propranolol hydrochloride	PW	Tryptamine	1.04277	1	0	191.957	3.46867	1.08462	FALSE	FALSE	FALSE	1	Prestw-1075
Cs	(R)-Duloxetine hydrochloride	PW	Tryptamine	0.986325	0	0	170.825	3.28447	1.02703	FALSE	FALSE	FALSE	1	Prestw-1708
Cs	(R)-Tamsulosin hydrochloride	PW	Tryptamine	0.979987	0	0	176.681	2.68465	0.839468	FALSE	FALSE	FALSE	1	Prestw-1962
Cs	(R,+) Atenolol	PW	Tryptamine	1.05421	1	0	193.013	3.79595	1.18696	FALSE	FALSE	FALSE	1	Prestw-536
Cs	(R,S) Homatropine hydrobromide	PW	Tryptamine	1.00278	0	0	191.595	2.99019	0.935006	FALSE	FALSE	FALSE	1	Prestw-62
Cs	(S)-(-)-Propranolol hydrochloride	PW	Tryptamine	1.01792	0	0	187.38	3.01725	0.943469	FALSE	FALSE	FALSE	1	Prestw-1081
Cs	(S)-Naproxen	PW	Tryptamine	0.983074	0	0	188.009	3.33937	1.04419	FALSE	FALSE	FALSE	1	Prestw-45
Cs	(S,+) Camptothecine	PW	Tryptamine	0.972252	0	0	174.606	2.92069	0.913274	FALSE	FALSE	FALSE	1	Prestw-200
Cs	(S,+) Ibuprofen	PW	Tryptamine	1.01744	0	0	186.28	2.79712	0.874637	FALSE	FALSE	FALSE	1	Prestw-907
Cs	(S,-) Atenolol	PW	Tryptamine	0.0316016	-1	1	5.6613	0	0	TRUE	FALSE	TRUE	1	Prestw-953
Cs	(S,-) Cycloserine	PW	Tryptamine	0.954251	-1	0	175.655	3.01391	0.942423	FALSE	FALSE	FALSE	1	Prestw-1089
Cs	(S,-) Eticlopride hydrochloride	PW	Tryptamine	0.990353	-1	0	181.321	3.11172	0.973009	FALSE	FALSE	FALSE	1	Prestw-932
Cs	(Z,E) Clomiphene citrate	PW	Tryptamine	1.04673	1	0	196.485	3.39079	1.06027	FALSE	FALSE	FALSE	1	Prestw-397
Cs	(Â±)-3-Chloro-1,2-propanediol (3-MCPD)	XE	Tryptamine	1.11474	1	0.5	201.567	2.9987	0.937668	FALSE	FALSE	FALSE	1
Cs	1,4-Benzoquinone	XE	Tryptamine	1.02205	0	0	184.819	2.82232	0.882517	FALSE	FALSE	FALSE	1
Cs	1-Nitropyrene	XE	Tryptamine	0.784816	-1	0.5	141.856	2.03882	0.63752	FALSE	FALSE	FALSE	1
Cs	2,4-D; 2,4-DICHLOROPHENOXYACETIC ACID	PS	Tryptamine	1.01784	1	0	188.701	3.05612	0.955622	FALSE	FALSE	FALSE	1
Cs	2-HYDROXYBIPHENYL	PS	Tryptamine	0.992785	-1	0	184.045	3.20806	1.00313	FALSE	FALSE	FALSE	1
Cs	2-Nitrofluorene	XE	Tryptamine	1.00413	1	0	181.539	2.79212	0.873071	FALSE	FALSE	FALSE	1
Cs	2-Nitrotoluene	XE	Tryptamine	0.993413	0	0	179.568	2.82801	0.884295	FALSE	FALSE	FALSE	1
Cs	4,4-DDT	PS	Tryptamine	1.01737	0	0	187.7	3.14789	0.984319	FALSE	FALSE	FALSE	1
Cs	4,4â€²-Methylene-bis(2-chloroaniline)	XE	Tryptamine	0.961638	-1	0	173.842	3.43863	1.07523	FALSE	FALSE	FALSE	1
Cs	5'-Adenylic acid_50uM	SW	Tryptamine	0.951021	-1	0	173.044	2.88389	0.901768	FALSE	FALSE	FALSE	1
Cs	5-fluorouracil	PW	Tryptamine	0.76708	-1	0.5	143.069	3.82609	1.19639	FALSE	FALSE	FALSE	0	Prestw-1203
Cs	ABAMECTIN	PS	Tryptamine	0.855432	-1	0	158.601	3.47216	1.08571	FALSE	FALSE	FALSE	1
Cs	ACEPHATE	PS	Tryptamine	1.0187	0	0	188.882	3.31239	1.03576	FALSE	FALSE	FALSE	1
Cs	ACETAMIPRID; N-(6-CHLORO-3-PYRIDYLMETHYL)-N-CYANO-N-METHYLACETAMIDINE	PS	Tryptamine	0.984901	0	0	181.813	3.09943	0.969164	FALSE	FALSE	FALSE	1
Cs	ACETOCHLOR	PS	Tryptamine	1.05539	1	0	194.824	2.7735	0.867248	FALSE	FALSE	FALSE	1
Cs	ACLONIFEN	PS	Tryptamine	1.02054	1	0	188.339	2.74674	0.858884	FALSE	FALSE	FALSE	1
Cs	AMETOCTRADIN	PS	Tryptamine	1.03386	1	0	190.836	3.56463	1.11463	FALSE	FALSE	FALSE	1
Cs	AMITRAZ; NSC 324552	PS	Tryptamine	0.97996	-1	0	181.606	3.04859	0.95327	FALSE	FALSE	FALSE	1
Cs	ATRAZINE	PS	Tryptamine	0.980308	0	0	181.806	3.25156	1.01674	FALSE	FALSE	FALSE	1
Cs	AZOXYSTROBIN	PS	Tryptamine	1.01871	0	0	188.925	2.99878	0.937692	FALSE	FALSE	FALSE	1
Cs	Abacavir sulfate	PW	Tryptamine	0.96876	-1	0	177.368	4.01003	1.2539	FALSE	FALSE	FALSE	0	Prestw-1512
Cs	Abemaciclib	PW	Tryptamine	0.999946	0	0	180.276	3.11764	0.97486	FALSE	FALSE	FALSE	1	Prestw-2049
Cs	Acamprosate calcium	PW	Tryptamine	1.02202	0	0	186.123	3.44241	1.07641	FALSE	FALSE	FALSE	1	Prestw-1502
Cs	Acarbose	PW	Tryptamine	1.01592	1	0	185.028	2.936	0.918062	FALSE	FALSE	FALSE	1	Prestw-1174
Cs	Ace-K_50uM	SW	Tryptamine	0.990606	0	0	180.048	2.58169	0.807271	FALSE	FALSE	FALSE	1
Cs	Acebutolol hydrochloride	PW	Tryptamine	1.02874	0	0	196.902	2.99512	0.936549	FALSE	FALSE	FALSE	1	Prestw-69
Cs	Aceclidine hydrochloride	PW	Tryptamine	1.01637	1	0	185.109	3.68381	1.1519	FALSE	FALSE	FALSE	1	Prestw-1511
Cs	Aceclofenac	PW	Tryptamine	0.959072	-1	0	172.216	3.51367	1.0987	FALSE	FALSE	FALSE	1	Prestw-175
Cs	Acedoben	PW	Tryptamine	0.93482	-1	0	171.077	3.49853	1.09396	FALSE	FALSE	FALSE	1	Prestw-1905
Cs	Acefylline	PW	Tryptamine	0.970832	-1	0	179.909	2.86327	0.895321	FALSE	FALSE	FALSE	1	Prestw-1507
Cs	Acemetacin	PW	Tryptamine	0.980243	-1	0	176.819	2.89611	0.905588	FALSE	FALSE	FALSE	1	Prestw-296
Cs	Acenaphthene	XE	Tryptamine	0.98614	0	0	178.268	3.33277	1.04213	FALSE	FALSE	FALSE	1
Cs	Acenaphthylene	XE	Tryptamine	0.961651	-1	0	173.855	2.71615	0.849316	FALSE	FALSE	FALSE	1
Cs	Acenocoumarol	PW	Tryptamine	0.940199	-1	0	168.586	2.86027	0.894383	FALSE	FALSE	FALSE	1	Prestw-110
Cs	Acetaminophen	PW	Tryptamine	1.06714	1	0	192.867	3.33935	1.04419	FALSE	FALSE	FALSE	1	Prestw-868
Cs	Acetaminosalol	PW	Tryptamine	1.06186	1	0	194.421	2.88981	0.903618	FALSE	FALSE	FALSE	1	Prestw-1876
Cs	Acetanilide	PW	Tryptamine	1.02939	1	0	185.554	3.50236	1.09516	FALSE	FALSE	FALSE	1	Prestw-2016
Cs	Acetazolamide	PW	Tryptamine	0.9729	0	0	186.224	3.31509	1.0366	FALSE	FALSE	FALSE	1	Prestw-3
Cs	Acetohexamide	PW	Tryptamine	1.02793	1	0	196.35	2.71892	0.850183	FALSE	FALSE	FALSE	1	Prestw-55
Cs	Acetopromazine maleate salt	PW	Tryptamine	1.00974	0	0	183.911	3.06929	0.959741	FALSE	FALSE	FALSE	1	Prestw-576
Cs	Acetyl spiramycin	PW	Tryptamine	0.019401	-1	1	3.51527	0.00233542	0.000730266	TRUE	FALSE	TRUE	1	Prestw-1940
Cs	Acetyl-L-glutamine	PW	Tryptamine	0.996833	0	0	179.694	3.31274	1.03587	FALSE	FALSE	FALSE	1	Prestw-1966
Cs	Acetylcysteine	PW	Tryptamine	1.06645	1	0	198.805	2.98894	0.934617	FALSE	FALSE	FALSE	1	Prestw-1206
Cs	Acetylsalicylic acid	PW	Tryptamine	1.03136	0	0	192.333	3.53763	1.10619	FALSE	FALSE	FALSE	1	Prestw-1207
Cs	Acetylsalicylsalicylic acid	PW	Tryptamine	1.01388	0	0	185.062	3.37266	1.0546	FALSE	FALSE	FALSE	1	Prestw-98
Cs	Acipimox	PW	Tryptamine	0.952014	0	0	173.362	3.37094	1.05406	FALSE	FALSE	FALSE	1	Prestw-1127
Cs	Acitretin	PW	Tryptamine	0.966848	-1	0	179.099	3.15403	0.986239	FALSE	FALSE	FALSE	1	Prestw-1165
Cs	Aclidinium bromide	PW	Tryptamine	1.01439	0	0	183.326	3.59312	1.12354	FALSE	FALSE	FALSE	1	Prestw-1837
Cs	Acrylamide	XE	Tryptamine	1.03074	1	0	186.35	3.10385	0.970547	FALSE	FALSE	FALSE	1
Cs	Actarit	PW	Tryptamine	1.02642	1	0	177.783	2.76379	0.864212	FALSE	FALSE	FALSE	1	Prestw-1763
Cs	Acyclovir	PW	Tryptamine	1.206	1	0.5	220.099	3.47289	1.08594	FALSE	FALSE	FALSE	1	Prestw-86
Cs	Adamantamine fumarate	PW	Tryptamine	0.971364	-1	0	174.883	3.16649	0.990134	FALSE	FALSE	FALSE	1	Prestw-407
Cs	Adapalene	PW	Tryptamine	0.959764	-1	0	166.246	2.6521	0.829288	FALSE	FALSE	FALSE	1	Prestw-1714
Cs	Adenosine 5'-monophosphate monohydrate	PW	Tryptamine	1.00734	1	0	189.109	3.37152	1.05424	FALSE	FALSE	FALSE	1	Prestw-356
Cs	Adiphenine hydrochloride	PW	Tryptamine	1.04798	1	0	200.253	3.42095	1.0697	FALSE	FALSE	FALSE	1	Prestw-75
Cs	Adrenosterone	PW	Tryptamine	1.01513	0	0	185.857	3.51109	1.09789	FALSE	FALSE	FALSE	1	Prestw-899
Cs	Advantame_50uM	SW	Tryptamine	0.973457	-1	0	177.029	3.01053	0.941368	FALSE	FALSE	FALSE	1
Cs	Albendazole	PW	Tryptamine	0.961132	-0.5	0	173.215	3.16326	0.989125	FALSE	FALSE	FALSE	1	Prestw-247
Cs	Alclofenac	PW	Tryptamine	1.04697	0	0	190.444	3.01551	0.942926	FALSE	FALSE	FALSE	1	Prestw-1991
Cs	Alclometasone dipropionate	PW	Tryptamine	1.00415	0	0	181.309	3.66587	1.14629	FALSE	FALSE	FALSE	1	Prestw-771
Cs	Alcuronium chloride	PW	Tryptamine	1.03085	0	0	190.963	3.4828	1.08904	FALSE	FALSE	FALSE	1	Prestw-1036
Cs	Alendronate sodium	PW	Tryptamine	1.09844	1	0	200.026	3.46413	1.0832	FALSE	FALSE	FALSE	1	Prestw-1210
Cs	Alexidine dihydrochloride	PW	Tryptamine	0.172489	-1	1	31.3104	0.939243	0.293693	TRUE	FALSE	TRUE	1	Prestw-777
Cs	Alfadolone acetate	PW	Tryptamine	1.04246	1	0	192.954	3.15165	0.985493	FALSE	FALSE	FALSE	1	Prestw-1001
Cs	Alfaxalone	PW	Tryptamine	0.95705	-1	0	177.125	3.56808	1.11571	FALSE	FALSE	FALSE	1	Prestw-1002
Cs	Alfuzosin hydrochloride	PW	Tryptamine	1.00158	0	0	188.056	3.12175	0.976146	FALSE	FALSE	FALSE	1	Prestw-322
Cs	Algestone acetophenide	PW	Tryptamine	0.918653	-1	0	159.062	3.30338	1.03294	FALSE	FALSE	FALSE	1	Prestw-1715
Cs	Aliskiren hemifumarate	PW	Tryptamine	1.00288	0	0	183.095	3.27761	1.02488	FALSE	FALSE	FALSE	1	Prestw-1810
Cs	Alizapride hydrochloride	PW	Tryptamine	0.963572	0	0	173.395	3.47191	1.08564	FALSE	FALSE	FALSE	1	Prestw-451
Cs	Allantoin	PW	Tryptamine	1.106	1	0	211.207	3.36943	1.05359	FALSE	FALSE	FALSE	1	Prestw-2
Cs	Allitol_50uM	SW	Tryptamine	1.00074	0	0	182.048	2.89989	0.906772	FALSE	FALSE	FALSE	1
Cs	Allopurinol	PW	Tryptamine	1.04088	1	0	190.567	3.77272	1.03497	FALSE	FALSE	FALSE	1	Prestw-2098
Cs	Allylestrenol	PW	Tryptamine	1.03396	1	0	189.395	3.24035	1.01323	FALSE	FALSE	FALSE	1	Prestw-1921
Cs	Alogliptin benzoate	PW	Tryptamine	1.01471	1	0	183.266	3.38925	1.05979	FALSE	FALSE	FALSE	1	Prestw-1835
Cs	Alosetron hydrochloride	PW	Tryptamine	1.04452	1	0	180.914	3.73349	1.16743	FALSE	FALSE	FALSE	1	Prestw-1781
Cs	Alprenolol hydrochloride	PW	Tryptamine	1.07073	0	0.5	192.835	3.17384	0.992434	FALSE	FALSE	FALSE	1	Prestw-250
Cs	Alprostadil	PW	Tryptamine	0.956742	-1	0	177.053	3.25864	1.01895	FALSE	FALSE	FALSE	1	Prestw-1018
Cs	Althiazide	PW	Tryptamine	1.02973	0	0	186.023	3.40563	1.06491	FALSE	FALSE	FALSE	1	Prestw-721
Cs	Altrenogest	PW	Tryptamine	1.01715	1	0	176.171	3.1917	0.998016	FALSE	FALSE	FALSE	1	Prestw-1716
Cs	Altretamine	PW	Tryptamine	0.97699	-1	0	178.875	2.87526	0.899069	FALSE	FALSE	FALSE	1	Prestw-946
Cs	Alverine citrate salt	PW	Tryptamine	1.02655	1	0	184.34	3.19226	0.998194	FALSE	FALSE	FALSE	1	Prestw-174
Cs	Ambrisentan	PW	Tryptamine	1.00515	0	0	187.367	3.09388	0.967431	FALSE	FALSE	FALSE	1	Prestw-1497
Cs	Ambroxol hydrochloride	PW	Tryptamine	1.03727	1	0	194.73	3.01596	0.943066	FALSE	FALSE	FALSE	1	Prestw-366
Cs	Amcinonide	PW	Tryptamine	0.963734	0	0	179.736	3.57036	1.11642	FALSE	FALSE	FALSE	1	Prestw-1476
Cs	Amethopterin	PW	Tryptamine	0.974526	-1	0	182.947	3.46563	1.08367	FALSE	FALSE	FALSE	1	Prestw-373
Cs	Amezinium metilsulfate	PW	Tryptamine	1.05212	1	0	192.789	3.36851	1.0533	FALSE	FALSE	FALSE	1	Prestw-1920
Cs	Amfepramone hydrochloride	PW	Tryptamine	1.02696	1	0	187.482	3.31886	1.03778	FALSE	FALSE	FALSE	1	Prestw-1471
Cs	Amidopyrine	PW	Tryptamine	0.97923	0	0	178.779	2.95266	0.923271	FALSE	FALSE	FALSE	1	Prestw-88
Cs	Amifostine	PW	Tryptamine	1.01174	0	0	182.24	3.0057	0.939857	FALSE	FALSE	FALSE	1	Prestw-1489
Cs	Amikacin hydrate	PW	Tryptamine	0.811616	-1	0.5	152.336	2.53658	0.793166	FALSE	FALSE	FALSE	1	Prestw-395
Cs	Amiloride hydrochloride dihydrate	PW	Tryptamine	0.980388	-1	0	187.342	3.14763	0.984238	FALSE	FALSE	FALSE	1	Prestw-7
Cs	Aminacrine	PW	Tryptamine	0.922769	-1	0	159.805	2.88871	0.903275	FALSE	FALSE	FALSE	1	Prestw-1717
Cs	Aminocaproic acid	PW	Tryptamine	1.07888	1	0	197.529	2.96577	0.92737	FALSE	FALSE	FALSE	1	Prestw-960
Cs	Aminohippuric acid	PW	Tryptamine	0.981719	0	0	179.741	0.817379	0.255588	FALSE	FALSE	FALSE	0	Prestw-895
Cs	Aminophylline	PW	Tryptamine	1.06457	1	0	192.4	2.59185	0.81045	FALSE	FALSE	FALSE	0	Prestw-820
Cs	Aminopurine, 6-benzyl	PW	Tryptamine	0.970769	-1	0	174.311	3.47396	1.08628	FALSE	FALSE	FALSE	1	Prestw-189
Cs	Aminosalicylic acid	PW	Tryptamine	1.00183	0	0	184.415	3.53828	1.10639	FALSE	FALSE	FALSE	1	Prestw-1202
Cs	Amiodarone hydrochloride	PW	Tryptamine	1.101	0	0	197.97	3.72656	1.16526	FALSE	FALSE	FALSE	1	Prestw-409
Cs	Amiprilose hydrochloride	PW	Tryptamine	1.04448	1	0	188.77	3.49636	1.09328	FALSE	FALSE	FALSE	1	Prestw-845
Cs	Amisulpride	PW	Tryptamine	1.00927	0	0	183.828	3.70029	1.15705	FALSE	FALSE	FALSE	1	Prestw-1217
Cs	Amitryptiline hydrochloride	PW	Tryptamine	0.996174	0	0	190.463	3.35528	1.04917	FALSE	FALSE	FALSE	1	Prestw-74
Cs	Amlexanox	PW	Tryptamine	1.06613	1	0	184.668	2.91493	0.911473	FALSE	FALSE	FALSE	1	Prestw-1718
Cs	Amlodipine	PW	Tryptamine	0.947678	-1	0	170.769	3.2835	1.02672	FALSE	FALSE	FALSE	1	Prestw-1219
Cs	Amodiaquine dihydrochloride dihydrate	PW	Tryptamine	1.01077	0	0	182.399	3.11088	0.972746	FALSE	FALSE	FALSE	1	Prestw-309
Cs	Amorolfine hydrochloride	PW	Tryptamine	0.989225	-1	0	171.357	3.40771	1.06556	FALSE	FALSE	FALSE	1	Prestw-1719
Cs	Amoxapine	PW	Tryptamine	0.9432	-1	0	172.193	3.86657	1.20904	FALSE	FALSE	FALSE	0	Prestw-102
Cs	Amoxicillin	PW	Tryptamine	0.0237414	-1	1	4.46105	0	0	TRUE	FALSE	TRUE	1	Prestw-357
Cs	Amphotericin B	PW	Tryptamine	0.984784	0	0	177.235	2.81675	0.880775	FALSE	FALSE	FALSE	1	Prestw-410
Cs	Ampicillin sodium salt	PW	Tryptamine	0.0126052	-1	1	2.37311	0.00393648	0.0012309	TRUE	FALSE	TRUE	1	Prestw-2100
Cs	Ampicillin trihydrate	PW	Tryptamine	0.0100391	-1	1	1.83668	0	0	TRUE	FALSE	TRUE	1	Prestw-114
Cs	Ampiroxicam	PW	Tryptamine	0.998451	0	0	172.964	3.24853	1.01579	FALSE	FALSE	FALSE	1	Prestw-1772
Cs	Amprenavir	PW	Tryptamine	0.952063	-1	0	171.965	3.50467	1.09588	FALSE	FALSE	FALSE	1	Prestw-1820
Cs	Amprolium hydrochloride	PW	Tryptamine	1.00181	0	0	191.694	3.22951	1.00984	FALSE	FALSE	FALSE	1	Prestw-8
Cs	Ampyrone	PW	Tryptamine	1.06662	1	0	191.542	3.22752	1.00922	FALSE	FALSE	FALSE	1	Prestw-181
Cs	Amrinone	PW	Tryptamine	1.05257	1	0	190.124	3.72848	1.16586	FALSE	FALSE	FALSE	1	Prestw-800
Cs	Amyleine hydrochloride	PW	Tryptamine	0.974196	0	0	186.329	3.04475	0.952069	FALSE	FALSE	FALSE	1	Prestw-49
Cs	Anagrelide	PW	Tryptamine	1.03118	0	0	178.572	3.05378	0.95489	FALSE	FALSE	FALSE	1	Prestw-1720
Cs	Anastrozole	PW	Tryptamine	1.10917	1	0	206.706	2.91214	0.910603	FALSE	FALSE	FALSE	1	Prestw-1222
Cs	Ancitabine hydrochloride	PW	Tryptamine	0.979766	-1	0	179.316	3.8288	1.19723	FALSE	FALSE	FALSE	1	Prestw-1872
Cs	Anethole-trithione	PW	Tryptamine	1.18232	1	0	220.166	2.56502	0.802059	FALSE	FALSE	FALSE	0	Prestw-1223
Cs	Angiotensin II (Human) Trifluoroacetic acid salt	PW	Tryptamine	1.07498	1	0	195.591	3.25955	1.01923	FALSE	FALSE	FALSE	1	Prestw-1992
Cs	Aniracetam	PW	Tryptamine	1.09438	1	0	199.342	2.98044	0.931959	FALSE	FALSE	FALSE	1	Prestw-1178
Cs	Anisindione	PW	Tryptamine	0.976306	0	0	178.565	2.93104	0.916513	FALSE	FALSE	FALSE	1	Prestw-1870
Cs	Anisotropine Methylbromide	PW	Tryptamine	1.06174	1	0	193.295	3.32803	1.04065	FALSE	FALSE	FALSE	1	Prestw-1993
Cs	Antazoline hydrochloride	PW	Tryptamine	0.965475	0	0	174.004	2.88789	0.90302	FALSE	FALSE	FALSE	1	Prestw-258
Cs	Anthracene	XE	Tryptamine	1.02838	1	0	185.936	3.30581	1.0337	FALSE	FALSE	FALSE	1
Cs	Anthralin	PW	Tryptamine	1.0967	1	0	204.198	3.4118	1.06684	FALSE	FALSE	FALSE	1	Prestw-1224
Cs	Antimycin A	PW	Tryptamine	0.973552	-1	0	174.806	3.47629	1.08701	FALSE	FALSE	FALSE	1	Prestw-222
Cs	Antipyrine	PW	Tryptamine	1.02777	1	0	196.317	3.33008	1.04129	FALSE	FALSE	FALSE	1	Prestw-29
Cs	Antipyrine, 4-hydroxy	PW	Tryptamine	0.985009	-1	0	188.242	3.33374	1.04243	FALSE	FALSE	FALSE	1	Prestw-30
Cs	Apramycin	PW	Tryptamine	0.998422	0	0	184.807	3.76881	1.17848	FALSE	FALSE	FALSE	1	Prestw-1005
Cs	Aprepitant	PW	Tryptamine	0.94479	0	0	170.712	3.88418	1.21455	FALSE	FALSE	FALSE	0	Prestw-1600
Cs	Argatroban	PW	Tryptamine	0.975909	0	0	177.718	3.58409	1.12071	FALSE	FALSE	FALSE	1	Prestw-1228
Cs	Aripiprazole	PW	Tryptamine	0.954984	-1	0	178.058	3.38257	1.0577	FALSE	FALSE	FALSE	1	Prestw-1229
Cs	Arotinolol hydrochloride	PW	Tryptamine	1.01215	0	0	182.454	3.42113	1.06976	FALSE	FALSE	FALSE	1	Prestw-1983
Cs	Artemisinin	PW	Tryptamine	1.01521	0	0	182.082	3.04836	0.953195	FALSE	FALSE	FALSE	1	Prestw-498
Cs	Artenimol	PW	Tryptamine	0.990601	0	0	178.544	3.30859	1.03457	FALSE	FALSE	FALSE	1	Prestw-2043
Cs	Artesunate	PW	Tryptamine	1.04767	1	0	188.851	3.46634	1.0839	FALSE	FALSE	FALSE	1	Prestw-2026
Cs	Articaine hydrochloride	PW	Tryptamine	1.05732	0	0	195.578	2.95239	0.923187	FALSE	FALSE	FALSE	1	Prestw-1032
Cs	Ascorbic acid	PW	Tryptamine	1.04569	0	0	196.343	3.22905	1.0097	FALSE	FALSE	FALSE	1	Prestw-325
Cs	Asenapine maleate	PW	Tryptamine	1.04989	1	0	188.542	3.50272	1.09527	FALSE	FALSE	FALSE	1	Prestw-1231
Cs	Aspartame_50uM	SW	Tryptamine	0.944044	-1	0	171.638	3.35478	1.04901	FALSE	FALSE	FALSE	1
Cs	Astemizole	PW	Tryptamine	1.0176	0	0	185.748	4.02267	1.25786	FALSE	FALSE	FALSE	1	Prestw-136
Cs	Atorvastatin	PW	Tryptamine	1.01271	1	0	188.658	3.25968	1.01927	FALSE	FALSE	FALSE	1	Prestw-1232
Cs	Atovaquone	PW	Tryptamine	0.793473	-1	0.5	142.304	3.97354	1.24249	FALSE	FALSE	FALSE	0	Prestw-534
Cs	Atracurium besylate	PW	Tryptamine	1.14955	1	0.5	219.084	3.02088	0.944604	FALSE	FALSE	FALSE	1	Prestw-5
Cs	Atropine sulfate monohydrate	PW	Tryptamine	1.0243	1	0	186.548	3.4215	1.06987	FALSE	FALSE	FALSE	1	Prestw-565
Cs	Auranofin	PW	Tryptamine	0.489948	-1	1	88.5454	3.12885	0.978363	TRUE	FALSE	TRUE	0	Prestw-1233
Cs	Avanafil	PW	Tryptamine	0.958138	-1	0	174.425	3.07062	0.960158	FALSE	FALSE	FALSE	1	Prestw-2055
Cs	Avermectin B1	PW	Tryptamine	0.921357	-1	0	170.619	3.61698	1.131	FALSE	FALSE	FALSE	1	Prestw-660
Cs	Avobenzone	PW	Tryptamine	0.93168	0	0	161.458	2.68324	0.839025	FALSE	FALSE	FALSE	1	Prestw-1721
Cs	Azacyclonol	PW	Tryptamine	1.01617	0	0	185.496	3.47809	1.08757	FALSE	FALSE	FALSE	1	Prestw-93
Cs	Azacytidine-5	PW	Tryptamine	0.953039	0	0	172.25	3.25255	1.01704	FALSE	FALSE	FALSE	1	Prestw-866
Cs	Azaguanine-8	PW	Tryptamine	0.987838	-1	0	188.824	2.8347	0.886387	FALSE	FALSE	FALSE	1	Prestw-1
Cs	Azaperone	PW	Tryptamine	1.13899	1	0	209.689	3.58038	1.11956	FALSE	FALSE	FALSE	1	Prestw-1117
Cs	Azapropazone	PW	Tryptamine	1.09388	1	0	202.477	3.51424	1.09887	FALSE	FALSE	FALSE	1	Prestw-1003
Cs	Azaribine	PW	Tryptamine	0.996748	0	0	179.702	3.89013	1.21641	FALSE	FALSE	FALSE	1	Prestw-2008
Cs	Azasetron hydrochloride	PW	Tryptamine	0.991892	0	0	180.504	2.34611	0.733607	FALSE	FALSE	FALSE	0	Prestw-2013
Cs	Azatadine maleate	PW	Tryptamine	1.14332	1	0	198.136	3.09416	0.967517	FALSE	FALSE	FALSE	1	Prestw-1722
Cs	Azathioprine	PW	Tryptamine	1.04484	1	0	190.734	3.56387	1.11439	FALSE	FALSE	FALSE	1	Prestw-94
Cs	Azelastine hydrochloride	PW	Tryptamine	0.962607	0	0	175.278	3.35367	1.04866	FALSE	FALSE	FALSE	1	Prestw-1130
Cs	Azilsartan medoxomil	PW	Tryptamine	1.00793	0	0	183.999	3.32121	1.03851	FALSE	FALSE	FALSE	1	Prestw-1811
Cs	Azithromycin	PW	Tryptamine	0.0425025	-1	1	7.93228	0	0	TRUE	FALSE	TRUE	1	Prestw-1234
Cs	Azlocillin sodium salt	PW	Tryptamine	0.0278934	-1	1	5.04118	0	0	TRUE	FALSE	TRUE	1	Prestw-821
Cs	Aztreonam	PW	Tryptamine	1.02145	1	0	183.418	2.76505	0.864609	FALSE	FALSE	FALSE	1	Prestw-185
Cs	BAYTHROID (MIXTURE OF ISOMERS)	PS	Tryptamine	0.985377	0	0	181.75	2.80315	0.87652	FALSE	FALSE	FALSE	1
Cs	BENOXACOR	PS	Tryptamine	1.0238	1	0	189.725	3.05965	0.956726	FALSE	FALSE	FALSE	1
Cs	BENTAZON	PS	Tryptamine	0.975587	0	0	180.929	3.27375	1.02367	FALSE	FALSE	FALSE	1
Cs	BIFENAZATE	PS	Tryptamine	0.997072	0	0	184.118	3.64354	1.1393	FALSE	FALSE	FALSE	1
Cs	BIFENTHRIN	PS	Tryptamine	0.974731	-1	0	179.896	3.35991	1.05061	FALSE	FALSE	FALSE	1
Cs	BIXAFEN	PS	Tryptamine	1.00896	1	0	186.21	3.57439	1.11768	FALSE	FALSE	FALSE	1
Cs	BOSCALID	PS	Tryptamine	0.953538	-1	0	176.723	2.95208	0.923092	FALSE	FALSE	FALSE	1
Cs	BROMOXYNIL	PS	Tryptamine	0.954774	-1	0	176.943	3.12036	0.975711	FALSE	FALSE	FALSE	1
Cs	BUPIRIMATE	PS	Tryptamine	1.05588	0	0	194.984	2.75786	0.86236	FALSE	FALSE	FALSE	1
Cs	BUPROFEZIN	PS	Tryptamine	1.0294	0	0	190.141	3.31805	1.03753	FALSE	FALSE	FALSE	1
Cs	Bacampicillin hydrochloride	PW	Tryptamine	0.0203174	-1	1	3.64387	0	0	TRUE	FALSE	TRUE	1	Prestw-416
Cs	Bacitracin	PW	Tryptamine	1.01867	1	0	186.505	3.20005	1.00063	FALSE	FALSE	FALSE	1	Prestw-919
Cs	Baclofen	PW	Tryptamine	1.06454	1	0	194.329	3.55582	1.11187	FALSE	FALSE	FALSE	1	Prestw-85
Cs	Balsalazide disodium salt	PW	Tryptamine	0.992992	-1	0	179.339	3.21078	1.00398	FALSE	FALSE	FALSE	1	Prestw-730
Cs	Bambuterol hydrochloride	PW	Tryptamine	1.0317	1	0	193.67	3.50031	1.09452	FALSE	FALSE	FALSE	1	Prestw-361
Cs	Barnidipine Hydrochloride	PW	Tryptamine	0.96933	-1	0	176.379	3.17531	0.992894	FALSE	FALSE	FALSE	1	Prestw-1994
Cs	Beclamide	PW	Tryptamine	1.01914	0	0	186.773	3.76365	1.17686	FALSE	FALSE	FALSE	1	Prestw-1894
Cs	Beclomethasone dipropionate	PW	Tryptamine	1.00789	1	0	182.157	3.80252	1.18901	FALSE	FALSE	FALSE	1	Prestw-855
Cs	Befunolol	PW	Tryptamine	1.0598	1	0	192.781	3.17088	0.991508	FALSE	FALSE	FALSE	1	Prestw-2044
Cs	Bemegride	PW	Tryptamine	1.04473	1	0	191.276	3.46501	1.08348	FALSE	FALSE	FALSE	1	Prestw-882
Cs	Benactyzine hydrochloride	PW	Tryptamine	0.997172	0	0	182.482	3.42546	1.07111	FALSE	FALSE	FALSE	1	Prestw-1923
Cs	Benazepril hydrochloride	PW	Tryptamine	1.05952	0	0	192.995	3.30499	1.03344	FALSE	FALSE	FALSE	1	Prestw-1129
Cs	Bendazac	PW	Tryptamine	0.948248	-1	0	170.928	3.8041	1.18951	FALSE	FALSE	FALSE	1	Prestw-1959
Cs	Bendroflumethiazide	PW	Tryptamine	0.99303	0	0	179.371	2.87015	0.897473	FALSE	FALSE	FALSE	1	Prestw-784
Cs	Benfluorex	PW	Tryptamine	0.988469	-1	0	185.553	3.45411	1.08007	FALSE	FALSE	FALSE	1	Prestw-367
Cs	Benfotiamine	PW	Tryptamine	1.01337	0	0	187.79	3.16331	0.989142	FALSE	FALSE	FALSE	1	Prestw-654
Cs	Benidipine hydrochloride	PW	Tryptamine	0.912046	-1	0	158.056	3.51227	1.09826	FALSE	FALSE	FALSE	1	Prestw-1766
Cs	Benoxinate hydrochloride	PW	Tryptamine	0.997105	-1	0	190.571	3.37661	1.05584	FALSE	FALSE	FALSE	1	Prestw-57
Cs	Benperidol	PW	Tryptamine	1.01402	0	0	181.874	3.4193	1.06919	FALSE	FALSE	FALSE	1	Prestw-484
Cs	Benserazide hydrochloride	PW	Tryptamine	0.964708	0	0	176.626	2.81219	0.879347	FALSE	FALSE	FALSE	1	Prestw-938
Cs	Benz[a]anthracene	XE	Tryptamine	1.16613	1	0	210.732	3.60426	1.12702	FALSE	FALSE	FALSE	1
Cs	Benzamil hydrochloride	PW	Tryptamine	1.02615	0	0	190.155	2.51584	0.786683	FALSE	FALSE	FALSE	1	Prestw-657
Cs	Benzarone	PW	Tryptamine	0.93288	-1	0	168.145	3.20508	1.0022	FALSE	FALSE	FALSE	1	Prestw-1984
Cs	Benzathine benzylpenicillin	PW	Tryptamine	0.0281122	-1	1	5.19339	0	0	TRUE	FALSE	TRUE	1	Prestw-1028
Cs	Benzbromarone	PW	Tryptamine	0.706143	-1	1	132.602	2.6006	0.813186	TRUE	FALSE	TRUE	1	Prestw-370
Cs	Benzethonium chloride	PW	Tryptamine	0.955985	0	0	176.957	2.77978	0.869213	FALSE	FALSE	FALSE	1	Prestw-708
Cs	Benziodarone	PW	Tryptamine	0.0564598	-1	1	10.139	0.905982	0.283293	TRUE	FALSE	TRUE	1	Prestw-1982
Cs	Benzo-[g,h,i]perylene	XE	Tryptamine	1.0233	0	0	185.021	2.94624	0.921264	FALSE	FALSE	FALSE	1
Cs	Benzo[a]pyrene	XE	Tryptamine	1.02692	1	0	185.65	3.10991	0.972442	FALSE	FALSE	FALSE	1
Cs	Benzo[b]fluoranthene	XE	Tryptamine	1.02522	1	0	185.363	3.45681	1.08091	FALSE	FALSE	FALSE	1
Cs	Benzo[b]naphtho[2,1-d]thiophene	XE	Tryptamine	0.962	-1	0	173.926	3.16301	0.989045	FALSE	FALSE	FALSE	1
Cs	Benzocaine	PW	Tryptamine	1.10158	1	0	203.887	3.49054	1.09146	FALSE	FALSE	FALSE	1	Prestw-712
Cs	Benzonatate	PW	Tryptamine	0.959687	0	0	183.234	3.04834	0.953191	FALSE	FALSE	FALSE	1	Prestw-12
Cs	Benzoxiquine	PW	Tryptamine	1.02891	1	0	178.214	3.48563	1.08993	FALSE	FALSE	FALSE	1	Prestw-1723
Cs	Benzthiazide	PW	Tryptamine	0.98318	-1	0	177.691	3.52844	1.10331	FALSE	FALSE	FALSE	1	Prestw-824
Cs	Benztropine mesylate	PW	Tryptamine	1.0299	1	0	191.727	3.53403	1.10506	FALSE	FALSE	FALSE	1	Prestw-1236
Cs	Benzydamine hydrochloride	PW	Tryptamine	0.949927	-1	0	171.342	3.5257	1.10246	FALSE	FALSE	FALSE	1	Prestw-297
Cs	Benzylhydrochlorothiazide	PW	Tryptamine	1.05273	1	0	191.624	3.32475	1.03962	FALSE	FALSE	FALSE	1	Prestw-1995
Cs	Benzylpenicillin sodium	PW	Tryptamine	0.0499973	-1	1	9.20434	0	0	TRUE	FALSE	TRUE	1	Prestw-1078
Cs	Bephenium hydroxynaphthoate	PW	Tryptamine	1.15502	1	0	211.47	2.6107	0.816342	FALSE	FALSE	FALSE	0	Prestw-936
Cs	Bepridil hydrochloride	PW	Tryptamine	0.91336	-1	0	171.487	2.90729	0.909086	FALSE	FALSE	FALSE	1	Prestw-368
Cs	Bergenin	PW	Tryptamine	1.01327	1	0	182.648	3.08805	0.965606	FALSE	FALSE	FALSE	1	Prestw-1954
Cs	Besifloxacin hydrochloride	PW	Tryptamine	0.0464306	-1	1	8.02817	0.0355882	0.0111281	TRUE	FALSE	TRUE	1	Prestw-1740
Cs	Beta-Escin	PW	Tryptamine	0.988356	-1	0	183.081	3.00518	0.939695	FALSE	FALSE	FALSE	1	Prestw-676
Cs	Betahistine mesylate	PW	Tryptamine	0.99417	0	0	178.277	4.02943	1.25997	FALSE	FALSE	FALSE	0	Prestw-543
Cs	Betamethasone	PW	Tryptamine	0.979204	-1	0	183.833	3.25031	1.01634	FALSE	FALSE	FALSE	1	Prestw-362
Cs	Betamipron	PW	Tryptamine	1.02958	1	0	188.563	2.58035	0.806853	FALSE	FALSE	FALSE	1	Prestw-1867
Cs	Betaxolol hydrochloride	PW	Tryptamine	0.955017	-1	0	179.298	3.56191	1.11378	FALSE	FALSE	FALSE	1	Prestw-382
Cs	Betazole hydrochloride	PW	Tryptamine	1.00363	0	0	191.619	3.23504	1.01157	FALSE	FALSE	FALSE	1	Prestw-43
Cs	Bethanechol chloride	PW	Tryptamine	1.00547	1	0	185.085	2.71956	0.850382	FALSE	FALSE	FALSE	1	Prestw-1073
Cs	Bezafibrate	PW	Tryptamine	0.995836	0	0	186.96	3.40055	1.06332	FALSE	FALSE	FALSE	1	Prestw-378
Cs	Bicalutamide	PW	Tryptamine	1.08738	1	0	196.526	3.38267	1.05773	FALSE	FALSE	FALSE	1	Prestw-1239
Cs	Bifonazole	PW	Tryptamine	0.923438	-1	0	172.334	4.05803	1.26891	FALSE	FALSE	FALSE	0	Prestw-1241
Cs	Bimatoprost	PW	Tryptamine	1.02117	1	0	184.419	3.42371	1.07057	FALSE	FALSE	FALSE	1	Prestw-1821
Cs	Biotin	PW	Tryptamine	0.95407	-1	0	171.772	3.26251	1.02016	FALSE	FALSE	FALSE	1	Prestw-418
Cs	Biperiden hydrochloride	PW	Tryptamine	0.994495	0	0	178.359	3.23336	1.01104	FALSE	FALSE	FALSE	1	Prestw-502
Cs	Bisacodyl	PW	Tryptamine	0.941676	-1	0	169.551	3.12278	0.976466	FALSE	FALSE	FALSE	1	Prestw-419
Cs	Bisbentiamine	PW	Tryptamine	0.974954	0	0	177.543	2.95822	0.925011	FALSE	FALSE	FALSE	1	Prestw-2073
Cs	Bisoprolol hemifumarate	PW	Tryptamine	1.19937	1	0.5	225.028	3.50723	1.09668	FALSE	FALSE	FALSE	1	Prestw-330
Cs	Bisphenol A	XE	Tryptamine	0.9585	-1	0	173.29	3.10957	0.972336	FALSE	FALSE	FALSE	1
Cs	Bisphenol AF	XE	Tryptamine	0.717949	-1	0.5	129.768	3.33578	1.04307	FALSE	FALSE	FALSE	0
Cs	Bisphenol B	XE	Tryptamine	1.03689	1	0	187.445	3.3705	1.05393	FALSE	FALSE	FALSE	1
Cs	Bisphenol F	XE	Tryptamine	1.11278	0	0	201.099	3.02142	0.944773	FALSE	FALSE	FALSE	1
Cs	Bisphenol S	XE	Tryptamine	1.03999	0	0	187.987	3.45341	1.07985	FALSE	FALSE	FALSE	1
Cs	Bithionol	PW	Tryptamine	0.0164899	-1	1	2.96128	0	0	TRUE	FALSE	TRUE	1	Prestw-1960
Cs	Bosentan	PW	Tryptamine	0.987255	0	0	183.861	3.67437	1.14894	FALSE	FALSE	FALSE	1	Prestw-1244
Cs	Bosutinib	PW	Tryptamine	0.960389	-1	0	173.124	3.16925	0.990997	FALSE	FALSE	FALSE	1	Prestw-2090
Cs	Bretylium tosylate	PW	Tryptamine	0.972699	-1	0	178.089	3.29661	1.03082	FALSE	FALSE	FALSE	1	Prestw-942
Cs	Brimonidine L-tartrate	PW	Tryptamine	1.06581	1	0	184.599	3.15956	0.987967	FALSE	FALSE	FALSE	1	Prestw-1751
Cs	Brinzolamide	PW	Tryptamine	1.01514	1	0	190.567	3.74659	1.17153	FALSE	FALSE	FALSE	1	Prestw-365
Cs	Brivudine	PW	Tryptamine	1.02575	1	0	187.828	3.44817	1.07821	FALSE	FALSE	FALSE	1	Prestw-1924
Cs	Bromfenac	PW	Tryptamine	1.01151	0	0	184.072	3.8852	1.21487	FALSE	FALSE	FALSE	1	Prestw-1943
Cs	Bromhexine hydrochloride	PW	Tryptamine	1.05184	1	0	196.099	3.01196	0.941815	FALSE	FALSE	FALSE	1	Prestw-1246
Cs	Bromocryptine mesylate	PW	Tryptamine	0.867539	-1	0	158.379	3.8118	1.19192	FALSE	FALSE	FALSE	0	Prestw-121
Cs	Bromopride	PW	Tryptamine	1.00246	0	0	185.704	2.79634	0.874392	FALSE	FALSE	FALSE	1	Prestw-704
Cs	Bromperidol	PW	Tryptamine	1.02501	0	0	183.836	3.04405	0.951848	FALSE	FALSE	FALSE	1	Prestw-509
Cs	Brompheniramine maleate	PW	Tryptamine	1.19631	1	0.5	215.8	3.06592	0.958687	FALSE	FALSE	FALSE	1	Prestw-475
Cs	Broxyquinoline	PW	Tryptamine	0.918744	-1	0	168.009	3.13471	0.980196	FALSE	FALSE	FALSE	1	Prestw-1879
Cs	Bucetin	PW	Tryptamine	0.999438	0	0	183.157	3.1128	0.973347	FALSE	FALSE	FALSE	1	Prestw-1858
Cs	Bucladesine sodium salt	PW	Tryptamine	0.97571	0	0	176.336	2.98546	0.933527	FALSE	FALSE	FALSE	1	Prestw-813
Cs	Budesonide	PW	Tryptamine	0.933533	-1	0	167.404	3.61123	1.1292	FALSE	FALSE	FALSE	1	Prestw-518
Cs	Budralazine	PW	Tryptamine	0.980449	-1	0	178.471	3.59616	1.12449	FALSE	FALSE	FALSE	1	Prestw-1996
Cs	Bufexamac	PW	Tryptamine	0.988606	0	0	178.257	3.16262	0.988926	FALSE	FALSE	FALSE	1	Prestw-243
Cs	Buflomedil hydrochloride	PW	Tryptamine	1.08083	1	0	194.729	3.56377	1.11436	FALSE	FALSE	FALSE	1	Prestw-426
Cs	Buformin	PW	Tryptamine	1.05024	1	0	191.1	3.25712	1.01847	FALSE	FALSE	FALSE	1	Prestw-2009
Cs	Bumetanide	PW	Tryptamine	1.02613	1	0	185.171	3.8028	1.1891	FALSE	FALSE	FALSE	1	Prestw-276
Cs	Bunazosin hydrochloride	PW	Tryptamine	1.01756	1	0	185.203	3.35025	1.04759	FALSE	FALSE	FALSE	1	Prestw-1997
Cs	Bupivacaine hydrochloride	PW	Tryptamine	1.02087	0	0	184.234	3.6288	1.13469	FALSE	FALSE	FALSE	1	Prestw-305
Cs	Bupropion hydrochloride	PW	Tryptamine	0.987197	-1	0	178.068	3.06172	0.957373	FALSE	FALSE	FALSE	1	Prestw-249
Cs	Buspirone hydrochloride	PW	Tryptamine	1.04848	1	0	195.285	3.06264	0.957662	FALSE	FALSE	FALSE	1	Prestw-1283
Cs	Busulfan	PW	Tryptamine	1.04481	0	0	190.761	3.04212	0.951246	FALSE	FALSE	FALSE	1	Prestw-1179
Cs	Butacaine	PW	Tryptamine	0.972876	-1	0	175.829	3.54226	1.10763	FALSE	FALSE	FALSE	1	Prestw-831
Cs	Butalbital	PW	Tryptamine	1.0042	1	0	180.841	3.40608	1.06505	FALSE	FALSE	FALSE	1	Prestw-1251
Cs	Butamben	PW	Tryptamine	1.04054	1	0	187.939	4.35128	1.36061	FALSE	FALSE	FALSE	0	Prestw-761
Cs	Butenafine hydrochloride	PW	Tryptamine	0.917632	-1	0	167.126	3.59786	1.12502	FALSE	FALSE	FALSE	1	Prestw-1252
Cs	Butoconazole nitrate	PW	Tryptamine	1.07473	0	0.5	193.927	3.57921	1.11919	FALSE	FALSE	FALSE	1	Prestw-408
Cs	Butylparaben	PW	Tryptamine	0.984398	0	0	180.231	3.47077	1.08528	FALSE	FALSE	FALSE	1	Prestw-894
Cs	CAPTAN	PS	Tryptamine	1.03843	1	0	191.605	2.95042	0.922571	FALSE	FALSE	FALSE	1
Cs	CARBARYL	PS	Tryptamine	0.932661	-1	0	172.907	3.56642	1.11519	FALSE	FALSE	FALSE	1
Cs	CARBENDAZIM	PS	Tryptamine	0.967497	0	0	178.73	2.87253	0.898214	FALSE	FALSE	FALSE	1
Cs	CARBOSULFAN	PS	Tryptamine	0.96519	-1	0	178.06	3.40591	1.065	FALSE	FALSE	FALSE	1
Cs	CHLORANTRANILIPROL	PS	Tryptamine	0.953458	-1	0	175.873	2.86501	0.895865	FALSE	FALSE	FALSE	1
Cs	CHLORDECON; KEPONE	PS	Tryptamine	0.0206397	-1	1	3.8632	0	0	TRUE	FALSE	TRUE	1
Cs	CHLORFENAPYR	PS	Tryptamine	0.998609	0	0	184.294	2.84547	0.889754	FALSE	FALSE	FALSE	1
Cs	CHLORMEQUAT CHLORIDE	PS	Tryptamine	1.02632	0	0	190.164	3.37376	1.05495	FALSE	FALSE	FALSE	1
Cs	CHLOROTHALONIL	PS	Tryptamine	0.995481	-1	0	184.534	2.99585	0.936777	FALSE	FALSE	FALSE	1
Cs	CHLORPROPHAM	PS	Tryptamine	0.989065	0	0	183.5	3.36297	1.05157	FALSE	FALSE	FALSE	1
Cs	CHLORPYRIPHOS	PS	Tryptamine	1.01115	0	0	186.702	3.62131	1.13235	FALSE	FALSE	FALSE	1
Cs	CHLORPYRIPHOS-METHYL	PS	Tryptamine	0.98555	-1	0	182.659	3.24985	1.0162	FALSE	FALSE	FALSE	1
Cs	CLETHODIM (MIXTURE OF ISOMERS)	PS	Tryptamine	1.00934	1	0	186.266	2.96719	0.927817	FALSE	FALSE	FALSE	1
Cs	CLOMAZONE	PS	Tryptamine	1.01557	0	0	188.305	3.10986	0.972425	FALSE	FALSE	FALSE	1
Cs	CLOPYRALID	PS	Tryptamine	0.989992	-1	0	183.511	2.9271	0.915279	FALSE	FALSE	FALSE	1
Cs	CLOSANTEL	PS	Tryptamine	0.0183417	-1	1	3.35625	0	0	TRUE	FALSE	TRUE	1
Cs	CLOTHIANIDIN	PS	Tryptamine	0.952738	-1	0	175.795	3.0158	0.943014	FALSE	FALSE	FALSE	1
Cs	CYANTRANILIPROLE	PS	Tryptamine	1.20319	1	0	223.451	3.60913	1.12854	FALSE	FALSE	FALSE	1
Cs	CYHALOFOP-BUTYL	PS	Tryptamine	0.984758	-1	0	182.57	3.21606	1.00564	FALSE	FALSE	FALSE	1
Cs	CYMOXANIL	PS	Tryptamine	0.956109	-1	0	177.179	3.49602	1.09318	FALSE	FALSE	FALSE	1
Cs	CYPERMETHRIN (MIXTURE OF ISOMERS)	PS	Tryptamine	0.974694	0	0	180.522	3.61886	1.13159	FALSE	FALSE	FALSE	1
Cs	CYPROCONAZOL (MIXTURE OF DIASTEREOISOMER)	PS	Tryptamine	0.919847	-1	0	169.699	2.72048	0.85067	FALSE	FALSE	FALSE	1
Cs	CYPRODINIL	PS	Tryptamine	0.966207	0	0	178.414	3.01919	0.944074	FALSE	FALSE	FALSE	1
Cs	Caffeine	PW	Tryptamine	0.981605	0	0	183.004	3.66216	1.14513	FALSE	FALSE	FALSE	1	Prestw-1256
Cs	Calcipotriene	PW	Tryptamine	0.952202	-1	0	171.473	3.41382	1.06747	FALSE	FALSE	FALSE	1	Prestw-1257
Cs	Camostat mesylate	PW	Tryptamine	1.0102	1	0	183.894	3.42107	1.06974	FALSE	FALSE	FALSE	1	Prestw-2074
Cs	Camylofine chlorhydrate	PW	Tryptamine	0.95321	0	0	173.58	3.54411	1.10821	FALSE	FALSE	FALSE	1	Prestw-1498
Cs	Candesartan	PW	Tryptamine	1.03516	0	0	192.657	3.7114	1.16052	FALSE	FALSE	FALSE	1	Prestw-1258
Cs	Canrenoic acid potassium salt	PW	Tryptamine	1.04884	0	0	191.449	3.5202	1.10074	FALSE	FALSE	FALSE	1	Prestw-148
Cs	Canrenone	PW	Tryptamine	1.00062	0	0	185.275	3.2375	1.01234	FALSE	FALSE	FALSE	1	Prestw-1259
Cs	Capecitabine	PW	Tryptamine	0.981605	0	0	181.624	3.59296	1.12349	FALSE	FALSE	FALSE	1	Prestw-1828
Cs	Captopril	PW	Tryptamine	0.913936	-1	0	174.711	2.86185	0.894876	FALSE	FALSE	FALSE	1	Prestw-19
Cs	Carazolol	PW	Tryptamine	0.732263	-1	0.5	134.468	2.35901	0.737643	FALSE	FALSE	FALSE	1	Prestw-1922
Cs	Carbachol chloride	PW	Tryptamine	1.06708	0	0	192.867	3.03259	0.948264	FALSE	FALSE	FALSE	1	Prestw-880
Cs	Carbadox	PW	Tryptamine	0.00902971	-1	1	1.64105	0.00827079	0.00258621	TRUE	FALSE	TRUE	1	Prestw-1121
Cs	Carbamazepine	PW	Tryptamine	0.972854	0	0	186.051	3.09722	0.968473	FALSE	FALSE	FALSE	1	Prestw-52
Cs	Carbarsone	PW	Tryptamine	0.966461	-1	0	174.098	3.39578	1.06183	FALSE	FALSE	FALSE	1	Prestw-413
Cs	Carbazochrome	PW	Tryptamine	1.10398	1	0	199.019	2.96596	0.927431	FALSE	FALSE	FALSE	1	Prestw-1929
Cs	Carbazochrome sodium sulfonate	PW	Tryptamine	0.976031	-1	0	175.922	3.37015	1.05382	FALSE	FALSE	FALSE	1	Prestw-1938
Cs	Carbenicillin disodium salt	PW	Tryptamine	0.0162439	-1	1	3.05823	0	0	TRUE	FALSE	TRUE	1	Prestw-2106
Cs	Carbenoxolone disodium salt	PW	Tryptamine	0.924698	-1	0	167.12	3.39681	1.06215	FALSE	FALSE	FALSE	1	Prestw-837
Cs	Carbetapentane citrate	PW	Tryptamine	1.02425	0	0	192.309	3.4648	1.08341	FALSE	FALSE	FALSE	1	Prestw-387
Cs	Carbidopa	PW	Tryptamine	1.03755	1	0	188.972	2.97322	0.929701	FALSE	FALSE	FALSE	1	Prestw-1177
Cs	Carbimazole	PW	Tryptamine	0.937149	-1	0	168.729	3.11049	0.972623	FALSE	FALSE	FALSE	1	Prestw-439
Cs	Carbinoxamine maleate salt	PW	Tryptamine	0.980551	0	0	177.212	3.85076	1.2041	FALSE	FALSE	FALSE	1	Prestw-801
Cs	Carisoprodol	PW	Tryptamine	1.00627	0	0	181.245	3.28295	1.02655	FALSE	FALSE	FALSE	1	Prestw-423
Cs	Carmofur	PW	Tryptamine	0.871752	-1	0.5	156.498	3.1507	0.985196	FALSE	FALSE	FALSE	1	Prestw-1771
Cs	Carprofen	PW	Tryptamine	0.957748	-1	0	178.462	3.34235	1.04512	FALSE	FALSE	FALSE	1	Prestw-1261
Cs	Carteolol hydrochloride	PW	Tryptamine	0.985051	0	0	177.344	3.07057	0.960143	FALSE	FALSE	FALSE	1	Prestw-446
Cs	Carvedilol	PW	Tryptamine	1.02995	1	0	191.786	2.98828	0.934408	FALSE	FALSE	FALSE	1	Prestw-1262
Cs	Catechol	XE	Tryptamine	0.972159	-1	0	175.753	3.53578	1.10561	FALSE	FALSE	FALSE	1
Cs	Cefaclor hydrate	PW	Tryptamine	0.845755	-1	0.5	151.637	1.90028	0.594202	FALSE	FALSE	FALSE	0	Prestw-485
Cs	Cefadroxil	PW	Tryptamine	0.973555	0	0	175.45	2.87108	0.897763	FALSE	FALSE	FALSE	1	Prestw-434
Cs	Cefamandole sodium salt	PW	Tryptamine	0.020359	-1	1	3.79702	0	0	TRUE	FALSE	TRUE	1	Prestw-747
Cs	Cefazolin sodium salt	PW	Tryptamine	0.0380883	-1	1	6.87348	0	0	TRUE	FALSE	TRUE	1	Prestw-736
Cs	Cefcapene pivoxil hydrochloride monohydrate	PW	Tryptamine	1.09897	1	0	198.048	2.2908	0.716315	FALSE	FALSE	FALSE	0	Prestw-1927
Cs	Cefdinir	PW	Tryptamine	0.0306715	-1	1	5.74893	0	0	TRUE	FALSE	TRUE	1	Prestw-1263
Cs	Cefditoren Pivoxil	PW	Tryptamine	0.951353	0	0	178.632	2.58679	0.808867	FALSE	FALSE	FALSE	1	Prestw-1840
Cs	Cefepime hydrochloride	PW	Tryptamine	0.052046	-1	1	9.57719	0	0	TRUE	FALSE	TRUE	1	Prestw-1118
Cs	Cefixime	PW	Tryptamine	0.826392	-1	0	148.888	0.916138	0.286469	FALSE	FALSE	FALSE	0	Prestw-462
Cs	Cefmetazole sodium salt	PW	Tryptamine	0.0521453	-1	1	9.61907	0	0	TRUE	FALSE	TRUE	1	Prestw-700
Cs	Cefoperazone dihydrate	PW	Tryptamine	0.0132197	-1	1	2.49144	0	0	TRUE	FALSE	TRUE	1	Prestw-327
Cs	Ceforanide	PW	Tryptamine	0.0212282	-1	1	3.81525	0	0	TRUE	FALSE	TRUE	1	Prestw-470
Cs	Cefotaxime sodium salt	PW	Tryptamine	0.0285855	-1	1	5.22409	0.0040162	0.00125583	TRUE	FALSE	TRUE	1	Prestw-139
Cs	Cefotetan	PW	Tryptamine	0.0152449	-1	1	2.71252	0	0	TRUE	FALSE	TRUE	1	Prestw-473
Cs	Cefotiam hydrochloride	PW	Tryptamine	0.0153912	-1	1	2.75339	0	0	TRUE	FALSE	TRUE	1	Prestw-482
Cs	Cefoxitin sodium salt	PW	Tryptamine	0.0448691	-1	1	8.10619	0	0	TRUE	FALSE	TRUE	1	Prestw-832
Cs	Cefozopran hydrochloride	PW	Tryptamine	0.0264482	-1	1	4.76766	0	0	TRUE	FALSE	TRUE	1	Prestw-1972
Cs	Cefpiramide	PW	Tryptamine	0.0275388	-1	1	4.76485	0	0	TRUE	FALSE	TRUE	1	Prestw-1726
Cs	Cefpirome sulfate	PW	Tryptamine	0.0112343	-1	1	2.01748	0.00537666	0.00168124	TRUE	FALSE	TRUE	1	Prestw-2028
Cs	Cefpodoxime proxetil	PW	Tryptamine	0.946117	0	0	163.816	3.35304	1.04847	FALSE	FALSE	FALSE	1	Prestw-1727
Cs	Cefprozil	PW	Tryptamine	0.323907	-1	1	55.9231	1.29269	0.404214	TRUE	FALSE	TRUE	1	Prestw-1728
Cs	Cefsulodin Sodium Salt Hydrate	PW	Tryptamine	0.83818	-1	0	151.104	1.77384	0.554663	FALSE	FALSE	FALSE	0	Prestw-1965
Cs	Cefsulodin sodium salt	PW	Tryptamine	0.876131	-1	0	158.346	1.95898	0.612555	FALSE	FALSE	FALSE	0	Prestw-814
Cs	Ceftazidime pentahydrate	PW	Tryptamine	1.04161	1	0	186.762	2.49778	0.781034	FALSE	FALSE	FALSE	0	Prestw-489
Cs	Ceftezole	PW	Tryptamine	0.0130894	-1	1	2.35061	0	0	TRUE	FALSE	TRUE	1	Prestw-1928
Cs	Ceftibuten	PW	Tryptamine	1.02085	0	0	176.87	1.59992	0.500281	FALSE	FALSE	FALSE	0	Prestw-1729
Cs	Cefuroxime axetil	PW	Tryptamine	1.02553	1	0	177.618	2.15102	0.672605	FALSE	FALSE	FALSE	0	Prestw-1730
Cs	Cefuroxime sodium salt	PW	Tryptamine	0.0309593	-1	1	5.73	0	0	TRUE	FALSE	TRUE	1	Prestw-720
Cs	Celecoxib	PW	Tryptamine	0.9671	-1	0	180.079	2.91777	0.912363	FALSE	FALSE	FALSE	1	Prestw-1371
Cs	Celiprolol hydrochloride	PW	Tryptamine	0.987879	-1	0	179.921	3.30593	1.03374	FALSE	FALSE	FALSE	1	Prestw-1132
Cs	Cephalexin monohydrate	PW	Tryptamine	1.1684	1	0	213.929	3.06315	0.957822	FALSE	FALSE	FALSE	1	Prestw-358
Cs	Cephalosporanic acid, 7-amino	PW	Tryptamine	1.04389	1	0	187.987	3.35242	1.04827	FALSE	FALSE	FALSE	1	Prestw-424
Cs	Cephalothin sodium salt	PW	Tryptamine	0.0346148	-1	1	6.41013	0	0	TRUE	FALSE	TRUE	1	Prestw-719
Cs	Cepharanthine	PW	Tryptamine	0.993477	0	0	181.79	3.08496	0.964641	FALSE	FALSE	FALSE	1	Prestw-1888
Cs	Cephradine monohydrate	PW	Tryptamine	1.03829	1	0	187.159	3.56123	1.11357	FALSE	FALSE	FALSE	1	Prestw-2029
Cs	Cetirizine dihydrochloride	PW	Tryptamine	1.03071	1	0	184.843	3.25043	1.01638	FALSE	FALSE	FALSE	1	Prestw-503
Cs	Chenodiol	PW	Tryptamine	1.03403	1	0	186.459	3.38539	1.05858	FALSE	FALSE	FALSE	1	Prestw-285
Cs	Chicago sky blue 6B	PW	Tryptamine	0.634831	-1	1	115.553	0.945432	0.295629	TRUE	FALSE	TRUE	0	Prestw-425
Cs	Chloramine-T hydrate	PW	Tryptamine	0.931087	-1	0	167.85	3.10162	0.969851	FALSE	FALSE	FALSE	1	Prestw-2041
Cs	Chloramphenicol	PW	Tryptamine	0.640217	-1	0.5	123.057	4.00048	1.25092	FALSE	FALSE	FALSE	0	Prestw-31
Cs	Chlorcyclizine hydrochloride	PW	Tryptamine	0.978919	0	0	181.401	3.68337	1.15176	FALSE	FALSE	FALSE	1	Prestw-706
Cs	Chlorhexidine	PW	Tryptamine	0.0319606	-1	1	5.82914	0.00975362	0.00304987	TRUE	FALSE	TRUE	1	Prestw-143
Cs	Chlormadinone acetate	PW	Tryptamine	0.965356	0	0	178.608	3.24339	1.01418	FALSE	FALSE	FALSE	1	Prestw-1374
Cs	Chlormezanone	PW	Tryptamine	0.943995	-1	0	177.219	3.62048	1.13209	FALSE	FALSE	FALSE	1	Prestw-336
Cs	Chlormidazole	PW	Tryptamine	1.00473	1	0	181.105	2.96463	0.927016	FALSE	FALSE	FALSE	1	Prestw-2068
Cs	Chloropyramine hydrochloride	PW	Tryptamine	1.05059	1	0	189.87	2.85933	0.894089	FALSE	FALSE	FALSE	1	Prestw-807
Cs	Chloroquine diphosphate	PW	Tryptamine	1.10112	1	0	197.517	3.40643	1.06516	FALSE	FALSE	FALSE	1	Prestw-548
Cs	Chlorothiazide	PW	Tryptamine	0.969889	0	0	174.761	3.34226	1.0451	FALSE	FALSE	FALSE	1	Prestw-251
Cs	Chlorotrianisene	PW	Tryptamine	0.978311	0	0	176.662	3.42319	1.0704	FALSE	FALSE	FALSE	1	Prestw-757
Cs	Chloroxine	PW	Tryptamine	1.01626	1	0	185.52	3.58582	1.12125	FALSE	FALSE	FALSE	1	Prestw-1474
Cs	Chlorpheniramine maleate	PW	Tryptamine	1.04521	1	0	190.803	2.33414	0.729867	FALSE	FALSE	FALSE	0	Prestw-117
Cs	Chlorphensin carbamate	PW	Tryptamine	0.995893	0	0	178.84	3.27695	1.02467	FALSE	FALSE	FALSE	1	Prestw-234
Cs	Chlorpromazine Sulfoxide	PW	Tryptamine	1.06079	1	0	193.034	3.03311	0.948428	FALSE	FALSE	FALSE	1	Prestw-1998
Cs	Chlorpromazine hydrochloride	PW	Tryptamine	1.06427	1	0	203.27	3.15216	0.985652	FALSE	FALSE	FALSE	1	Prestw-64
Cs	Chlorpropamide	PW	Tryptamine	0.956403	-1	0	179.573	2.92117	0.913426	FALSE	FALSE	FALSE	1	Prestw-323
Cs	Chlorprothixene hydrochloride	PW	Tryptamine	0.996495	0	0	187.059	3.28194	1.02623	FALSE	FALSE	FALSE	1	Prestw-348
Cs	Chlorquinaldol	PW	Tryptamine	0.517693	-1	1	93.2516	2.32243	0.726203	TRUE	FALSE	TRUE	1	Prestw-2037
Cs	Chlortetracycline hydrochloride	PW	Tryptamine	0.0171694	-1	1	3.13828	0.0261053	0.0081629	TRUE	FALSE	TRUE	1	Prestw-145
Cs	Chlorthalidone	PW	Tryptamine	1.00379	1	0	188.435	3.05464	0.955161	FALSE	FALSE	FALSE	1	Prestw-351
Cs	Chlorzoxazone	PW	Tryptamine	1.03641	1	0	186.113	3.19675	0.999597	FALSE	FALSE	FALSE	1	Prestw-163
Cs	Cholecalciferol	PW	Tryptamine	0.974904	-1	0	178.529	2.91943	0.912882	FALSE	FALSE	FALSE	1	Prestw-429
Cs	Chromocarb	PW	Tryptamine	1.00643	0	0	184.128	3.02112	0.944678	FALSE	FALSE	FALSE	1	Prestw-1866
Cs	Cianidanol	PW	Tryptamine	1.25734	1	1	226.655	3.32538	1.03982	TRUE	TRUE	FALSE	1	Prestw-1934
Cs	Ciclesonide	PW	Tryptamine	0.953234	-1	0	172.279	3.4664	1.08391	FALSE	FALSE	FALSE	1	Prestw-1801
Cs	Ciclopirox ethanolamine	PW	Tryptamine	1.04487	1	0	187.403	3.07731	0.962249	FALSE	FALSE	FALSE	1	Prestw-541
Cs	Cilnidipine	PW	Tryptamine	0.918326	-1	0	171.159	3.81198	1.19197	FALSE	FALSE	FALSE	0	Prestw-1376
Cs	Cilostazol	PW	Tryptamine	1.01672	0	0	185.19	3.38994	1.06001	FALSE	FALSE	FALSE	1	Prestw-587
Cs	Cimetidine	PW	Tryptamine	0.980907	0	0	187.296	3.29624	1.0307	FALSE	FALSE	FALSE	1	Prestw-26
Cs	Cinacalcet hydrochloride	PW	Tryptamine	0.995078	0	0	181.026	2.93611	0.918096	FALSE	FALSE	FALSE	1	Prestw-1988
Cs	Cinepazide maleate	PW	Tryptamine	1.07319	1	0	195.228	3.61319	1.12981	FALSE	FALSE	FALSE	1	Prestw-2091
Cs	Cinnarizine	PW	Tryptamine	0.969303	-1	0	174.91	3.49907	1.09413	FALSE	FALSE	FALSE	1	Prestw-278
Cs	Cinoxacin	PW	Tryptamine	0.72408	-1	1	130.754	1.74993	0.547188	TRUE	FALSE	TRUE	1	Prestw-780
Cs	Ciprofibrate	PW	Tryptamine	1.03918	1	0	191.289	2.75302	0.860847	FALSE	FALSE	FALSE	1	Prestw-1076
Cs	Ciprofloxacin hydrochloride monohydrate	PW	Tryptamine	0.0372912	-1	1	6.81146	0	0	TRUE	FALSE	TRUE	1	Prestw-113
Cs	Cisapride	PW	Tryptamine	0.971521	-1	0	174.897	2.92055	0.91323	FALSE	FALSE	FALSE	1	Prestw-430
Cs	Cisatracurium besylate	PW	Tryptamine	1.04658	1	0	181.306	4.46354	1.39571	FALSE	FALSE	FALSE	0	Prestw-1745
Cs	Citalopram hydrobromide	PW	Tryptamine	0.9549	-1	0	176.83	2.95152	0.922915	FALSE	FALSE	FALSE	1	Prestw-692
Cs	Citiolone	PW	Tryptamine	1.05159	0	0	194.96	3.68926	1.1536	FALSE	FALSE	FALSE	1	Prestw-644
Cs	Cladribine	PW	Tryptamine	1.0593	1	0	197.21	3.08386	0.964296	FALSE	FALSE	FALSE	1	Prestw-1484
Cs	Clarithromycin	PW	Tryptamine	0.0515035	-1	1	9.64299	0	0	TRUE	FALSE	TRUE	1	Prestw-1378
Cs	Clavulanate potassium salt	PW	Tryptamine	1.01224	0	0	188.644	2.82268	0.882627	FALSE	FALSE	FALSE	1	Prestw-1315
Cs	Clebopride maleate	PW	Tryptamine	1.0135	1	0	190.265	3.35155	1.048	FALSE	FALSE	FALSE	1	Prestw-380
Cs	Clemastine fumarate	PW	Tryptamine	1.00472	0	0	181.259	3.85015	1.20391	FALSE	FALSE	FALSE	1	Prestw-306
Cs	Clemizole hydrochloride	PW	Tryptamine	1.11208	1	0	199.679	3.68603	1.15259	FALSE	FALSE	FALSE	1	Prestw-227
Cs	Clenbuterol hydrochloride	PW	Tryptamine	0.985857	0	0	185.042	3.30146	1.03234	FALSE	FALSE	FALSE	1	Prestw-345
Cs	Clevidipine	PW	Tryptamine	0.829392	-1	0	149.461	2.64907	0.828343	FALSE	FALSE	FALSE	1	Prestw-1985
Cs	Clidinium bromide	PW	Tryptamine	0.951528	-1	0	171.964	3.25363	1.01738	FALSE	FALSE	FALSE	1	Prestw-822
Cs	Climbazole	PW	Tryptamine	1.03819	1	0	190.081	3.90775	1.22192	FALSE	FALSE	FALSE	1	Prestw-1900
Cs	Clinafloxacin	PW	Tryptamine	0.051432	-1	1	9.2934	0.0285316	0.0089216	TRUE	FALSE	TRUE	1	Prestw-1379
Cs	Clindamycin Phosphate	PW	Tryptamine	0.917217	-1	0	167.747	2.67503	0.836458	FALSE	FALSE	FALSE	1	Prestw-1201
Cs	Clindamycin hydrochloride	PW	Tryptamine	0.0905178	-1	1	16.5387	2.876	0.899302	TRUE	FALSE	TRUE	0	Prestw-137
Cs	Clioquinol	PW	Tryptamine	0.975942	0	0	178.683	2.80021	0.875602	FALSE	FALSE	FALSE	1	Prestw-886
Cs	Clobetasol propionate	PW	Tryptamine	1.01651	0	0	183.614	4.36439	1.36471	FALSE	FALSE	FALSE	0	Prestw-781
Cs	Clobutinol hydrochloride	PW	Tryptamine	1.01699	0	0	183.243	2.96131	0.925978	FALSE	FALSE	FALSE	1	Prestw-1380
Cs	Clocortolone pivalate	PW	Tryptamine	1.0377	1	0	191.023	3.40496	1.0647	FALSE	FALSE	FALSE	1	Prestw-1119
Cs	Clodronate disodium	PW	Tryptamine	0.972909	-1	0	178.149	3.16517	0.989721	FALSE	FALSE	FALSE	1	Prestw-1381
Cs	Clofazimine	PW	Tryptamine	0.0320985	-1	1	6.04666	0.763746	0.238817	TRUE	FALSE	TRUE	1	Prestw-376
Cs	Clofibrate	PW	Tryptamine	1.03588	1	0	192.923	3.96612	1.24017	FALSE	FALSE	FALSE	1	Prestw-1383
Cs	Clofibric acid	PW	Tryptamine	0.981753	-1	0	177.314	3.55489	1.11158	FALSE	FALSE	FALSE	1	Prestw-783
Cs	Clofilium tosylate	PW	Tryptamine	1.31666	0	0.5	236.277	3.83485	1.19912	FALSE	FALSE	FALSE	1	Prestw-319
Cs	Clofoctol	PW	Tryptamine	0.0134341	-1	1	2.52917	0.00138934	0.000434436	TRUE	FALSE	TRUE	1	Prestw-1883
Cs	Clomipramine hydrochloride	PW	Tryptamine	1.04281	0	0	188.301	3.43334	1.07358	FALSE	FALSE	FALSE	1	Prestw-269
Cs	Clonidine hydrochloride	PW	Tryptamine	0.952728	-1	0	171.772	2.73746	0.855981	FALSE	FALSE	FALSE	1	Prestw-248
Cs	Clonixin lysinate	PW	Tryptamine	0.95876	-1	0	176.49	3.62644	1.13396	FALSE	FALSE	FALSE	1	Prestw-1104
Cs	Clopamide	PW	Tryptamine	1.06859	1	0	200.624	3.47358	1.08616	FALSE	FALSE	FALSE	1	Prestw-354
Cs	Cloperastine hydrochloride	PW	Tryptamine	1.0083	0	0	182.165	3.64218	1.13888	FALSE	FALSE	FALSE	1	Prestw-793
Cs	Clopidogrel	PW	Tryptamine	0.985914	-1	0	170.79	3.21517	1.00536	FALSE	FALSE	FALSE	1	Prestw-1701
Cs	Clopidol	PW	Tryptamine	0.997884	-1	0	179.87	3.78237	1.18272	FALSE	FALSE	FALSE	1	Prestw-2056
Cs	Clorgyline hydrochloride	PW	Tryptamine	0.960138	-1	0	180.243	3.25591	1.01809	FALSE	FALSE	FALSE	1	Prestw-344
Cs	Clorsulon	PW	Tryptamine	0.998368	-1	0	179.036	3.31694	1.03718	FALSE	FALSE	FALSE	1	Prestw-540
Cs	Closantel	PW	Tryptamine	0.0178012	-1	1	3.20055	0.0400172	0.012513	TRUE	FALSE	TRUE	1	Prestw-1385
Cs	Clotrimazole	PW	Tryptamine	0.977275	-1	0	176.345	3.10254	0.970137	FALSE	FALSE	FALSE	1	Prestw-267
Cs	Cloxacillin sodium salt	PW	Tryptamine	0.0210622	-1	1	3.77464	0	0	TRUE	FALSE	TRUE	1	Prestw-186
Cs	Clozapine	PW	Tryptamine	1.0249	0	0	192.426	3.22107	1.0072	FALSE	FALSE	FALSE	1	Prestw-350
Cs	Coenzyme M	PW	Tryptamine	1.02278	0	0	190.749	2.93104	0.916511	FALSE	FALSE	FALSE	1	Prestw-1487
Cs	Colchicine	PW	Tryptamine	1.01782	1	0	191.076	3.17232	0.991958	FALSE	FALSE	FALSE	1	Prestw-363
Cs	Colistin sulfate	PW	Tryptamine	1.01549	0	0	182.08	3.2223	1.00759	FALSE	FALSE	FALSE	1	Prestw-486
Cs	Corticosterone	PW	Tryptamine	0.971363	-1	0	174.891	3.17771	0.993642	FALSE	FALSE	FALSE	1	Prestw-432
Cs	Cortisol acetate	PW	Tryptamine	0.974896	-1	0	178.492	3.59928	1.12546	FALSE	FALSE	FALSE	1	Prestw-1486
Cs	Cortisone	PW	Tryptamine	0.973767	-1	0	175.58	3.68811	1.15324	FALSE	FALSE	FALSE	1	Prestw-273
Cs	Cresopirine	PW	Tryptamine	1.05842	1	0	190.775	3.31382	1.0362	FALSE	FALSE	FALSE	1	Prestw-2062
Cs	Crisaborole	PW	Tryptamine	0.949699	-1	0	172.918	3.38799	1.05939	FALSE	FALSE	FALSE	1	Prestw-2057
Cs	Cromolyn disodium salt	PW	Tryptamine	0.983414	-1	0	177.732	3.39466	1.06148	FALSE	FALSE	FALSE	1	Prestw-812
Cs	Crotamiton	PW	Tryptamine	1.01	0	0	184.918	2.78497	0.870838	FALSE	FALSE	FALSE	1	Prestw-951
Cs	Cyanocobalamin	PW	Tryptamine	0.971857	0	0	174.932	3.64528	1.13985	FALSE	FALSE	FALSE	1	Prestw-433
Cs	Cyclacillin	PW	Tryptamine	0.0131628	-1	1	2.47808	0	0	TRUE	FALSE	TRUE	1	Prestw-2107
Cs	Cyclamic acid_50uM	SW	Tryptamine	1.03264	0	0	187.743	3.69506	1.15542	FALSE	FALSE	FALSE	1
Cs	Cyclandelate	PW	Tryptamine	1.04415	1	0	191.345	2.99697	0.937126	FALSE	FALSE	FALSE	1	Prestw-1890
Cs	Cyclizine hydrochloride	PW	Tryptamine	0.968084	-1	0	173.587	3.13836	0.981338	FALSE	FALSE	FALSE	1	Prestw-510
Cs	Cyclobenzaprine hydrochloride	PW	Tryptamine	1.19444	1	0.5	215.131	2.75525	0.861543	FALSE	FALSE	FALSE	0	Prestw-445
Cs	Cyclofenil	PW	Tryptamine	0.873403	0	0.5	158.694	2.95416	0.923742	FALSE	FALSE	FALSE	1	Prestw-2067
Cs	Cycloheximide	PW	Tryptamine	0.956185	-1	0	172.703	3.73566	1.16811	FALSE	FALSE	FALSE	1	Prestw-790
Cs	Cyclopenthiazide	PW	Tryptamine	1.02744	0	0	190.232	4.26829	1.33466	FALSE	FALSE	FALSE	0	Prestw-994
Cs	Cyclopentolate hydrochloride	PW	Tryptamine	1.01221	0	0	186.321	2.63251	0.823165	FALSE	FALSE	FALSE	1	Prestw-1095
Cs	Cyclophosphamide	PW	Tryptamine	0.997405	0	0	182.565	3.18721	0.996612	FALSE	FALSE	FALSE	1	Prestw-1481
Cs	Cyclosporin A	PW	Tryptamine	0.92953	-1	0	167.497	3.19284	0.998373	FALSE	FALSE	FALSE	1	Prestw-435
Cs	Cycotiamine	PW	Tryptamine	1.02334	1	0	186.278	3.08275	0.96395	FALSE	FALSE	FALSE	1	Prestw-1999
Cs	Cyproheptadine hydrochloride	PW	Tryptamine	1.17578	1	0	214.646	2.18469	0.683133	FALSE	FALSE	FALSE	0	Prestw-103
Cs	Cyproterone acetate	PW	Tryptamine	0.986063	-1	0	181.511	3.73231	1.16706	FALSE	FALSE	FALSE	1	Prestw-1074
Cs	Cyromazine	PW	Tryptamine	1.02501	1	0	187.666	3.42879	1.07215	FALSE	FALSE	FALSE	1	Prestw-1856
Cs	Cytarabine	PW	Tryptamine	0.966703	-1	0	176.059	3.05683	0.955845	FALSE	FALSE	FALSE	1	Prestw-1134
Cs	D(-) Fructose_50uM	SW	Tryptamine	0.929355	-1	0	169.034	3.22016	1.00692	FALSE	FALSE	FALSE	1
Cs	D,L-Penicillamine	PW	Tryptamine	0.992933	-1	0	183.951	3.36828	1.05323	FALSE	FALSE	FALSE	1	Prestw-1477
Cs	D-Pantethine	PW	Tryptamine	1.029	0	0	187.983	3.50079	1.09467	FALSE	FALSE	FALSE	1	Prestw-1887
Cs	D-Tagatose_50uM	SW	Tryptamine	0.990875	0	0	180.272	3.05908	0.956548	FALSE	FALSE	FALSE	1
Cs	D-allose_50uM	SW	Tryptamine	1.02077	1	0	185.636	3.46147	1.08237	FALSE	FALSE	FALSE	1
Cs	D-cycloserine	PW	Tryptamine	0.95845	-1	0	176.427	3.12314	0.976578	FALSE	FALSE	FALSE	1	Prestw-1086
Cs	D-phenylalanine	PW	Tryptamine	1.09956	1	0	201.007	3.61484	1.13033	FALSE	FALSE	FALSE	1	Prestw-1863
Cs	DBNA (N-nitrosodibutylamine)	XE	Tryptamine	1.00912	1	0	182.438	2.52297	0.78891	FALSE	FALSE	FALSE	1
Cs	DELTAMETHRIN	PS	Tryptamine	0.957538	0	0	176.835	3.59257	1.12337	FALSE	FALSE	FALSE	1
Cs	DIAZINON	PS	Tryptamine	1.03204	1	0	191.261	3.18641	0.996363	FALSE	FALSE	FALSE	1
Cs	DICAMBA	PS	Tryptamine	0.999269	0	0	184.422	3.36451	1.05205	FALSE	FALSE	FALSE	1
Cs	DICHLOROPHEN	PS	Tryptamine	0.556841	-1	0.5	104.023	2.55719	0.799613	FALSE	FALSE	FALSE	1
Cs	DICHLORVOS; DDVP	PS	Tryptamine	1.05343	0	0	194.541	3.37081	1.05402	FALSE	FALSE	FALSE	1
Cs	DIFENOCONAZOL	PS	Tryptamine	0.964035	-1	0	177.877	3.70387	1.15817	FALSE	FALSE	FALSE	1
Cs	DIFLUBENZURON	PS	Tryptamine	0.91861	-1	0	170.282	3.32959	1.04113	FALSE	FALSE	FALSE	1
Cs	DIFLUFENICAN	PS	Tryptamine	0.987456	0	0	182.169	2.97622	0.930638	FALSE	FALSE	FALSE	1
Cs	DIMETHENAMID	PS	Tryptamine	1.02458	1	0	189.056	3.37564	1.05553	FALSE	FALSE	FALSE	1
Cs	DIMETHOATE	PS	Tryptamine	1.0097	1	0	187.16	3.17263	0.992054	FALSE	FALSE	FALSE	1
Cs	DIMETHOMORPH (MIXTURE OF E AND Z ISOMERS)	PS	Tryptamine	1.1063	0	0.5	203.9	3.76098	1.17603	FALSE	FALSE	FALSE	1
Cs	DINOCAP (MIXTURE OF ISOMERS)	PS	Tryptamine	1.05865	1	0	196.13	2.91082	0.910188	FALSE	FALSE	FALSE	1
Cs	DINOTEFURAN	PS	Tryptamine	0.993163	0	0	183.265	3.40763	1.06554	FALSE	FALSE	FALSE	1
Cs	DITHIANON	PS	Tryptamine	0.876945	-1	0	162.717	3.63183	1.13564	FALSE	FALSE	FALSE	0
Cs	DIURON	PS	Tryptamine	0.946859	-1	0	174.699	3.36105	1.05097	FALSE	FALSE	FALSE	1
Cs	DMNA (N-nitrosodiethanolamine)	XE	Tryptamine	0.994491	0	0	179.77	3.03884	0.95022	FALSE	FALSE	FALSE	1
Cs	DO 897/99	PW	Tryptamine	1.12932	1	0.5	206.278	2.6427	0.82635	FALSE	FALSE	FALSE	0	Prestw-559
Cs	DODIN	PS	Tryptamine	0.92716	-1	0	171.908	3.51516	1.09916	FALSE	FALSE	FALSE	1
Cs	Dacarbazine	PW	Tryptamine	1.00307	0	0	182.704	2.62859	0.821938	FALSE	FALSE	FALSE	1	Prestw-574
Cs	Dalfampridine	PW	Tryptamine	1.00304	0	0	180.813	3.02695	0.946502	FALSE	FALSE	FALSE	1	Prestw-1941
Cs	Danazol	PW	Tryptamine	0.887053	-1	0	161.948	2.889	0.903365	FALSE	FALSE	FALSE	1	Prestw-105
Cs	Danthron	PW	Tryptamine	1.0224	0	0	177.123	2.97745	0.931022	FALSE	FALSE	FALSE	1	Prestw-1703
Cs	Dantrolene sodium salt	PW	Tryptamine	0.968246	0	0	174.479	3.33414	1.04256	FALSE	FALSE	FALSE	1	Prestw-291
Cs	Dapsone	PW	Tryptamine	1.02898	1	0	196.655	3.37493	1.05531	FALSE	FALSE	FALSE	1	Prestw-35
Cs	Darifenacin hydrobromide	PW	Tryptamine	1.18632	1	0	219.619	3.32237	1.03888	FALSE	FALSE	FALSE	1	Prestw-1514
Cs	Darunavir	PW	Tryptamine	1.00993	0	0	186.87	3.65607	1.14322	FALSE	FALSE	FALSE	1	Prestw-1802
Cs	Dasabuvir	PW	Tryptamine	0.847315	-1	0.5	156.919	3.31696	1.03719	FALSE	FALSE	FALSE	1	Prestw-1834
Cs	Daunorubicin hydrochloride	PW	Tryptamine	0.940976	-1	0	168.74	3.09378	0.967398	FALSE	FALSE	FALSE	1	Prestw-487
Cs	Debrisoquin sulfate	PW	Tryptamine	1.02746	1	0	192.868	3.53412	1.10509	FALSE	FALSE	FALSE	1	Prestw-372
Cs	Decamethonium bromide	PW	Tryptamine	1.13332	1	0	209.88	3.02927	0.947228	FALSE	FALSE	FALSE	1	Prestw-968
Cs	Deferiprone	PW	Tryptamine	1.05362	1	0	192.891	3.20711	1.00284	FALSE	FALSE	FALSE	1	Prestw-1896
Cs	Deferoxamine mesylate	PW	Tryptamine	1.04331	1	0	188.385	2.98681	0.933951	FALSE	FALSE	FALSE	1	Prestw-725
Cs	Deflazacort	PW	Tryptamine	1.02234	1	0	184.767	3.13813	0.981268	FALSE	FALSE	FALSE	1	Prestw-1509
Cs	Dehydrocholic acid	PW	Tryptamine	0.959975	0	0	175.275	2.9316	0.916686	FALSE	FALSE	FALSE	1	Prestw-123
Cs	Dehydroisoandosterone 3-acetate	PW	Tryptamine	0.937447	-1	0	171.635	2.89375	0.904852	FALSE	FALSE	FALSE	1	Prestw-937
Cs	Delapril Hydrochloride	PW	Tryptamine	0.958112	-1	0	172.693	3.70539	1.15864	FALSE	FALSE	FALSE	1	Prestw-1969
Cs	Delavirdine	PW	Tryptamine	0.96539	0	0	173.734	3.28859	1.02832	FALSE	FALSE	FALSE	1	Prestw-1796
Cs	Demecarium bromide	PW	Tryptamine	0.870598	-1	0	158.552	2.37879	0.743827	FALSE	FALSE	FALSE	1	Prestw-616
Cs	Demeclocycline hydrochloride	PW	Tryptamine	0.0455316	-1	1	8.21259	0	0	TRUE	FALSE	TRUE	1	Prestw-753
Cs	Denatonium benzoate	PW	Tryptamine	0.998825	0	0	184.893	2.91311	0.910904	FALSE	FALSE	FALSE	1	Prestw-961
Cs	Deoxycorticosterone	PW	Tryptamine	0.962757	0	0	176.269	3.77052	1.17901	FALSE	FALSE	FALSE	1	Prestw-957
Cs	Deptropine citrate	PW	Tryptamine	1.17161	1	0	216.853	2.64116	0.825869	FALSE	FALSE	FALSE	0	Prestw-1013
Cs	Dequalinium dichloride	PW	Tryptamine	0.95076	-1	0	178.461	3.17422	0.992552	FALSE	FALSE	FALSE	1	Prestw-388
Cs	Desipramine hydrochloride	PW	Tryptamine	0.981515	-1	0	184.263	3.06921	0.959715	FALSE	FALSE	FALSE	1	Prestw-343
Cs	Desloratadine	PW	Tryptamine	1.10702	1	0	206.567	2.94726	0.921582	FALSE	FALSE	FALSE	1	Prestw-1390
Cs	Desonide	PW	Tryptamine	1.18043	1	0.5	204.571	3.16538	0.989788	FALSE	FALSE	FALSE	1	Prestw-1704
Cs	Dexamethasone acetate	PW	Tryptamine	1.0612	1	0	193.706	3.35021	1.04758	FALSE	FALSE	FALSE	1	Prestw-130
Cs	Dexfenfluramine hydrochloride	PW	Tryptamine	1.27814	1	0.5	232.851	3.30114	1.03224	FALSE	FALSE	FALSE	1	Prestw-1392
Cs	Dexrazoxane hydrochloride	PW	Tryptamine	0.997386	0	0	185.933	4.0259	1.25886	FALSE	FALSE	FALSE	0	Prestw-1830
Cs	Dextromethorphan hydrobromide monohydrate	PW	Tryptamine	0.991485	0	0	186.112	3.35241	1.04827	FALSE	FALSE	FALSE	1	Prestw-359
Cs	Diacerein	PW	Tryptamine	1.0159	0	0	186	2.96139	0.926	FALSE	FALSE	FALSE	1	Prestw-1167
Cs	Diatrizoic acid dihydrate	PW	Tryptamine	0.947011	-1	0	164.025	4.0893	1.27869	FALSE	FALSE	FALSE	0	Prestw-1705
Cs	Diazoxide	PW	Tryptamine	1.09264	1	0	199.44	3.38702	1.05909	FALSE	FALSE	FALSE	1	Prestw-87
Cs	Dibenzepine hydrochloride	PW	Tryptamine	0.992634	0	0	178.821	3.25538	1.01793	FALSE	FALSE	FALSE	1	Prestw-1393
Cs	Dibucaine	PW	Tryptamine	1.02109	1	0	195.16	3.63036	1.13518	FALSE	FALSE	FALSE	1	Prestw-76
Cs	Dichlorisone acetate	PW	Tryptamine	1.01307	0	0	185.34	3.28763	1.02802	FALSE	FALSE	FALSE	1	Prestw-1860
Cs	Dichlorophen	PW	Tryptamine	0.731709	-1	0.5	131.789	2.8873	0.902833	FALSE	FALSE	FALSE	1	Prestw-2022
Cs	Dichlorphenamide	PW	Tryptamine	0.966002	-1	0	174.585	3.07966	0.962984	FALSE	FALSE	FALSE	1	Prestw-809
Cs	Diclazuril	PW	Tryptamine	0.79108	-1	0.5	147.301	2.57769	0.806023	FALSE	FALSE	FALSE	1	Prestw-1394
Cs	Diclofenac sodium	PW	Tryptamine	0.69867	-1	1	127.257	3.05183	0.954283	TRUE	FALSE	TRUE	0	Prestw-594
Cs	Dicloxacillin sodium salt hydrate	PW	Tryptamine	0.011943	-1	1	2.1263	0.00246496	0.000770772	TRUE	FALSE	TRUE	1	Prestw-450
Cs	Dicumarol	PW	Tryptamine	0.988926	0	0	178.625	2.83197	0.885533	FALSE	FALSE	FALSE	1	Prestw-785
Cs	Dicyclomine hydrochloride	PW	Tryptamine	0.990666	0	0	189.461	2.8254	0.883479	FALSE	FALSE	FALSE	1	Prestw-48
Cs	Didanosine	PW	Tryptamine	0.991698	-1	0	181.042	3.41029	1.06637	FALSE	FALSE	FALSE	1	Prestw-153
Cs	Dienestrol	PW	Tryptamine	0.782469	-1	0.5	141.348	3.48713	1.0904	FALSE	FALSE	FALSE	0	Prestw-798
Cs	Dienogest	PW	Tryptamine	1.01062	1	0	182.005	2.60548	0.81471	FALSE	FALSE	FALSE	1	Prestw-1831
Cs	Diethylcarbamazine citrate	PW	Tryptamine	1.03499	1	0	186.725	3.57522	1.11794	FALSE	FALSE	FALSE	1	Prestw-284
Cs	Diethylstilbestrol	PW	Tryptamine	0.431579	-1	1	77.966	1.86325	0.582621	TRUE	FALSE	TRUE	1	Prestw-756
Cs	Diflorasone Diacetate	PW	Tryptamine	1.02651	1	0	186.947	3.35296	1.04844	FALSE	FALSE	FALSE	1	Prestw-619
Cs	Diflunisal	PW	Tryptamine	1.00803	0	0	192.528	3.35772	1.04993	FALSE	FALSE	FALSE	1	Prestw-39
Cs	Digitoxigenin	PW	Tryptamine	1.05302	1	0	189.677	3.26095	1.01967	FALSE	FALSE	FALSE	1	Prestw-436
Cs	Digoxigenin	PW	Tryptamine	1.03923	1	0	190.27	3.06027	0.956921	FALSE	FALSE	FALSE	1	Prestw-883
Cs	Digoxin	PW	Tryptamine	1.00397	0	0	180.58	3.64588	1.14004	FALSE	FALSE	FALSE	1	Prestw-437
Cs	Dihydroergotamine tartrate	PW	Tryptamine	0.92763	-1	0	169.372	3.84229	1.20145	FALSE	FALSE	FALSE	0	Prestw-150
Cs	Dihydrostreptomycin sulfate	PW	Tryptamine	1.25423	1	0.5	228.935	3.44956	1.07865	FALSE	FALSE	FALSE	1	Prestw-159
Cs	Dilazep dihydrochloride	PW	Tryptamine	1.08272	1	0	194.381	3.39414	1.06132	FALSE	FALSE	FALSE	1	Prestw-236
Cs	Dilevalol	PW	Tryptamine	1.0436	1	0	189.961	3.25259	1.01706	FALSE	FALSE	FALSE	1	Prestw-2052
Cs	Diloxanide furoate	PW	Tryptamine	0.918361	-1	0	168.141	3.52926	1.10357	FALSE	FALSE	FALSE	1	Prestw-903
Cs	Diltiazem hydrochloride	PW	Tryptamine	1.03023	0	0	188.056	3.60516	1.1273	FALSE	FALSE	FALSE	1	Prestw-134
Cs	Dimaprit dihydrochloride	PW	Tryptamine	0.955115	-1	0	176.812	3.31922	1.03789	FALSE	FALSE	FALSE	1	Prestw-983
Cs	Dimenhydrinate	PW	Tryptamine	1.02322	1	0	184.561	3.16649	0.990134	FALSE	FALSE	FALSE	1	Prestw-265
Cs	Dimethadione	PW	Tryptamine	1.032	0	0	186.501	3.19405	0.998752	FALSE	FALSE	FALSE	1	Prestw-829
Cs	Dimethisoquin hydrochloride	PW	Tryptamine	0.946493	-1	0	172.383	3.10022	0.969411	FALSE	FALSE	FALSE	1	Prestw-630
Cs	Dimetridazole	PW	Tryptamine	0.0153036	-1	1	2.88117	0.0460243	0.0143914	TRUE	FALSE	TRUE	1	Prestw-1906
Cs	Dinoprost trometamol	PW	Tryptamine	1.01289	1	0	182.437	3.08057	0.963269	FALSE	FALSE	FALSE	1	Prestw-460
Cs	Diosmin	PW	Tryptamine	0.984861	-1	0	179.371	3.57679	1.11843	FALSE	FALSE	FALSE	1	Prestw-1503
Cs	Dioxybenzone	PW	Tryptamine	1.0005	0	0	183.18	2.7058	0.84608	FALSE	FALSE	FALSE	1	Prestw-898
Cs	Diperodon hydrochloride	PW	Tryptamine	0.940058	-1	0	169.466	3.53568	1.10558	FALSE	FALSE	FALSE	1	Prestw-300
Cs	Diphemanil methylsulfate	PW	Tryptamine	1.17152	1	0	224.301	3.31603	1.03689	FALSE	FALSE	FALSE	1	Prestw-79
Cs	Diphenhydramine hydrochloride	PW	Tryptamine	1.0467	1	0	199.957	2.816	0.88054	FALSE	FALSE	FALSE	1	Prestw-65
Cs	Diphenidol hydrochloride	PW	Tryptamine	1.03484	1	0	186.687	3.28476	1.02712	FALSE	FALSE	FALSE	1	Prestw-252
Cs	Diphenylpyraline hydrochloride	PW	Tryptamine	1.01394	1	0	187.864	3.19072	0.997711	FALSE	FALSE	FALSE	1	Prestw-707
Cs	Dipivefrin hydrochloride	PW	Tryptamine	1.14571	1	0.5	208.689	3.67865	1.15028	FALSE	FALSE	FALSE	1	Prestw-632
Cs	Diprophylline	PW	Tryptamine	0.964052	-1	0	184.278	2.92706	0.915268	FALSE	FALSE	FALSE	1	Prestw-33
Cs	Dipyridamole	PW	Tryptamine	0.971163	0	0	177.276	3.15294	0.985898	FALSE	FALSE	FALSE	1	Prestw-142
Cs	Dipyrone sodium salt	PW	Tryptamine	1.11172	1	0.5	206.062	3.24743	1.01544	FALSE	FALSE	FALSE	1	Prestw-713
Cs	Dirithromycin	PW	Tryptamine	0.0682561	-1	1	12.2168	0.729717	0.228176	TRUE	FALSE	TRUE	1	Prestw-557
Cs	Disopyramide	PW	Tryptamine	0.995621	0	0	179.664	3.44213	1.07633	FALSE	FALSE	FALSE	1	Prestw-266
Cs	Disulfiram	PW	Tryptamine	0.991654	-1	0	181.032	3.28934	1.02855	FALSE	FALSE	FALSE	1	Prestw-97
Cs	Dithiazanine iodide	PW	Tryptamine	0.849393	-1	0.5	154.721	1.99922	0.625138	FALSE	FALSE	FALSE	1	Prestw-2108
Cs	Dobutamine hydrochloride	PW	Tryptamine	1.00058	0	0	187.845	3.23891	1.01278	FALSE	FALSE	FALSE	1	Prestw-352
Cs	Docetaxel	PW	Tryptamine	0.99057	-1	0	184.501	2.7624	0.863778	FALSE	FALSE	FALSE	1	Prestw-1180
Cs	Dofetilide	PW	Tryptamine	1.00555	1	0	174.178	3.77933	1.18177	FALSE	FALSE	FALSE	1	Prestw-1743
Cs	Dolasetron mesilate	PW	Tryptamine	1.00202	0	0	183.457	3.0941	0.967498	FALSE	FALSE	FALSE	1	Prestw-1510
Cs	Dolutegravir	PW	Tryptamine	1.02348	1	0	177.298	3.40193	1.06375	FALSE	FALSE	FALSE	1	Prestw-1841
Cs	Domperidone	PW	Tryptamine	1.032	1	0	193.731	3.16403	0.989364	FALSE	FALSE	FALSE	1	Prestw-340
Cs	Donepezil hydrochloride	PW	Tryptamine	0.946869	-1	0	163.986	3.85316	1.20485	FALSE	FALSE	FALSE	0	Prestw-1706
Cs	Dopamine hydrochloride	PW	Tryptamine	0.994304	0	0	185.435	3.13189	0.979314	FALSE	FALSE	FALSE	1	Prestw-1398
Cs	Doripenem monohydrate	PW	Tryptamine	0.0167977	-1	1	3.01838	0	0	TRUE	FALSE	TRUE	1	Prestw-2063
Cs	Dorzolamide hydrochloride	PW	Tryptamine	0.996104	0	0	183.372	3.93923	1.23176	FALSE	FALSE	FALSE	1	Prestw-1116
Cs	Dosulepin hydrochloride	PW	Tryptamine	1.17096	1	0.5	209.933	3.41032	1.06638	FALSE	FALSE	FALSE	1	Prestw-488
Cs	Doxapram hydrochloride	PW	Tryptamine	1.08626	1	0	188.159	3.24552	1.01485	FALSE	FALSE	FALSE	1	Prestw-1707
Cs	Doxazosin mesylate	PW	Tryptamine	1.10163	1	0	199.1	2.96226	0.926272	FALSE	FALSE	FALSE	1	Prestw-858
Cs	Doxepin hydrochloride	PW	Tryptamine	0.95946	-1	0	172.927	3.33596	1.04313	FALSE	FALSE	FALSE	1	Prestw-263
Cs	Doxofylline	PW	Tryptamine	1.05196	1	0	194.812	3.36747	1.05298	FALSE	FALSE	FALSE	1	Prestw-1136
Cs	Doxorubicin hydrochloride	PW	Tryptamine	0.955604	-1	0	172.144	2.69638	0.843135	FALSE	FALSE	FALSE	1	Prestw-438
Cs	Doxycycline hydrochloride	PW	Tryptamine	0.0312566	-1	1	5.85145	0.00862617	0.00269733	TRUE	FALSE	TRUE	1	Prestw-1399
Cs	Doxylamine succinate	PW	Tryptamine	0.942837	-1	0	180.204	3.60772	1.1281	FALSE	FALSE	FALSE	1	Prestw-27
Cs	Drofenine hydrochloride	PW	Tryptamine	0.990139	0	0	178.783	3.09316	0.967204	FALSE	FALSE	FALSE	1	Prestw-789
Cs	Dronedarone hydrochloride	PW	Tryptamine	0.924833	-1	0	167.048	3.03143	0.947901	FALSE	FALSE	FALSE	1	Prestw-1822
Cs	Droperidol	PW	Tryptamine	0.987786	-1	0	185.428	3.24812	1.01566	FALSE	FALSE	FALSE	1	Prestw-360
Cs	Dropropizine	PW	Tryptamine	1.03583	1	0	186.849	2.98828	0.93441	FALSE	FALSE	FALSE	1	Prestw-245
Cs	Dyclonine hydrochloride	PW	Tryptamine	0.988882	-1	0	178.322	3.72788	1.16568	FALSE	FALSE	FALSE	1	Prestw-264
Cs	Dydrogesterone	PW	Tryptamine	0.933454	-1	0	172.829	3.43953	1.07551	FALSE	FALSE	FALSE	1	Prestw-671
Cs	EMAMECTIN BENZOATE	PS	Tryptamine	0.822502	-1	0	152.576	2.9783	0.931288	FALSE	FALSE	FALSE	1
Cs	EPOXICONAZOLE	PS	Tryptamine	1.06365	1	0	197.197	3.10189	0.969934	FALSE	FALSE	FALSE	1
Cs	ETONFENPROX	PS	Tryptamine	1.02913	1	0	189.881	3.63786	1.13753	FALSE	FALSE	FALSE	1
Cs	Ebastine	PW	Tryptamine	0.990584	0	0	178.545	3.61423	1.13014	FALSE	FALSE	FALSE	1	Prestw-2030
Cs	Ebrotidine	PW	Tryptamine	0.909902	-1	0	165.589	3.27341	1.02357	FALSE	FALSE	FALSE	1	Prestw-2050
Cs	Ebselen	PW	Tryptamine	0.823393	-1	0.5	150.995	3.25408	1.01752	FALSE	FALSE	FALSE	1	Prestw-740
Cs	Ecabet sodium	PW	Tryptamine	0.972442	-1	0	175.301	3.70381	1.15815	FALSE	FALSE	FALSE	1	Prestw-1973
Cs	Econazole nitrate	PW	Tryptamine	0.814671	-1	1	146.94	4.31157	1.34819	FALSE	FALSE	FALSE	0	Prestw-304
Cs	Edaravone	PW	Tryptamine	0.938731	-1	0	172.098	2.84394	0.889275	FALSE	FALSE	FALSE	1	Prestw-1845
Cs	Edrophonium chloride	PW	Tryptamine	0.99755	0	0	182.103	3.42393	1.07063	FALSE	FALSE	FALSE	1	Prestw-83
Cs	Efaroxan hydrochloride	PW	Tryptamine	0.939426	-1	0	172.058	3.36979	1.0537	FALSE	FALSE	FALSE	1	Prestw-1853
Cs	Efavirenz	PW	Tryptamine	1.01713	0	0	183.048	4.00331	1.2518	FALSE	FALSE	FALSE	1	Prestw-1400
Cs	Eletriptan	PW	Tryptamine	1.05024	1	0	191.058	2.76993	0.866134	FALSE	FALSE	FALSE	1	Prestw-2045
Cs	Emedastine difumarate	PW	Tryptamine	0.993525	0	0	180.938	3.46979	1.08497	FALSE	FALSE	FALSE	1	Prestw-1274
Cs	Empagliflozin	PW	Tryptamine	1.04582	1	0	190.36	3.32589	1.03998	FALSE	FALSE	FALSE	1	Prestw-2058
Cs	Enalapril maleate	PW	Tryptamine	1.00442	0	0	180.95	3.4276	1.07178	FALSE	FALSE	FALSE	1	Prestw-314
Cs	Enalaprilat dihydrate	PW	Tryptamine	0.967337	0	0	167.604	2.84677	0.890162	FALSE	FALSE	FALSE	1	Prestw-1769
Cs	Enilconazole	PW	Tryptamine	1.18603	1	0	219.436	3.34827	1.04698	FALSE	FALSE	FALSE	1	Prestw-963
Cs	Enocitabine	PW	Tryptamine	0.98368	0	0	179.083	3.12817	0.978154	FALSE	FALSE	FALSE	1	Prestw-2053
Cs	Enoxacin	PW	Tryptamine	0.067901	-1	1	12.717	0.185979	0.0581541	TRUE	FALSE	TRUE	1	Prestw-1401
Cs	Enrofloxacin	PW	Tryptamine	0.0497959	-1	1	8.61839	0.0588399	0.0183987	TRUE	FALSE	TRUE	1	Prestw-1786
Cs	Entacapone	PW	Tryptamine	0.961335	-1	0	175.078	2.77507	0.867741	FALSE	FALSE	FALSE	1	Prestw-1403
Cs	Entecavir	PW	Tryptamine	0.982072	-1	0	179.744	2.89904	0.906505	FALSE	FALSE	FALSE	1	Prestw-1948
Cs	Epalrestat	PW	Tryptamine	1.0111	0	0	182.166	3.66612	1.14637	FALSE	FALSE	FALSE	1	Prestw-1926
Cs	Eperisone Hydrochloride	PW	Tryptamine	1.04311	0	0	187.993	3.33566	1.04303	FALSE	FALSE	FALSE	1	Prestw-1951
Cs	Epiandrosterone	PW	Tryptamine	0.952752	-1	0	171.597	3.22639	1.00886	FALSE	FALSE	FALSE	1	Prestw-440
Cs	Epirizole	PW	Tryptamine	1.0379	1	0	198.333	2.93523	0.917822	FALSE	FALSE	FALSE	1	Prestw-32
Cs	Epirubicin hydrochloride	PW	Tryptamine	0.953419	-1	0	165.131	1.94015	0.606667	FALSE	FALSE	FALSE	0	Prestw-1752
Cs	Eprobemide	PW	Tryptamine	1.01928	1	0	186.64	3.55374	1.11122	FALSE	FALSE	FALSE	1	Prestw-1916
Cs	Eprosartan mesylate	PW	Tryptamine	1.0835	1	0	195.682	3.40561	1.06491	FALSE	FALSE	FALSE	1	Prestw-1823
Cs	Equilin	PW	Tryptamine	1.02125	0	0	184.574	3.17819	0.993794	FALSE	FALSE	FALSE	1	Prestw-850
Cs	Erdosteine	PW	Tryptamine	0.961874	-1	0	175.923	3.31642	1.03702	FALSE	FALSE	FALSE	1	Prestw-1903
Cs	Erlotinib	PW	Tryptamine	1.00071	0	0	180.282	2.88707	0.902763	FALSE	FALSE	FALSE	1	Prestw-1242
Cs	Erucic acid	XE	Tryptamine	1.0969	1	0	198.284	3.11943	0.975418	FALSE	FALSE	FALSE	1
Cs	Erythritol_50uM	SW	Tryptamine	1.0033	0	0	182.548	2.82159	0.882288	FALSE	FALSE	FALSE	1
Cs	Erythromycin	PW	Tryptamine	0.0553505	-1	1	10.0994	0.0249578	0.00780409	TRUE	FALSE	TRUE	1	Prestw-151
Cs	Escitalopram oxalate	PW	Tryptamine	0.970518	0	0	176.784	3.16565	0.989872	FALSE	FALSE	FALSE	1	Prestw-1271
Cs	Eserine hemisulfate salt	PW	Tryptamine	1.01506	0	0	184.88	3.27234	1.02323	FALSE	FALSE	FALSE	1	Prestw-566
Cs	Esmolol hydrochloride	PW	Tryptamine	0.971761	-1	0	177.918	3.12902	0.978417	FALSE	FALSE	FALSE	1	Prestw-1137
Cs	Estradiol Valerate	PW	Tryptamine	0.23986	-1	1	45.4083	1.85658	0.580538	TRUE	FALSE	TRUE	0	Prestw-1473
Cs	Estradiol-17 beta	PW	Tryptamine	0.984285	0	0	177.315	3.91238	1.22337	FALSE	FALSE	FALSE	1	Prestw-441
Cs	Estramustine	PW	Tryptamine	0.616381	-1	1	106.743	2.57137	0.804044	TRUE	FALSE	TRUE	1	Prestw-1709
Cs	Estriol	PW	Tryptamine	1.01108	0	0	186.113	3.56862	1.11588	FALSE	FALSE	FALSE	1	Prestw-1096
Cs	Estrone	PW	Tryptamine	1.05539	1	0	193.229	3.29661	1.03082	FALSE	FALSE	FALSE	1	Prestw-914
Cs	Estropipate piperazine salt	PW	Tryptamine	0.973944	0	0	180.516	3.31074	1.03524	FALSE	FALSE	FALSE	1	Prestw-688
Cs	Etanidazole	PW	Tryptamine	0.979687	-1	0	181.458	3.1608	0.988355	FALSE	FALSE	FALSE	1	Prestw-649
Cs	Ethacridine lactate	PW	Tryptamine	1.06856	1	0	195.631	2.99546	0.936654	FALSE	FALSE	FALSE	1	Prestw-1880
Cs	Ethacrynic acid	PW	Tryptamine	1.00634	0	0	181.559	3.55138	1.11049	FALSE	FALSE	FALSE	1	Prestw-259
Cs	Ethambutol dihydrochloride	PW	Tryptamine	0.996255	0	0	190.14	3.10281	0.970222	FALSE	FALSE	FALSE	1	Prestw-28
Cs	Ethamivan	PW	Tryptamine	1.02169	1	0	183.231	3.56922	1.11606	FALSE	FALSE	FALSE	1	Prestw-500
Cs	Ethamsylate diethylammonium salt	PW	Tryptamine	0.982313	0	0	181.867	2.847	0.890234	FALSE	FALSE	FALSE	1	Prestw-1015
Cs	Ethaverine hydrochloride	PW	Tryptamine	0.945235	-1	0	170.83	2.71171	0.847928	FALSE	FALSE	FALSE	1	Prestw-830
Cs	Ethenzamide	PW	Tryptamine	1.0982	1	0	201.165	3.41764	1.06867	FALSE	FALSE	FALSE	1	Prestw-1913
Cs	Ethinylestradiol	PW	Tryptamine	1.0122	0	0	188.445	3.90251	1.22028	FALSE	FALSE	FALSE	1	Prestw-1405
Cs	Ethionamide	PW	Tryptamine	1.00345	1	0	179.944	3.47236	1.08578	FALSE	FALSE	FALSE	1	Prestw-526
Cs	Ethisterone	PW	Tryptamine	1.02164	0	0	184.046	3.0041	0.939355	FALSE	FALSE	FALSE	1	Prestw-261
Cs	Ethopropazine hydrochloride	PW	Tryptamine	1.0334	1	0	186.77	3.33558	1.04301	FALSE	FALSE	FALSE	1	Prestw-840
Cs	Ethosuximide	PW	Tryptamine	1.07073	1	0	192.238	3.0463	0.952552	FALSE	FALSE	FALSE	1	Prestw-165
Cs	Ethotoin	PW	Tryptamine	0.942427	-1	0	174.585	3.14455	0.983274	FALSE	FALSE	FALSE	1	Prestw-696
Cs	Ethoxyquin	PW	Tryptamine	1.06498	1	0	192.4	2.56125	0.800883	FALSE	FALSE	FALSE	0	Prestw-765
Cs	Ethoxzolamide	PW	Tryptamine	0.933557	-1	0	161.673	3.05295	0.95463	FALSE	FALSE	FALSE	1	Prestw-1710
Cs	Ethynodiol diacetate	PW	Tryptamine	0.965584	-1	0	176.787	2.4503	0.766189	FALSE	FALSE	FALSE	1	Prestw-908
Cs	Etifenin	PW	Tryptamine	1.01606	1	0	182.214	3.45039	1.07891	FALSE	FALSE	FALSE	1	Prestw-504
Cs	Etilefrine hydrochloride	PW	Tryptamine	1.02734	1	0	190.149	3.12522	0.977229	FALSE	FALSE	FALSE	1	Prestw-1017
Cs	Etiroxate hydrochloride	PW	Tryptamine	1.0268	0	0	186.727	3.39184	1.0606	FALSE	FALSE	FALSE	1	Prestw-2095
Cs	Etodolac	PW	Tryptamine	0.981043	0	0	176.138	3.45294	1.07971	FALSE	FALSE	FALSE	1	Prestw-231
Cs	Etofenamate	PW	Tryptamine	0.954858	-1	0	173.896	3.85054	1.20403	FALSE	FALSE	FALSE	1	Prestw-1407
Cs	Etofylline	PW	Tryptamine	0.963667	0	0	173.013	2.94997	0.922429	FALSE	FALSE	FALSE	1	Prestw-172
Cs	Etomidate	PW	Tryptamine	1.13472	1	0.5	208.853	2.51251	0.78564	FALSE	FALSE	FALSE	0	Prestw-1041
Cs	Etoposide	PW	Tryptamine	0.403491	-1	1	75.7448	0.912992	0.285485	TRUE	FALSE	TRUE	1	Prestw-396
Cs	Etoricoxib	PW	Tryptamine	1.16236	1	0.5	211.669	3.32524	1.03977	FALSE	FALSE	FALSE	1	Prestw-1408
Cs	Etravirine	PW	Tryptamine	1.02877	1	0	187.294	3.39235	1.06076	FALSE	FALSE	FALSE	1	Prestw-2059
Cs	Etretinate	PW	Tryptamine	1.02504	0	0	186.703	3.31947	1.03797	FALSE	FALSE	FALSE	1	Prestw-1409
Cs	Exalamide	PW	Tryptamine	0.948861	0	0	174.181	4.27223	1.33589	FALSE	FALSE	FALSE	0	Prestw-1868
Cs	Exemestane	PW	Tryptamine	1.06913	1	0	194.719	2.98571	0.933605	FALSE	FALSE	FALSE	1	Prestw-1410
Cs	Exifone	PW	Tryptamine	1.09028	1	0	196.531	3.48273	1.08902	FALSE	FALSE	FALSE	1	Prestw-1945
Cs	Ezetimibe	PW	Tryptamine	0.795876	-1	0.5	137.876	4.16759	1.30317	FALSE	FALSE	FALSE	0	Prestw-1762
Cs	FENAZAFLOR	PS	Tryptamine	1.11248	1	0	205.282	2.62746	0.821585	FALSE	FALSE	FALSE	0
Cs	FENBUCONAZOL	PS	Tryptamine	0.979382	-1	0	180.782	3.53712	1.10603	FALSE	FALSE	FALSE	1
Cs	FENHEXAMID	PS	Tryptamine	0.998583	0	0	185.001	3.00262	0.938893	FALSE	FALSE	FALSE	1
Cs	FENOBUCARB	PS	Tryptamine	0.948568	-1	0	175.871	3.38135	1.05732	FALSE	FALSE	FALSE	1
Cs	FENOXAPROP RACEMATE	PS	Tryptamine	1.00493	0	0	185.383	3.3876	1.05928	FALSE	FALSE	FALSE	1
Cs	FENPROPATHRIN	PS	Tryptamine	1.0588	1	0	195.475	2.97866	0.931401	FALSE	FALSE	FALSE	1
Cs	FENPYROXIMATE	PS	Tryptamine	0.918128	-1	0	170.103	3.68287	1.1516	FALSE	FALSE	FALSE	1
Cs	FENTHION	PS	Tryptamine	1.01937	1	0	188.917	3.51086	1.09782	FALSE	FALSE	FALSE	1
Cs	FIPRONIL	PS	Tryptamine	1.12838	1	0	209.469	3.69493	1.15537	FALSE	FALSE	FALSE	1
Cs	FLONICAMID	PS	Tryptamine	1.00484	0	0	185.462	3.45477	1.08028	FALSE	FALSE	FALSE	1
Cs	FLORASULAM	PS	Tryptamine	1.03999	1	0	191.866	3.45459	1.08022	FALSE	FALSE	FALSE	1
Cs	FLUAZINAM	PS	Tryptamine	0.46378	-1	0.5	86.9437	2.63706	0.824587	FALSE	FALSE	FALSE	0
Cs	FLUBENDIAMID	PS	Tryptamine	0.920821	-1	0	169.857	3.92983	1.22883	FALSE	FALSE	FALSE	0
Cs	FLUDIOXONIL	PS	Tryptamine	1.02581	1	0	190.145	2.79135	0.872832	FALSE	FALSE	FALSE	1
Cs	FLUFENACET	PS	Tryptamine	1.00616	1	0	186.504	3.07391	0.961186	FALSE	FALSE	FALSE	1
Cs	FLUMIOXAZIN	PS	Tryptamine	1.14126	1	0.5	210.662	3.02774	0.946749	FALSE	FALSE	FALSE	1
Cs	FLUOPICOLIDE	PS	Tryptamine	0.989092	-1	0	182.523	3.21136	1.00417	FALSE	FALSE	FALSE	1
Cs	FLUOPYRAM	PS	Tryptamine	0.96896	-1	0	179.557	3.31233	1.03574	FALSE	FALSE	FALSE	1
Cs	FLUPYRADIFURONE	PS	Tryptamine	1.15435	1	0.5	212.908	3.09614	0.968138	FALSE	FALSE	FALSE	1
Cs	FLUROXYPYR	PS	Tryptamine	1.03029	0	0	189.951	3.08182	0.963659	FALSE	FALSE	FALSE	1
Cs	FLUTRIAFOL	PS	Tryptamine	0.985076	-1	0	182.589	3.68651	1.15274	FALSE	FALSE	FALSE	1
Cs	FLUXAPYROXAD	PS	Tryptamine	1.03274	1	0	191.357	3.31022	1.03508	FALSE	FALSE	FALSE	1
Cs	FOLPET	PS	Tryptamine	0.982553	-1	0	181.329	3.39393	1.06125	FALSE	FALSE	FALSE	1
Cs	FOMESAFEN	PS	Tryptamine	0.98535	0	0	182.581	3.07044	0.960101	FALSE	FALSE	FALSE	1
Cs	FORMETANATE HYDROCHLORIDE	PS	Tryptamine	1.04172	1	0	193.035	2.9209	0.91334	FALSE	FALSE	FALSE	1
Cs	Famciclovir	PW	Tryptamine	1.02876	0	0	191.961	2.57471	0.80509	FALSE	FALSE	FALSE	1	Prestw-1249
Cs	Famotidine	PW	Tryptamine	1.02233	1	0	186.625	2.80862	0.878231	FALSE	FALSE	FALSE	1	Prestw-104
Cs	Famprofazone	PW	Tryptamine	0.954175	-1	0	176.846	3.26666	1.02146	FALSE	FALSE	FALSE	1	Prestw-703
Cs	Fasudil Hydrochloride	PW	Tryptamine	0.964046	-1	0	173.795	3.8873	1.21553	FALSE	FALSE	FALSE	0	Prestw-1963
Cs	Felbamate	PW	Tryptamine	1.02329	0	0	177.313	3.41062	1.06647	FALSE	FALSE	FALSE	1	Prestw-1711
Cs	Felbinac	PW	Tryptamine	0.994031	0	0	181.995	3.20987	1.0037	FALSE	FALSE	FALSE	1	Prestw-893
Cs	Felodipine	PW	Tryptamine	1.02067	1	0	183.863	3.26871	1.0221	FALSE	FALSE	FALSE	1	Prestw-478
Cs	Fenbendazole	PW	Tryptamine	0.986148	-1	0	177.08	3.20245	1.00138	FALSE	FALSE	FALSE	1	Prestw-210
Cs	Fenbufen	PW	Tryptamine	0.991128	-1	0	177.975	3.25092	1.01654	FALSE	FALSE	FALSE	1	Prestw-218
Cs	Fenclofenac	PW	Tryptamine	0.984214	-1	0	179.152	2.86461	0.895738	FALSE	FALSE	FALSE	1	Prestw-2000
Cs	Fenclozic acid	PW	Tryptamine	1.00371	0	0	180.908	3.21474	1.00522	FALSE	FALSE	FALSE	1	Prestw-1944
Cs	Fendiline hydrochloride	PW	Tryptamine	0.940804	-1	0	169.682	3.07195	0.960573	FALSE	FALSE	FALSE	1	Prestw-270
Cs	Fenipentol	PW	Tryptamine	0.989216	0	0	180.172	3.18334	0.995404	FALSE	FALSE	FALSE	1	Prestw-1501
Cs	Fenofibrate	PW	Tryptamine	1.03051	1	0	185.857	3.57144	1.11676	FALSE	FALSE	FALSE	1	Prestw-275
Cs	Fenoldopam	PW	Tryptamine	0.94999	-1	0	164.505	3.4404	1.07578	FALSE	FALSE	FALSE	1	Prestw-1713
Cs	Fenoprofen calcium salt dihydrate	PW	Tryptamine	0.944632	-1	0	170.651	2.82031	0.881886	FALSE	FALSE	FALSE	1	Prestw-754
Cs	Fenoterol hydrobromide	PW	Tryptamine	0.981499	-1	0	176.983	3.19857	1.00017	FALSE	FALSE	FALSE	1	Prestw-282
Cs	Fenspiride hydrochloride	PW	Tryptamine	1.02293	1	0	183.673	3.46193	1.08252	FALSE	FALSE	FALSE	1	Prestw-213
Cs	Fentiazac	PW	Tryptamine	0.998867	0	0	179.951	3.49001	1.09129	FALSE	FALSE	FALSE	1	Prestw-1254
Cs	Feprazone	PW	Tryptamine	1.01692	1	0	185.085	3.42578	1.07121	FALSE	FALSE	FALSE	1	Prestw-2076
Cs	Fexofenadine hydrochloride	PW	Tryptamine	1.03653	1	0	190.808	3.52354	1.10178	FALSE	FALSE	FALSE	1	Prestw-1102
Cs	Finasteride	PW	Tryptamine	0.973229	0	0	180.17	3.76846	1.17836	FALSE	FALSE	FALSE	1	Prestw-717
Cs	Fipexide hydrochloride	PW	Tryptamine	0.94287	-1	0	169.979	3.34609	1.04629	FALSE	FALSE	FALSE	1	Prestw-298
Cs	Fipronil	PW	Tryptamine	1.05273	1	0	189.759	4.02859	1.25971	FALSE	FALSE	FALSE	1	Prestw-2023
Cs	Flavoxate hydrochloride	PW	Tryptamine	1.05205	0	0	190.069	3.47962	1.08805	FALSE	FALSE	FALSE	1	Prestw-242
Cs	Flecainide acetate	PW	Tryptamine	0.989916	0	0	178.826	3.00465	0.939529	FALSE	FALSE	FALSE	1	Prestw-735
Cs	Fleroxacin	PW	Tryptamine	0.0452539	-1	1	8.41158	0	0	TRUE	FALSE	TRUE	1	Prestw-1414
Cs	Flopropione	PW	Tryptamine	1.00171	0	0	183.844	3.05301	0.954651	FALSE	FALSE	FALSE	1	Prestw-1865
Cs	Florfenicol	PW	Tryptamine	0.0346226	-1	1	6.33895	0	0	TRUE	FALSE	TRUE	1	Prestw-955
Cs	Flosequinan	PW	Tryptamine	0.946096	-1	0	172.168	3.18067	0.994567	FALSE	FALSE	FALSE	1	Prestw-2060
Cs	Floxuridine	PW	Tryptamine	0.513913	-1	0.5	94.9717	1.49357	0.467027	FALSE	FALSE	FALSE	1	Prestw-1415
Cs	Flubendazol	PW	Tryptamine	1.00417	0	0	183.851	3.03367	0.948603	FALSE	FALSE	FALSE	1	Prestw-1416
Cs	Flucloxacillin sodium	PW	Tryptamine	0.0253892	-1	1	4.69121	0	0	TRUE	FALSE	TRUE	1	Prestw-1011
Cs	Fluconazole	PW	Tryptamine	1.0476	0	0	194.872	2.90443	0.908192	FALSE	FALSE	FALSE	1	Prestw-1417
Cs	Flucytosine	PW	Tryptamine	0.923564	-1	0	169.093	3.21468	1.0052	FALSE	FALSE	FALSE	1	Prestw-934
Cs	Fludarabine	PW	Tryptamine	1.03884	1	0	193.555	2.47775	0.774773	FALSE	FALSE	FALSE	0	Prestw-1483
Cs	Fludrocortisone acetate	PW	Tryptamine	1.00187	0	0	180.659	3.03393	0.948686	FALSE	FALSE	FALSE	1	Prestw-281
Cs	Flufenamic acid	PW	Tryptamine	0.917776	-1	0	164.804	3.69461	1.15527	FALSE	FALSE	FALSE	1	Prestw-203
Cs	Flumequine	PW	Tryptamine	0.0425191	-1	1	7.6289	0.0478737	0.0149697	TRUE	FALSE	TRUE	1	Prestw-204
Cs	Flumethasone	PW	Tryptamine	0.978971	-1	0	176.803	3.27768	1.0249	FALSE	FALSE	FALSE	1	Prestw-734
Cs	Flumethasone pivalate	PW	Tryptamine	1.00106	0	0	173.411	2.84408	0.88932	FALSE	FALSE	FALSE	1	Prestw-1712
Cs	Flunarizine dihydrochloride	PW	Tryptamine	1.05024	1	0	189.277	3.66469	1.14592	FALSE	FALSE	FALSE	1	Prestw-312
Cs	Flunisolide	PW	Tryptamine	1.03158	1	0	191.066	3.01209	0.941855	FALSE	FALSE	FALSE	1	Prestw-643
Cs	Flunixin meglumine	PW	Tryptamine	1.03011	1	0	186.063	3.01938	0.944135	FALSE	FALSE	FALSE	1	Prestw-744
Cs	Fluocinolone acetonide	PW	Tryptamine	1.01591	1	0	189.3	3.59988	1.12565	FALSE	FALSE	FALSE	1	Prestw-1419
Cs	Fluocinonide	PW	Tryptamine	1.06574	1	0	192.524	2.59152	0.810346	FALSE	FALSE	FALSE	0	Prestw-774
Cs	Fluoranthene	XE	Tryptamine	1.00617	0	0	181.919	3.01108	0.94154	FALSE	FALSE	FALSE	1
Cs	Fluorene	XE	Tryptamine	0.969631	0	0	175.28	3.19863	1.00019	FALSE	FALSE	FALSE	1
Cs	Fluorometholone	PW	Tryptamine	1.05182	1	0	194.876	3.25991	1.01934	FALSE	FALSE	FALSE	1	Prestw-718
Cs	Fluoxetine hydrochloride	PW	Tryptamine	0.945396	-1	0	169.532	3.78739	1.18428	FALSE	FALSE	FALSE	1	Prestw-511
Cs	Flupentixol dihydrochloride cis-(Z)	PW	Tryptamine	1.11613	1	0	204.062	3.27841	1.02513	FALSE	FALSE	FALSE	1	Prestw-2102
Cs	Fluphenazine dihydrochloride	PW	Tryptamine	1.21592	1	0.5	218.813	3.27925	1.02539	FALSE	FALSE	FALSE	1	Prestw-320
Cs	Flupirtine	PW	Tryptamine	0.949655	-1	0	172.854	3.78787	1.18444	FALSE	FALSE	FALSE	1	Prestw-1989
Cs	Flurandrenolide	PW	Tryptamine	1.08104	1	0	200.219	3.17634	0.993216	FALSE	FALSE	FALSE	1	Prestw-645
Cs	Flurbiprofen	PW	Tryptamine	1.02488	1	0	187.644	3.07236	0.9607	FALSE	FALSE	FALSE	1	Prestw-917
Cs	Flurbiprofen axetil	PW	Tryptamine	1.04433	1	0	190.141	3.54393	1.10816	FALSE	FALSE	FALSE	1	Prestw-2001
Cs	Fluspirilene	PW	Tryptamine	0.958718	-1	0	175.53	2.94463	0.920761	FALSE	FALSE	FALSE	1	Prestw-906
Cs	Flutamide	PW	Tryptamine	0.960655	-1	0	172.498	3.05386	0.954915	FALSE	FALSE	FALSE	1	Prestw-180
Cs	Fluticasone propionate	PW	Tryptamine	0.989011	0	0	183.031	2.9124	0.910682	FALSE	FALSE	FALSE	1	Prestw-997
Cs	Fluvastatin sodium salt	PW	Tryptamine	0.880671	-1	0	159.164	3.03734	0.949751	FALSE	FALSE	FALSE	1	Prestw-859
Cs	Fluvoxamine maleate	PW	Tryptamine	1.02569	1	0	189.866	3.83139	1.19804	FALSE	FALSE	FALSE	1	Prestw-995
Cs	Folic acid	PW	Tryptamine	1.03545	1	0	188.584	3.00205	0.938714	FALSE	FALSE	FALSE	1	Prestw-627
Cs	Folinic acid calcium salt	PW	Tryptamine	1.01618	0	0	183.441	3.11818	0.975028	FALSE	FALSE	FALSE	1	Prestw-738
Cs	Fomepizole	PW	Tryptamine	1.02567	1	0	186.799	2.81021	0.87873	FALSE	FALSE	FALSE	1	Prestw-1499
Cs	Formestane	PW	Tryptamine	0.967608	-1	0	178.12	3.30126	1.03228	FALSE	FALSE	FALSE	1	Prestw-1420
Cs	Formoterol fumarate	PW	Tryptamine	1.02974	0	0	191.691	3.60586	1.12752	FALSE	FALSE	FALSE	1	Prestw-1421
Cs	Fosfosal	PW	Tryptamine	1.04593	1	0	189.035	2.9095	0.909776	FALSE	FALSE	FALSE	1	Prestw-815
Cs	Fosinopril	PW	Tryptamine	0.978599	-1	0	182.224	3.243	1.01406	FALSE	FALSE	FALSE	1	Prestw-1423
Cs	Frovatriptan succinate	PW	Tryptamine	0.956583	-1	0	174.084	3.58335	1.12048	FALSE	FALSE	FALSE	1	Prestw-2035
Cs	Fudosteine	PW	Tryptamine	0.938915	-1	0	169.262	3.0707	0.960183	FALSE	FALSE	FALSE	1	Prestw-2017
Cs	Fulvestrant	PW	Tryptamine	0.980214	0	0	178.952	3.99107	1.24797	FALSE	FALSE	FALSE	0	Prestw-1424
Cs	Furaltadone hydrochloride	PW	Tryptamine	0.890358	-1	0	160.856	2.75307	0.860863	FALSE	FALSE	FALSE	1	Prestw-764
Cs	Furazolidone	PW	Tryptamine	0.401767	-1	0.5	72.5601	1.26314	0.394974	FALSE	FALSE	FALSE	1	Prestw-808
Cs	Furosemide	PW	Tryptamine	0.96387	-1	0	180.949	3.00862	0.94077	FALSE	FALSE	FALSE	1	Prestw-341
Cs	Fursultiamine hydrochloride	PW	Tryptamine	0.983193	-1	0	181.994	3.46001	1.08192	FALSE	FALSE	FALSE	1	Prestw-1007
Cs	Fusidic acid sodium salt	PW	Tryptamine	0.0207681	-1	1	3.91069	0.0245382	0.00767288	TRUE	FALSE	TRUE	1	Prestw-390
Cs	GBR 12909 dihydrochloride	PW	Tryptamine	0.969672	-1	0	182.046	3.47462	1.08649	FALSE	FALSE	FALSE	1	Prestw-386
Cs	GLYPHOSATE	PS	Tryptamine	0.930981	-1	0	172.553	2.72296	0.851447	FALSE	FALSE	FALSE	1
Cs	Gabapentin	PW	Tryptamine	0.985675	0	0	178.144	3.6463	1.14017	FALSE	FALSE	FALSE	1	Prestw-861
Cs	Gabexate mesilate	PW	Tryptamine	0.952913	-1	0	176.378	3.4302	1.0726	FALSE	FALSE	FALSE	1	Prestw-1008
Cs	Galanthamine hydrobromide	PW	Tryptamine	1.0103	1	0	184.002	2.9729	0.9296	FALSE	FALSE	FALSE	1	Prestw-588
Cs	Gallamine triethiodide	PW	Tryptamine	1.1167	1	0	203.86	3.4737	1.0862	FALSE	FALSE	FALSE	1	Prestw-157
Cs	Ganciclovir	PW	Tryptamine	1.06482	1	0	192.444	2.958	0.924941	FALSE	FALSE	FALSE	1	Prestw-839
Cs	Gatifloxacin	PW	Tryptamine	0.0452166	-1	1	8.43196	0.036763	0.0114955	TRUE	FALSE	TRUE	1	Prestw-1265
Cs	Gefitinib	PW	Tryptamine	1.06212	1	0	196.687	3.51054	1.09772	FALSE	FALSE	FALSE	1	Prestw-1270
Cs	Gemcitabine	PW	Tryptamine	0.96883	0	0	180.157	1.18639	0.370974	FALSE	FALSE	FALSE	0	Prestw-1266
Cs	Gemfibrozil	PW	Tryptamine	1.01138	0	0	181.621	3.54833	1.10953	FALSE	FALSE	FALSE	1	Prestw-214
Cs	Gemifloxacin mesylate	PW	Tryptamine	0.0397498	-1	1	7.27771	0.0121878	0.00381101	TRUE	FALSE	TRUE	1	Prestw-1825
Cs	Gentamicine sulfate	PW	Tryptamine	0.703433	0	0.5	128.591	3.56596	1.11505	FALSE	FALSE	FALSE	0	Prestw-160
Cs	Gestodene	PW	Tryptamine	1.02572	1	0	184.872	3.70206	1.1576	FALSE	FALSE	FALSE	1	Prestw-2031
Cs	Gestrinone	PW	Tryptamine	1.02928	1	0	190.461	3.25619	1.01818	FALSE	FALSE	FALSE	1	Prestw-1267
Cs	Glafenine hydrochloride	PW	Tryptamine	0.964556	-1	0	173.903	3.45183	1.07936	FALSE	FALSE	FALSE	1	Prestw-293
Cs	Glibenclamide	PW	Tryptamine	1.02705	0	0	184.968	3.81076	1.19159	FALSE	FALSE	FALSE	1	Prestw-316
Cs	Gliclazide	PW	Tryptamine	1.06202	1	0.5	190.419	3.6646	1.14589	FALSE	FALSE	FALSE	1	Prestw-558
Cs	Glimepiride	PW	Tryptamine	0.93424	-1	0	173.135	3.26876	1.02211	FALSE	FALSE	FALSE	1	Prestw-651
Cs	Glipizide	PW	Tryptamine	1.00748	0	0	183.918	3.55045	1.1102	FALSE	FALSE	FALSE	1	Prestw-131
Cs	Gliquidone	PW	Tryptamine	0.928512	-1	0	171.833	3.19445	0.998878	FALSE	FALSE	FALSE	1	Prestw-991
Cs	Glucose/Dextrose_50uM	SW	Tryptamine	1.01425	0	0	184.515	3.69162	1.15434	FALSE	FALSE	FALSE	1
Cs	Glutathione	PW	Tryptamine	1.10321	1	0	198.897	3.52831	1.10327	FALSE	FALSE	FALSE	1	Prestw-2025
Cs	Glutethimide, para-amino	PW	Tryptamine	1.02431	1	0	184.811	3.0564	0.955711	FALSE	FALSE	FALSE	1	Prestw-244
Cs	Glycidamide	XE	Tryptamine	0.934813	-1	0	168.995	3.1593	0.987888	FALSE	FALSE	FALSE	1
Cs	Glycopyrrolate bromide	PW	Tryptamine	1.00768	0	0	181.915	2.67206	0.83553	FALSE	FALSE	FALSE	1	Prestw-746
Cs	Glycyrrhizic acid_50uM	SW	Tryptamine	0.966282	-1	0	175.693	3.10541	0.971035	FALSE	FALSE	FALSE	1
Cs	Gramicidin	PW	Tryptamine	0.0712074	-1	1	13.4071	0.709839	0.221961	TRUE	FALSE	TRUE	1	Prestw-2097
Cs	Granisetron	PW	Tryptamine	1.03734	0	0	193.041	3.32611	1.04005	FALSE	FALSE	FALSE	1	Prestw-1187
Cs	Grepafloxacin	PW	Tryptamine	0.0354806	-1	1	6.35337	0.0724594	0.0226574	TRUE	FALSE	TRUE	1	Prestw-1797
Cs	Griseofulvin	PW	Tryptamine	1.03348	1	0	185.566	3.17409	0.992511	FALSE	FALSE	FALSE	1	Prestw-226
Cs	Guaiacol	PW	Tryptamine	1.0264	1	0	189.972	3.18868	0.997074	FALSE	FALSE	FALSE	1	Prestw-1268
Cs	Guaifenesin	PW	Tryptamine	1.03619	1	0	187.191	3.48473	1.08965	FALSE	FALSE	FALSE	1	Prestw-776
Cs	Guanabenz acetate	PW	Tryptamine	1.03095	1	0	188.208	2.93497	0.91774	FALSE	FALSE	FALSE	1	Prestw-96
Cs	Guanadrel sulfate	PW	Tryptamine	1.00483	0	0	181.436	3.13354	0.979831	FALSE	FALSE	FALSE	1	Prestw-767
Cs	Guanethidine sulfate	PW	Tryptamine	1.06865	1	0	192.717	3.62456	1.13337	FALSE	FALSE	FALSE	1	Prestw-317
Cs	Guanfacine hydrochloride	PW	Tryptamine	0.952901	-1	0	178.894	3.00338	0.939133	FALSE	FALSE	FALSE	1	Prestw-339
Cs	HALOXYFOP	PS	Tryptamine	0.942989	-1	0	174.656	3.26628	1.02134	FALSE	FALSE	FALSE	1
Cs	HEXACHLOROPHENE	PS	Tryptamine	0.00871945	-1	1	1.59206	0	0	TRUE	FALSE	TRUE	1
Cs	HEXYTHIAZOX	PS	Tryptamine	0.989324	0	0	183.223	3.24488	1.01465	FALSE	FALSE	FALSE	1
Cs	Halcinonide	PW	Tryptamine	0.989007	0	0	183.301	3.74418	1.17077	FALSE	FALSE	FALSE	1	Prestw-655
Cs	Halofantrine hydrochloride	PW	Tryptamine	1.00895	1	0	186.759	3.5238	1.10186	FALSE	FALSE	FALSE	1	Prestw-1031
Cs	Haloperidol	PW	Tryptamine	1.04831	1	0	191.367	2.97129	0.929096	FALSE	FALSE	FALSE	1	Prestw-115
Cs	Haloprogin	PW	Tryptamine	0.977284	0	0	176.088	3.15457	0.986406	FALSE	FALSE	FALSE	1	Prestw-1269
Cs	Hemicholinium bromide	PW	Tryptamine	1.17776	1	0.5	220.998	3.32309	1.0391	FALSE	FALSE	FALSE	1	Prestw-393
Cs	Heptaminol hydrochloride	PW	Tryptamine	0.987735	-1	0	188.774	3.22098	1.00717	FALSE	FALSE	FALSE	1	Prestw-15
Cs	Hesperidin	PW	Tryptamine	1.26501	1	1	237.437	3.58635	1.12142	TRUE	TRUE	FALSE	1	Prestw-400
Cs	Hexachlorophene	PW	Tryptamine	0.0250884	-1	1	4.66013	0	0	TRUE	FALSE	TRUE	1	Prestw-1472
Cs	Hexamethonium dibromide dihydrate	PW	Tryptamine	1.01963	0	0	194.994	3.0665	0.958867	FALSE	FALSE	FALSE	1	Prestw-38
Cs	Hexestrol	PW	Tryptamine	0.609005	-1	1	112.956	2.98442	0.933203	TRUE	FALSE	TRUE	0	Prestw-699
Cs	Hexetidine	PW	Tryptamine	1.22524	1	0.5	219.631	3.36617	1.05257	FALSE	FALSE	FALSE	1	Prestw-551
Cs	Hexylcaine hydrochloride	PW	Tryptamine	1.03296	1	0	186.572	3.20151	1.00108	FALSE	FALSE	FALSE	1	Prestw-788
Cs	Hippuric acid	PW	Tryptamine	1.05292	0	0	191.932	3.57043	1.11644	FALSE	FALSE	FALSE	1	Prestw-2093
Cs	Histamine dihydrochloride	PW	Tryptamine	1.04907	1	0	181.712	2.96332	0.926607	FALSE	FALSE	FALSE	1	Prestw-1700
Cs	Homochlorcyclizine dihydrochloride	PW	Tryptamine	0.988581	0	0	178.366	3.59169	1.12309	FALSE	FALSE	FALSE	1	Prestw-283
Cs	Homosalate	PW	Tryptamine	0.994482	0	0	183.053	3.83386	1.19881	FALSE	FALSE	FALSE	1	Prestw-1090
Cs	Hopantenate calcium	PW	Tryptamine	1.01812	1	0	185.314	3.40735	1.06545	FALSE	FALSE	FALSE	1	Prestw-1980
Cs	Hycanthone	PW	Tryptamine	0.791267	-1	1	148.516	3.35808	1.05004	TRUE	FALSE	TRUE	0	Prestw-355
Cs	Hydralazine hydrochloride	PW	Tryptamine	0.967443	-1	0	173.714	3.10758	0.971715	FALSE	FALSE	FALSE	1	Prestw-169
Cs	Hydrochlorothiazide	PW	Tryptamine	0.948666	-1	0	181.488	2.86186	0.894879	FALSE	FALSE	FALSE	1	Prestw-9
Cs	Hydrocortisone	PW	Tryptamine	1.05927	1	0	190.677	3.06361	0.957964	FALSE	FALSE	FALSE	1	Prestw-447
Cs	Hydroflumethiazide	PW	Tryptamine	0.920324	-1	0	176.098	3.02955	0.947314	FALSE	FALSE	FALSE	1	Prestw-13
Cs	Hydroxychloroquine sulfate	PW	Tryptamine	0.967378	0	0	176.196	3.45984	1.08186	FALSE	FALSE	FALSE	1	Prestw-1284
Cs	Hydroxyzine dihydrochloride	PW	Tryptamine	1.01071	0	0	184.496	3.43395	1.07377	FALSE	FALSE	FALSE	1	Prestw-133
Cs	Hymecromone	PW	Tryptamine	1.06369	1	0	194.749	3.94895	1.2348	FALSE	FALSE	FALSE	1	Prestw-901
Cs	IMAZALIL	PS	Tryptamine	1.07587	1	0	198.553	3.4744	1.08642	FALSE	FALSE	FALSE	1
Cs	IMAZAMOX	PS	Tryptamine	1.10875	1	0	205.494	3.50364	1.09556	FALSE	FALSE	FALSE	1
Cs	IMAZETHAPYR	PS	Tryptamine	0.953823	-1	0	176.849	3.2115	1.00421	FALSE	FALSE	FALSE	1
Cs	IMIDACLOPRID	PS	Tryptamine	1.00836	1	0	186.936	3.31231	1.03573	FALSE	FALSE	FALSE	1
Cs	INDOXACARB	PS	Tryptamine	1.03164	0	0	190.461	3.66386	1.14566	FALSE	FALSE	FALSE	1
Cs	IPROVALICARB	PS	Tryptamine	1.01819	1	0	188.69	3.41815	1.06883	FALSE	FALSE	FALSE	1
Cs	ISOPROTHIOLANE	PS	Tryptamine	0.999441	0	0	184.48	3.43302	1.07348	FALSE	FALSE	FALSE	1
Cs	ISOXAFLUTOLE	PS	Tryptamine	0.986009	0	0	181.812	2.9978	0.937388	FALSE	FALSE	FALSE	1
Cs	Ibandronate sodium	PW	Tryptamine	1.04798	1	0	194.139	3.4371	1.07475	FALSE	FALSE	FALSE	1	Prestw-1285
Cs	Ibudilast	PW	Tryptamine	0.995802	-1	0	185.537	3.02559	0.946075	FALSE	FALSE	FALSE	1	Prestw-1286
Cs	Ibufenac	PW	Tryptamine	1.04214	0	0	189.813	3.45255	1.07958	FALSE	FALSE	FALSE	1	Prestw-1986
Cs	Ibuprofen Piconol	PW	Tryptamine	1.01297	0	0	184.464	3.09127	0.966613	FALSE	FALSE	FALSE	1	Prestw-2002
Cs	Ibutilide fumarate	PW	Tryptamine	0.904169	-1	0	167.469	3.62212	1.13261	FALSE	FALSE	FALSE	1	Prestw-1508
Cs	Idazoxan hydrochloride	PW	Tryptamine	0.9755	-1	0	178.602	3.48733	1.09046	FALSE	FALSE	FALSE	1	Prestw-926
Cs	Idebenone	PW	Tryptamine	1.0209	0	0	183.578	3.76819	1.17828	FALSE	FALSE	FALSE	1	Prestw-1288
Cs	Idoxuridine	PW	Tryptamine	1.24998	1	1	239.096	2.7379	0.856117	TRUE	TRUE	FALSE	0	Prestw-18
Cs	Ifenprodil tartrate	PW	Tryptamine	1.0182	1	0	183.616	3.26237	1.02012	FALSE	FALSE	FALSE	1	Prestw-311
Cs	Imatinib	PW	Tryptamine	1.08408	1	0	201.914	3.97119	1.24176	FALSE	FALSE	FALSE	1	Prestw-1290
Cs	Imidapril hydrochloride	PW	Tryptamine	0.930689	-1	0	167.756	3.80064	1.18843	FALSE	FALSE	FALSE	0	Prestw-1955
Cs	Imidurea	PW	Tryptamine	0.997568	0	0	183.641	3.36974	1.05369	FALSE	FALSE	FALSE	1	Prestw-1071
Cs	Imipenem	PW	Tryptamine	0.0417076	-1	1	7.49158	1.01833	0.318423	TRUE	FALSE	TRUE	0	Prestw-519
Cs	Imipramine hydrochloride	PW	Tryptamine	1.05951	0	0	202.131	3.02418	0.945635	FALSE	FALSE	FALSE	1	Prestw-72
Cs	Imiquimod	PW	Tryptamine	0.888036	0	0.5	166.213	3.52136	1.1011	FALSE	FALSE	FALSE	1	Prestw-1291
Cs	Indapamide	PW	Tryptamine	1.01084	0	0	181.523	3.32338	1.03919	FALSE	FALSE	FALSE	1	Prestw-220
Cs	Indatraline hydrochloride	PW	Tryptamine	1.28601	1	0	238.062	3.60352	1.12679	FALSE	FALSE	FALSE	1	Prestw-1602
Cs	Indinavir sulfate	PW	Tryptamine	1.04055	1	0	180.234	4.13818	1.29397	FALSE	FALSE	FALSE	0	Prestw-1737
Cs	Indometacin farnesil	PW	Tryptamine	0.940046	-1	0	169.447	3.27268	1.02334	FALSE	FALSE	FALSE	1	Prestw-2069
Cs	Indomethacin	PW	Tryptamine	0.98834	-1	0	178.279	3.15985	0.988058	FALSE	FALSE	FALSE	1	Prestw-272
Cs	Indoprofen	PW	Tryptamine	1.03373	1	0	186.827	3.6187	1.13154	FALSE	FALSE	FALSE	1	Prestw-836
Cs	Inosine	PW	Tryptamine	1.06029	1	0	191.121	3.12263	0.976419	FALSE	FALSE	FALSE	1	Prestw-2021
Cs	Iobenguane sulfate	PW	Tryptamine	0.999741	0	0	179.27	3.01785	0.943655	FALSE	FALSE	FALSE	1	Prestw-490
Cs	Iocetamic acid	PW	Tryptamine	1.0509	0	0	189.92	2.75853	0.86257	FALSE	FALSE	FALSE	1	Prestw-838
Cs	Iodipamide	PW	Tryptamine	1.01679	0	0	186.161	2.72975	0.853569	FALSE	FALSE	FALSE	1	Prestw-939
Cs	Iodixanol	PW	Tryptamine	1.02057	1	0	184.446	2.71865	0.850099	FALSE	FALSE	FALSE	1	Prestw-848
Cs	Iohexol	PW	Tryptamine	0.974964	0	0	174.869	3.20607	1.00251	FALSE	FALSE	FALSE	1	Prestw-512
Cs	Iopamidol	PW	Tryptamine	1.02615	0	0	185.461	3.83637	1.1996	FALSE	FALSE	FALSE	1	Prestw-871
Cs	Iopanoic acid	PW	Tryptamine	0.978341	0	0	180.095	3.16126	0.988499	FALSE	FALSE	FALSE	1	Prestw-1052
Cs	Iopromide	PW	Tryptamine	1.01245	1	0	182.978	4.07294	1.27357	FALSE	FALSE	FALSE	0	Prestw-872
Cs	Ioversol	PW	Tryptamine	1.11503	1	0	201.529	3.49957	1.09428	FALSE	FALSE	FALSE	1	Prestw-878
Cs	Ioxaglic acid	PW	Tryptamine	0.978328	0	0	180.099	3.72496	1.16476	FALSE	FALSE	FALSE	1	Prestw-1062
Cs	Ipriflavone	PW	Tryptamine	1.01198	0	0	175.306	3.15291	0.985888	FALSE	FALSE	FALSE	1	Prestw-1773
Cs	Iproniazide phosphate	PW	Tryptamine	1.06297	1	0	190.881	3.35366	1.04866	FALSE	FALSE	FALSE	1	Prestw-176
Cs	Ipsapirone	PW	Tryptamine	1.04005	1	0	189.428	3.20479	1.00211	FALSE	FALSE	FALSE	1	Prestw-1292
Cs	Irbesartan	PW	Tryptamine	0.968331	-1	0	167.754	3.54819	1.10949	FALSE	FALSE	FALSE	1	Prestw-1736
Cs	Irinotecan hydrochloride trihydrate	PW	Tryptamine	1.04246	1	0	193.094	3.0659	0.95868	FALSE	FALSE	FALSE	1	Prestw-1494
Cs	Irsogladine maleate	PW	Tryptamine	0.977565	-1	0	181.079	3.42313	1.07038	FALSE	FALSE	FALSE	1	Prestw-1173
Cs	Isaxonine	PW	Tryptamine	1.05234	1	0	192.672	3.58846	1.12208	FALSE	FALSE	FALSE	1	Prestw-1898
Cs	Iso-Steviol_50uM	SW	Tryptamine	0.904933	-1	0	164.549	3.45115	1.07914	FALSE	FALSE	FALSE	1
Cs	Isocarboxazid	PW	Tryptamine	1.08855	1	0	196.619	3.74497	1.17102	FALSE	FALSE	FALSE	1	Prestw-795
Cs	Isoconazole	PW	Tryptamine	0.846066	-1	0	154.474	3.19393	0.998716	FALSE	FALSE	FALSE	1	Prestw-127
Cs	Isoetharine mesylate salt	PW	Tryptamine	0.966259	-1	0	174.532	3.61816	1.13137	FALSE	FALSE	FALSE	1	Prestw-749
Cs	Isoflupredone acetate	PW	Tryptamine	1.03458	1	0	197.582	3.15087	0.985251	FALSE	FALSE	FALSE	1	Prestw-6
Cs	Isometheptene mucate	PW	Tryptamine	0.944371	-1	0	174.819	3.0885	0.965747	FALSE	FALSE	FALSE	1	Prestw-1023
Cs	Isoniazid	PW	Tryptamine	1.04977	1	0	188.499	3.90823	1.22207	FALSE	FALSE	FALSE	1	Prestw-161
Cs	Isopropamide iodide	PW	Tryptamine	0.989555	0	0	178.694	3.31992	1.03811	FALSE	FALSE	FALSE	1	Prestw-770
Cs	Isopyrin hydrochloride	PW	Tryptamine	1.03277	1	0	186.505	3.58793	1.12191	FALSE	FALSE	FALSE	1	Prestw-722
Cs	Isosorbide dinitrate	PW	Tryptamine	1.02539	1	0	189.927	2.61471	0.817597	FALSE	FALSE	FALSE	1	Prestw-714
Cs	Isosorbide mononitrate	PW	Tryptamine	0.937514	-1	0	172.574	3.1585	0.987635	FALSE	FALSE	FALSE	1	Prestw-1294
Cs	Isotretinoin	PW	Tryptamine	0.976582	-1	0	176.101	3.06859	0.959521	FALSE	FALSE	FALSE	1	Prestw-256
Cs	Isoxicam	PW	Tryptamine	1.01532	1	0	194.002	3.56521	1.11481	FALSE	FALSE	FALSE	1	Prestw-44
Cs	Isoxsuprine hydrochloride	PW	Tryptamine	1.04775	1	0	200.22	3.43136	1.07296	FALSE	FALSE	FALSE	1	Prestw-68
Cs	Isradipine	PW	Tryptamine	0.944139	-1	0	174.798	3.00892	0.940864	FALSE	FALSE	FALSE	1	Prestw-1021
Cs	Itopride	PW	Tryptamine	1.05446	1	0	189.93	3.67951	1.15055	FALSE	FALSE	FALSE	1	Prestw-1295
Cs	Itraconazole	PW	Tryptamine	1.02151	0	0	186.025	3.28763	1.02802	FALSE	FALSE	FALSE	1	Prestw-1139
Cs	Ivabradine hydrochloride	PW	Tryptamine	1.01168	0	0	182.328	3.35609	1.04942	FALSE	FALSE	FALSE	1	Prestw-1930
Cs	Ivermectin	PW	Tryptamine	0.924096	-1	0	168.685	3.5765	1.11834	FALSE	FALSE	FALSE	1	Prestw-156
Cs	Josamycin	PW	Tryptamine	0.0545656	-1	1	9.95072	0.00975362	0.00304987	TRUE	FALSE	TRUE	1	Prestw-154
Cs	Kanamycin A sulfate	PW	Tryptamine	1.05661	1	0	198.368	3.35292	1.04843	FALSE	FALSE	FALSE	1	Prestw-394
Cs	Kanamycin B	PW	Tryptamine	0.998246	0	0	181.727	3.34407	1.04566	FALSE	FALSE	FALSE	1	Prestw-2070
Cs	Ketanserin tartrate hydrate	PW	Tryptamine	1.17678	1	0.5	220.831	3.85881	1.20662	FALSE	FALSE	FALSE	1	Prestw-392
Cs	Ketoconazole	PW	Tryptamine	1.03477	1	0	194.272	3.74684	1.17161	FALSE	FALSE	FALSE	1	Prestw-389
Cs	Ketoprofen	PW	Tryptamine	0.984107	-1	0	176.712	3.16749	0.990448	FALSE	FALSE	FALSE	1	Prestw-219
Cs	Ketorolac tromethamine	PW	Tryptamine	1.08476	1	0	198.606	2.90773	0.909222	FALSE	FALSE	FALSE	1	Prestw-929
Cs	Ketotifen fumarate	PW	Tryptamine	1.02412	1	0	192.248	3.20835	1.00322	FALSE	FALSE	FALSE	1	Prestw-371
Cs	Khellin	PW	Tryptamine	1.00479	0	0	183.433	3.13885	0.981493	FALSE	FALSE	FALSE	1	Prestw-91
Cs	Kinetin	PW	Tryptamine	0.975682	-1	0	180.788	2.61519	0.817748	FALSE	FALSE	FALSE	1	Prestw-659
Cs	L-Arabinitol_50uM	SW	Tryptamine	0.955513	0	0	173.69	3.54174	1.10747	FALSE	FALSE	FALSE	1
Cs	L-Gulose_50uM	SW	Tryptamine	0.979555	0	0	178.054	3.16931	0.991016	FALSE	FALSE	FALSE	1
Cs	L-Tryptophan	PW	Tryptamine	1.03983	1	0	187.43	3.26217	1.02005	FALSE	FALSE	FALSE	1	Prestw-1942
Cs	LAMBDA-CYHALOTHRIN	PS	Tryptamine	0.917675	-1	0	170.074	3.04925	0.953475	FALSE	FALSE	FALSE	1
Cs	LINDAN	PS	Tryptamine	0.972106	0	0	179.349	3.39741	1.06234	FALSE	FALSE	FALSE	1
Cs	LINURON	PS	Tryptamine	1.02068	1	0	188.357	3.43773	1.07495	FALSE	FALSE	FALSE	1
Cs	Labetalol hydrochloride	PW	Tryptamine	1.00437	0	0	181.286	3.47455	1.08646	FALSE	FALSE	FALSE	1	Prestw-277
Cs	Lacidipine	PW	Tryptamine	0.849239	-1	0	154.673	3.28187	1.02621	FALSE	FALSE	FALSE	1	Prestw-1297
Cs	Lacosamide	PW	Tryptamine	1.00028	0	0	179.604	3.4133	1.06731	FALSE	FALSE	FALSE	1	Prestw-1812
Cs	Lactitol_50uM	SW	Tryptamine	0.996539	0	0	181.283	3.62726	1.13421	FALSE	FALSE	FALSE	1
Cs	Lactose_50uM	SW	Tryptamine	0.96024	-1	0	174.637	3.1748	0.992733	FALSE	FALSE	FALSE	1
Cs	Lactulose_50uM	SW	Tryptamine	0.97983	-1	0	178.183	3.3992	1.0629	FALSE	FALSE	FALSE	1
Cs	Lamivudine	PW	Tryptamine	1.00352	0	0	180.818	3.35245	1.04828	FALSE	FALSE	FALSE	1	Prestw-1298
Cs	Lamotrigine	PW	Tryptamine	1.0327	0	0	192.628	2.99617	0.936878	FALSE	FALSE	FALSE	1	Prestw-1492
Cs	Lanatoside C	PW	Tryptamine	0.962057	0	0	178.327	3.23873	1.01272	FALSE	FALSE	FALSE	1	Prestw-656
Cs	Lanoconazole	PW	Tryptamine	0.980486	0	0	178.641	3.17071	0.991453	FALSE	FALSE	FALSE	1	Prestw-2078
Cs	Lansoprazole	PW	Tryptamine	1.02013	0	0	187.777	3.21368	1.00489	FALSE	FALSE	FALSE	1	Prestw-1072
Cs	Lapatinib	PW	Tryptamine	0.977254	-1	0	178.915	3.36455	1.05207	FALSE	FALSE	FALSE	1	Prestw-1299
Cs	Latanoprost	PW	Tryptamine	0.827672	-1	0	143.318	3.11876	0.97521	FALSE	FALSE	FALSE	1	Prestw-1765
Cs	Leflunomide	PW	Tryptamine	0.995254	0	0	179.778	3.62091	1.13223	FALSE	FALSE	FALSE	1	Prestw-772
Cs	Letrozole	PW	Tryptamine	0.987696	-1	0	182.807	3.37077	1.05401	FALSE	FALSE	FALSE	1	Prestw-1025
Cs	Leucrose_50uM	SW	Tryptamine	1.03019	0	0	187.454	2.99464	0.936399	FALSE	FALSE	FALSE	1
Cs	Levalbuterol hydrochloride	PW	Tryptamine	0.990198	0	0	182.282	2.98077	0.932062	FALSE	FALSE	FALSE	1	Prestw-1516
Cs	Levamisole hydrochloride	PW	Tryptamine	0.986493	-1	0	177.138	3.20767	1.00301	FALSE	FALSE	FALSE	1	Prestw-182
Cs	Levetiracetam	PW	Tryptamine	1.06162	0	0	193.31	3.26415	1.02067	FALSE	FALSE	FALSE	1	Prestw-1427
Cs	Levocabastine hydrochloride	PW	Tryptamine	1.04043	1	0	192.595	3.75722	1.17485	FALSE	FALSE	FALSE	1	Prestw-1039
Cs	Levocarnitine	PW	Tryptamine	0.95489	-1	0	174.885	3.1898	0.997422	FALSE	FALSE	FALSE	1	Prestw-2105
Cs	Levodopa	PW	Tryptamine	1.0259	1	0	196.056	3.4729	1.08595	FALSE	FALSE	FALSE	1	Prestw-17
Cs	Levofloxacin	PW	Tryptamine	0.0435012	-1	1	8.04941	0.038536	0.0120499	TRUE	FALSE	TRUE	1	Prestw-1829
Cs	Levonordefrin	PW	Tryptamine	1.04225	0	0	188.165	3.53763	1.10619	FALSE	FALSE	FALSE	1	Prestw-739
Cs	Levopropoxyphene napsylate	PW	Tryptamine	1.04251	1	0	191.894	3.40119	1.06352	FALSE	FALSE	FALSE	1	Prestw-1054
Cs	Lidocaine hydrochloride	PW	Tryptamine	1.01226	0	0	193.365	2.70155	0.844751	FALSE	FALSE	FALSE	1	Prestw-50
Cs	Lidoflazine	PW	Tryptamine	1.03659	1	0	194.584	3.02872	0.947056	FALSE	FALSE	FALSE	1	Prestw-381
Cs	Linagliptin	PW	Tryptamine	1.07248	1	0	193.007	3.22288	1.00777	FALSE	FALSE	FALSE	1	Prestw-1832
Cs	Lincomycin hydrochloride	PW	Tryptamine	0.76069	-1	1	137.216	2.45225	0.766797	TRUE	FALSE	TRUE	1	Prestw-302
Cs	Linezolid	PW	Tryptamine	0.0335276	-1	1	6.00388	0	0	TRUE	FALSE	TRUE	1	Prestw-1429
Cs	Liothyronine	PW	Tryptamine	0.99124	-1	0	179.148	3.15323	0.985988	FALSE	FALSE	FALSE	1	Prestw-853
Cs	Liranaftate	PW	Tryptamine	0.973681	-1	0	175.883	3.52024	1.10075	FALSE	FALSE	FALSE	1	Prestw-1140
Cs	Lisinopril	PW	Tryptamine	0.957921	-1	0	172.778	3.33417	1.04257	FALSE	FALSE	FALSE	1	Prestw-301
Cs	Lithocholic acid	PW	Tryptamine	1.03029	0	0	186.018	3.59797	1.12506	FALSE	FALSE	FALSE	1	Prestw-796
Cs	Lobenzarit disodium	PW	Tryptamine	1.06655	1	0	192.255	2.97248	0.92947	FALSE	FALSE	FALSE	1	Prestw-1939
Cs	Lodoxamide	PW	Tryptamine	1.05155	1	0	194.64	3.26196	1.01999	FALSE	FALSE	FALSE	1	Prestw-1746
Cs	Lofepramine	PW	Tryptamine	1.04388	1	0	180.804	3.25972	1.01929	FALSE	FALSE	FALSE	1	Prestw-1756
Cs	Lofexidine	PW	Tryptamine	0.975444	-1	0	174.925	3.42124	1.06979	FALSE	FALSE	FALSE	1	Prestw-1430
Cs	Lomefloxacin hydrochloride	PW	Tryptamine	0.0602515	-1	1	10.8036	0.108049	0.033786	TRUE	FALSE	TRUE	1	Prestw-238
Cs	Lomerizine dihydrochloride	PW	Tryptamine	1.07779	1	0	186.664	3.27013	1.02254	FALSE	FALSE	FALSE	1	Prestw-1775
Cs	Lomitapide	PW	Tryptamine	1.00642	1	0	183.179	3.50331	1.09545	FALSE	FALSE	FALSE	1	Prestw-2006
Cs	Loperamide hydrochloride	PW	Tryptamine	0.975864	-1	0	178.147	3.50837	1.09704	FALSE	FALSE	FALSE	1	Prestw-144
Cs	Lopinavir	PW	Tryptamine	0.891524	-1	0	167.391	3.59785	1.12502	FALSE	FALSE	FALSE	1	Prestw-1813
Cs	Loracarbef	PW	Tryptamine	0.0238273	-1	1	4.43518	0	0	TRUE	FALSE	TRUE	1	Prestw-2104
Cs	Loratadine	PW	Tryptamine	1.17758	1	0.5	218.168	3.33057	1.04144	FALSE	FALSE	FALSE	1	Prestw-1432
Cs	Lorglumide sodium salt	PW	Tryptamine	0.762617	-1	1	139.626	3.13762	0.981106	TRUE	FALSE	TRUE	1	Prestw-915
Cs	Losartan	PW	Tryptamine	0.974826	-1	0	181.693	3.23637	1.01199	FALSE	FALSE	FALSE	1	Prestw-1433
Cs	Loteprednol etabonate	PW	Tryptamine	1.0264	0	0	177.745	4.13949	1.29438	FALSE	FALSE	FALSE	0	Prestw-1741
Cs	Lovastatin	PW	Tryptamine	0.945362	-1	0	169.523	3.6287	1.13466	FALSE	FALSE	FALSE	1	Prestw-516
Cs	Loxapine succinate	PW	Tryptamine	1.03506	0	0	188.941	3.57343	1.11738	FALSE	FALSE	FALSE	1	Prestw-132
Cs	Loxoprofen	PW	Tryptamine	1.05019	1	0	192.216	3.9807	1.24473	FALSE	FALSE	FALSE	1	Prestw-1904
Cs	Lumiracoxib	PW	Tryptamine	0.955799	-1	0	173.928	2.77165	0.86667	FALSE	FALSE	FALSE	1	Prestw-2079
Cs	Luteolin	PW	Tryptamine	0.776427	-1	0.5	140.325	2.80456	0.876963	FALSE	FALSE	FALSE	1	Prestw-870
Cs	Lymecycline	PW	Tryptamine	0.932539	-1	0	172.571	2.38601	0.746085	FALSE	FALSE	FALSE	1	Prestw-1000
Cs	Lynestrenol	PW	Tryptamine	0.94697	-1	0	172.886	3.00736	0.940377	FALSE	FALSE	FALSE	1	Prestw-95
Cs	MALATHION	PS	Tryptamine	1.06378	1	0	196.352	2.79133	0.872825	FALSE	FALSE	FALSE	1
Cs	MANCOZEB	PS	Tryptamine	1.14024	1	0	211.703	2.84424	0.889369	FALSE	FALSE	FALSE	0
Cs	MANDIPROPAMID	PS	Tryptamine	0.986425	0	0	182.146	3.20837	1.00323	FALSE	FALSE	FALSE	1
Cs	MEPIQUAT CHLORIDE	PS	Tryptamine	0.956584	0	0	177.161	3.19733	0.999779	FALSE	FALSE	FALSE	1
Cs	MESOTRION	PS	Tryptamine	0.928273	-1	0	171.358	3.52259	1.10149	FALSE	FALSE	FALSE	1
Cs	METALAXYL	PS	Tryptamine	0.980275	0	0	180.968	3.06073	0.957063	FALSE	FALSE	FALSE	1
Cs	METALAXYL-M	PS	Tryptamine	1.00518	0	0	186.308	3.02333	0.945371	FALSE	FALSE	FALSE	1
Cs	METAMITRON	PS	Tryptamine	0.988018	0	0	183.088	3.09972	0.969257	FALSE	FALSE	FALSE	1
Cs	METHAMIDOPHOS	PS	Tryptamine	0.997638	0	0	184.883	3.75413	1.17388	FALSE	FALSE	FALSE	1
Cs	METHOMYL	PS	Tryptamine	1.05807	1	0	196.051	3.24517	1.01474	FALSE	FALSE	FALSE	1
Cs	METHOXYFENOZIDE	PS	Tryptamine	0.947748	0	0	175.51	3.16006	0.988125	FALSE	FALSE	FALSE	1
Cs	METRAFENONE	PS	Tryptamine	0.978324	-1	0	180.542	3.32481	1.03964	FALSE	FALSE	FALSE	1
Cs	METRIBUZIN	PS	Tryptamine	0.981751	-1	0	181.175	3.17835	0.993844	FALSE	FALSE	FALSE	1
Cs	METSULFURON-METHYL	PS	Tryptamine	1.01576	1	0	188.252	3.27422	1.02382	FALSE	FALSE	FALSE	1
Cs	MGK 264 (MIXTURE OF ISOMERS)	PS	Tryptamine	0.977573	0	0	181.307	3.2902	1.02882	FALSE	FALSE	FALSE	1
Cs	MONOCROTOPHOS	PS	Tryptamine	1.05168	1	0	195.071	3.40002	1.06316	FALSE	FALSE	FALSE	1
Cs	MONOSULTAP	PS	Tryptamine	0.933191	-1	0	172.232	3.55262	1.11088	FALSE	FALSE	FALSE	1
Cs	MYCLOBUTANIL	PS	Tryptamine	1.19955	1	0	222.571	3.42686	1.07155	FALSE	FALSE	FALSE	1
Cs	Mafenide hydrochloride	PW	Tryptamine	0.888014	-1	0	159.458	3.61265	1.12964	FALSE	FALSE	FALSE	1	Prestw-166
Cs	Malotilate	PW	Tryptamine	0.958336	-1	0	172.751	3.50015	1.09447	FALSE	FALSE	FALSE	1	Prestw-1968
Cs	Maltitol_50uM	SW	Tryptamine	1.01154	1	0	183.994	3.20219	1.0013	FALSE	FALSE	FALSE	1
Cs	Maltose_50uM	SW	Tryptamine	0.991169	0	0	180.225	3.20254	1.00141	FALSE	FALSE	FALSE	1
Cs	Manidipine Dihydrochloride	PW	Tryptamine	0.799449	-1	0	144.109	2.60981	0.816066	FALSE	FALSE	FALSE	1	Prestw-1971
Cs	Mannitol_50uM	SW	Tryptamine	1.01329	0	0	184.322	3.26155	1.01986	FALSE	FALSE	FALSE	1
Cs	Maprotiline hydrochloride	PW	Tryptamine	0.973322	0	0	182.682	3.27868	1.02522	FALSE	FALSE	FALSE	1	Prestw-346
Cs	Marbofloxacin	PW	Tryptamine	0.0554341	-1	1	10.2002	0.0494557	0.0154644	TRUE	FALSE	TRUE	1	Prestw-2109
Cs	Mebanazine	PW	Tryptamine	1.03796	1	0	187.115	3.55168	1.11058	FALSE	FALSE	FALSE	1	Prestw-2010
Cs	Mebendazole	PW	Tryptamine	0.981534	0	0	176.228	3.33312	1.04224	FALSE	FALSE	FALSE	1	Prestw-217
Cs	Mebeverine hydrochloride	PW	Tryptamine	1.01401	0	0	183.098	3.05488	0.955236	FALSE	FALSE	FALSE	1	Prestw-310
Cs	Mebhydroline 1,5-naphtalenedisulfonate	PW	Tryptamine	1.04552	1	0	188.292	2.97639	0.930693	FALSE	FALSE	FALSE	1	Prestw-455
Cs	Mecamylamine hydrochloride	PW	Tryptamine	1.05931	1	0	195.005	3.29299	1.02969	FALSE	FALSE	FALSE	1	Prestw-1111
Cs	Meclocycline sulfosalicylate	PW	Tryptamine	0.0133306	-1	1	2.37602	0.0440925	0.0137874	TRUE	FALSE	TRUE	1	Prestw-456
Cs	Meclofenamic acid sodium salt monohydrate	PW	Tryptamine	0.878833	-1	0	157.808	3.2214	1.00731	FALSE	FALSE	FALSE	1	Prestw-206
Cs	Meclofenoxate hydrochloride	PW	Tryptamine	0.931106	-1	0	168.168	3.59828	1.12515	FALSE	FALSE	FALSE	1	Prestw-763
Cs	Meclozine dihydrochloride	PW	Tryptamine	1.04292	1	0	187.89	2.86784	0.89675	FALSE	FALSE	FALSE	1	Prestw-457
Cs	Medrysone	PW	Tryptamine	1.02917	0	0	185.842	3.46874	1.08465	FALSE	FALSE	FALSE	1	Prestw-743
Cs	Mefenamic acid	PW	Tryptamine	0.9834	-1	0	187.986	3.46882	1.08467	FALSE	FALSE	FALSE	1	Prestw-54
Cs	Mefexamide hydrochloride	PW	Tryptamine	1.07396	1	0	192.861	3.08025	0.963169	FALSE	FALSE	FALSE	1	Prestw-215
Cs	Mefloquine hydrochloride	PW	Tryptamine	0.931998	-1	0	170.147	2.7791	0.869	FALSE	FALSE	FALSE	1	Prestw-126
Cs	Megestrol acetate	PW	Tryptamine	1.04762	1	0	191.807	3.29666	1.03084	FALSE	FALSE	FALSE	1	Prestw-956
Cs	Meglumine	PW	Tryptamine	1.04192	1	0	190.763	3.05777	0.95614	FALSE	FALSE	FALSE	1	Prestw-884
Cs	Melamine	XE	Tryptamine	1.05475	1	0	190.673	2.81467	0.880123	FALSE	FALSE	FALSE	1
Cs	Melatonin	PW	Tryptamine	1.03156	1	0	185.793	2.9306	0.916374	FALSE	FALSE	FALSE	1	Prestw-458
Cs	Melengestrol acetate	PW	Tryptamine	1.00423	0	0	186.928	3.75096	1.17289	FALSE	FALSE	FALSE	1	Prestw-1435
Cs	Meloxicam	PW	Tryptamine	1.00064	0	0	187.838	2.98361	0.932949	FALSE	FALSE	FALSE	1	Prestw-369
Cs	Memantine hydrochloride	PW	Tryptamine	1.0337	1	0	191.335	3.22988	1.00996	FALSE	FALSE	FALSE	1	Prestw-978
Cs	Mepenzolate bromide	PW	Tryptamine	1.00195	0	0	185.632	2.93192	0.916788	FALSE	FALSE	FALSE	1	Prestw-653
Cs	Mephenesin	PW	Tryptamine	1.01878	0	0	182.928	3.11568	0.974246	FALSE	FALSE	FALSE	1	Prestw-178
Cs	Mephentermine hemisulfate	PW	Tryptamine	1.04332	1	0	188.469	3.35145	1.04797	FALSE	FALSE	FALSE	1	Prestw-726
Cs	Mephenytoin	PW	Tryptamine	1.09249	1	0	201.116	2.90452	0.90822	FALSE	FALSE	FALSE	1	Prestw-1108
Cs	Mepivacaine hydrochloride	PW	Tryptamine	1.01587	1	0	189.248	3.8797	1.21315	FALSE	FALSE	FALSE	1	Prestw-1280
Cs	Meprylcaine hydrochloride	PW	Tryptamine	1.01088	1	0	186.08	3.14991	0.98495	FALSE	FALSE	FALSE	1	Prestw-1064
Cs	Meptazinol hydrochloride	PW	Tryptamine	1.06297	1	0	196.78	2.81691	0.880825	FALSE	FALSE	FALSE	1	Prestw-1004
Cs	Merbromin disodium salt	PW	Tryptamine	0.86638	-1	0	156.483	3.46365	1.08305	FALSE	FALSE	FALSE	1	Prestw-787
Cs	Mercaptopurine	PW	Tryptamine	1.00958	0	0	183.875	3.41214	1.06695	FALSE	FALSE	FALSE	1	Prestw-1469
Cs	Meropenem	PW	Tryptamine	0.0316397	-1	1	5.82174	0	0	TRUE	FALSE	TRUE	1	Prestw-1106
Cs	Mesalamine	PW	Tryptamine	1.01983	0	0	187.719	2.65982	0.831703	FALSE	FALSE	FALSE	1	Prestw-1069
Cs	Mesoridazine besylate	PW	Tryptamine	0.992444	0	0	177.987	3.59745	1.12489	FALSE	FALSE	FALSE	1	Prestw-529
Cs	Mestranol	PW	Tryptamine	1.04173	1	0	188.271	3.17337	0.992286	FALSE	FALSE	FALSE	1	Prestw-846
Cs	Metacetamol	PW	Tryptamine	0.940855	-1	0	172.168	3.07384	0.961165	FALSE	FALSE	FALSE	1	Prestw-1851
Cs	Metaproterenol sulfate	PW	Tryptamine	1.02595	1	0	183.994	3.14092	0.98214	FALSE	FALSE	FALSE	1	Prestw-505
Cs	Metaraminol bitartrate	PW	Tryptamine	1.05403	1	0	189.278	3.32223	1.03883	FALSE	FALSE	FALSE	1	Prestw-197
Cs	Metergoline	PW	Tryptamine	0.943391	0	0	177.052	3.50263	1.09524	FALSE	FALSE	FALSE	1	Prestw-364
Cs	Metformin hydrochloride	PW	Tryptamine	1.00069	0	0	191.355	3.15952	0.987956	FALSE	FALSE	FALSE	1	Prestw-4
Cs	Methacholine chloride	PW	Tryptamine	1.01094	1	0	182.583	3.07598	0.961834	FALSE	FALSE	FALSE	1	Prestw-759
Cs	Methacycline hydrochloride	PW	Tryptamine	0.0281623	-1	1	5.20354	0	0	TRUE	FALSE	TRUE	1	Prestw-964
Cs	Methandrostenolone	PW	Tryptamine	0.979555	-1	0	176.553	3.24189	1.01371	FALSE	FALSE	FALSE	1	Prestw-1961
Cs	Methantheline bromide	PW	Tryptamine	0.998894	0	0	183.868	3.05619	0.955645	FALSE	FALSE	FALSE	1	Prestw-1066
Cs	Methapyrilene hydrochloride	PW	Tryptamine	1.01999	1	0	191.479	3.3226	1.03895	FALSE	FALSE	FALSE	1	Prestw-342
Cs	Methazolamide	PW	Tryptamine	1.01622	0	0	183.654	3.44371	1.07682	FALSE	FALSE	FALSE	1	Prestw-802
Cs	Methenamine	PW	Tryptamine	1.05194	0	0	195.715	2.83134	0.885338	FALSE	FALSE	FALSE	1	Prestw-1282
Cs	Methiazole	PW	Tryptamine	1.03611	0	0	190.707	2.94554	0.921045	FALSE	FALSE	FALSE	1	Prestw-1080
Cs	Methicillin sodium	PW	Tryptamine	0.19567	-1	1	36.0168	1.81893	0.568763	TRUE	FALSE	TRUE	0	Prestw-1803
Cs	Methimazole	PW	Tryptamine	0.988733	0	0	178.636	3.73879	1.16909	FALSE	FALSE	FALSE	1	Prestw-786
Cs	Methocarbamol	PW	Tryptamine	1.01592	1	0	182.431	3.29265	1.02958	FALSE	FALSE	FALSE	1	Prestw-184
Cs	Methotrimeprazine maleate salt	PW	Tryptamine	1.0719	1	0	193.593	3.29433	1.03011	FALSE	FALSE	FALSE	1	Prestw-797
Cs	Methoxamine hydrochloride	PW	Tryptamine	1.07132	1	0	192.132	2.48494	0.77702	FALSE	FALSE	FALSE	0	Prestw-535
Cs	Methyl benzethonium chloride	PW	Tryptamine	0.948353	0	0	175.587	2.86554	0.896031	FALSE	FALSE	FALSE	1	Prestw-705
Cs	Methylatropine nitrate	PW	Tryptamine	0.989573	0	0	181.179	2.79871	0.875134	FALSE	FALSE	FALSE	1	Prestw-900
Cs	Methyldopate hydrochloride	PW	Tryptamine	1.03723	1	0	191.993	2.96297	0.926496	FALSE	FALSE	FALSE	1	Prestw-1038
Cs	Methylene blue	PW	Tryptamine	0.99752	0	0	182.687	2.47434	0.773705	FALSE	FALSE	FALSE	1	Prestw-2103
Cs	Methylergometrine maleate	PW	Tryptamine	1.02552	1	0	192.531	3.46	1.08191	FALSE	FALSE	FALSE	1	Prestw-374
Cs	Methyleugenol	XE	Tryptamine	0.986284	-1	0	178.317	3.01166	0.94172	FALSE	FALSE	FALSE	1
Cs	Methylprednisolone, 6-alpha	PW	Tryptamine	1.0306	0	0	186.075	3.00259	0.938885	FALSE	FALSE	FALSE	1	Prestw-279
Cs	Meticrane	PW	Tryptamine	1.01336	0	0	193.56	3.11372	0.973632	FALSE	FALSE	FALSE	1	Prestw-11
Cs	Metixene hydrochloride	PW	Tryptamine	1.06168	1	0	190.403	3.27202	1.02313	FALSE	FALSE	FALSE	1	Prestw-491
Cs	Metoclopramide monohydrochloride	PW	Tryptamine	0.988264	0	0	177.472	3.45296	1.07971	FALSE	FALSE	FALSE	1	Prestw-209
Cs	Metolazone	PW	Tryptamine	0.992822	0	0	181.258	3.64622	1.14014	FALSE	FALSE	FALSE	1	Prestw-112
Cs	Metoprolol-(+)-tartrate salt	PW	Tryptamine	1.02169	1	0	184.543	3.22246	1.00764	FALSE	FALSE	FALSE	1	Prestw-733
Cs	Metrizamide	PW	Tryptamine	1.0542	1	0	189.935	3.29293	1.02967	FALSE	FALSE	FALSE	1	Prestw-463
Cs	Metronidazole	PW	Tryptamine	0.0110491	-1	1	2.02087	0.0060243	0.00188375	TRUE	FALSE	TRUE	1	Prestw-81
Cs	Metyrapone	PW	Tryptamine	1.00501	0	0	184.005	3.24215	1.01379	FALSE	FALSE	FALSE	1	Prestw-904
Cs	Mevastatin	PW	Tryptamine	0.988256	-1	0	180.925	3.68259	1.15151	FALSE	FALSE	FALSE	1	Prestw-1441
Cs	Mexenone	PW	Tryptamine	1.00773	0	0	184.748	2.06028	0.644233	FALSE	FALSE	FALSE	0	Prestw-1911
Cs	Mexiletine hydrochloride	PW	Tryptamine	0.990961	0	0	178.581	3.00994	0.941184	FALSE	FALSE	FALSE	1	Prestw-241
Cs	Mianserine hydrochloride	PW	Tryptamine	0.951722	-1	0	173.761	2.92298	0.91399	FALSE	FALSE	FALSE	1	Prestw-99
Cs	Mibefradil hydrochloride	PW	Tryptamine	0.999336	-1	0	181.899	3.34885	1.04716	FALSE	FALSE	FALSE	1	Prestw-2087
Cs	Miconazole	PW	Tryptamine	0.7246	-1	1	138.476	3.99293	1.24856	TRUE	FALSE	TRUE	0	Prestw-67
Cs	Midecamycin	PW	Tryptamine	0.0270875	-1	1	4.90859	0.0057324	0.00179247	TRUE	FALSE	TRUE	1	Prestw-2088
Cs	Midodrine hydrochloride	PW	Tryptamine	1.02583	0	0	184.232	3.43947	1.07549	FALSE	FALSE	FALSE	1	Prestw-191
Cs	Mifepristone	PW	Tryptamine	0.910784	-1	0	164.373	3.79355	1.18621	FALSE	FALSE	FALSE	0	Prestw-299
Cs	Miglitol	PW	Tryptamine	1.00445	0	0	180.103	3.47581	1.08686	FALSE	FALSE	FALSE	1	Prestw-1169
Cs	Milnacipran hydrochloride	PW	Tryptamine	1.10552	1	0	191.446	3.20678	1.00273	FALSE	FALSE	FALSE	1	Prestw-1788
Cs	Milrinone	PW	Tryptamine	0.996739	0	0	183.469	3.46503	1.08348	FALSE	FALSE	FALSE	1	Prestw-1065
Cs	Minaprine dihydrochloride	PW	Tryptamine	1.00528	0	0	192.361	3.86672	1.20909	FALSE	FALSE	FALSE	1	Prestw-66
Cs	Minocycline hydrochloride	PW	Tryptamine	0.0197884	-1	1	3.53538	0.0360912	0.0112854	TRUE	FALSE	TRUE	1	Prestw-315
Cs	Minoxidil	PW	Tryptamine	0.936882	-1	0	179.149	2.8386	0.887605	FALSE	FALSE	FALSE	1	Prestw-20
Cs	Mirabegron	PW	Tryptamine	1.02384	1	0	189.67	3.4893	1.09108	FALSE	FALSE	FALSE	1	Prestw-1798
Cs	Mirtazapine	PW	Tryptamine	1.11636	1	0.5	200.175	3.47505	1.08662	FALSE	FALSE	FALSE	1	Prestw-1144
Cs	Misoprostol	PW	Tryptamine	0.979451	-1	0	180.291	3.64784	1.14065	FALSE	FALSE	FALSE	1	Prestw-1443
Cs	Mitomycin C	PW	Tryptamine	0.393549	-1	1	70.9205	2.16817	0.677968	TRUE	FALSE	TRUE	0	Prestw-2071
Cs	Mitotane	PW	Tryptamine	0.997275	0	0	186.089	3.24217	1.0138	FALSE	FALSE	FALSE	1	Prestw-1444
Cs	Mitoxantrone dihydrochloride	PW	Tryptamine	1.0095	0	0	189.488	2.34315	0.732682	FALSE	FALSE	FALSE	0	Prestw-385
Cs	Mizolastine	PW	Tryptamine	0.966689	-1	0	176.062	3.88974	1.21629	FALSE	FALSE	FALSE	1	Prestw-1506
Cs	Mizoribine	PW	Tryptamine	1.01789	0	0	183.525	3.16745	0.990436	FALSE	FALSE	FALSE	1	Prestw-1957
Cs	Moclobemide	PW	Tryptamine	1.04167	1	0	195.555	3.30352	1.03298	FALSE	FALSE	FALSE	1	Prestw-353
Cs	Modafinil	PW	Tryptamine	1.09795	1	0	197.591	2.62152	0.819727	FALSE	FALSE	FALSE	0	Prestw-1147
Cs	Mofezolac	PW	Tryptamine	0.987843	0	0	179.856	2.80223	0.876234	FALSE	FALSE	FALSE	1	Prestw-1981
Cs	Mogroside V_50uM	SW	Tryptamine	1.12207	1	0	204.141	3.06417	0.958141	FALSE	FALSE	FALSE	1
Cs	Moguisteine	PW	Tryptamine	1.05633	1	0	193.446	3.07181	0.96053	FALSE	FALSE	FALSE	1	Prestw-1901
Cs	Molindone hydrochloride	PW	Tryptamine	1.01706	0	0	188.339	2.49831	0.781199	FALSE	FALSE	FALSE	1	Prestw-1035
Cs	Molsidomine	PW	Tryptamine	1.19224	1	0.5	213.795	2.68163	0.838523	FALSE	FALSE	FALSE	0	Prestw-547
Cs	Mometasone furoate	PW	Tryptamine	0.990785	-1	0	180.447	3.45373	1.07995	FALSE	FALSE	FALSE	1	Prestw-572
Cs	Monensin sodium salt	PW	Tryptamine	0.0398025	-1	1	7.21037	0.196261	0.0613693	TRUE	FALSE	TRUE	1	Prestw-748
Cs	Monobenzone	PW	Tryptamine	1.02454	1	0	187.581	3.88364	1.21438	FALSE	FALSE	FALSE	1	Prestw-912
Cs	Montelukast	PW	Tryptamine	0.587378	-1	1	109.694	2.90687	0.908955	TRUE	FALSE	TRUE	0	Prestw-1189
Cs	Morantel tartrate	PW	Tryptamine	0.936347	0	0	179.266	3.84515	1.20235	FALSE	FALSE	FALSE	0	Prestw-61
Cs	Moricizine hydrochloride	PW	Tryptamine	0.988765	0	0	181.998	3.47487	1.08656	FALSE	FALSE	FALSE	1	Prestw-1051
Cs	Moroxidine hydrochloride	PW	Tryptamine	0.986735	0	0	180.148	2.97812	0.931233	FALSE	FALSE	FALSE	1	Prestw-84
Cs	Mosapride	PW	Tryptamine	1.02637	1	0	184.995	3.65988	1.14441	FALSE	FALSE	FALSE	1	Prestw-2018
Cs	Moxalactam disodium salt	PW	Tryptamine	0.0272524	-1	1	4.92487	0	0	TRUE	FALSE	TRUE	1	Prestw-819
Cs	Moxifloxacin	PW	Tryptamine	0.0395733	-1	1	7.38688	0.0328246	0.010264	TRUE	FALSE	TRUE	1	Prestw-1446
Cs	Moxisylyte hydrochoride	PW	Tryptamine	0.956497	0	0	183.009	3.5643	1.11453	FALSE	FALSE	FALSE	1	Prestw-42
Cs	Moxonidine	PW	Tryptamine	1.00102	0	0	185.267	3.34627	1.04635	FALSE	FALSE	FALSE	1	Prestw-1016
Cs	Mupirocin	PW	Tryptamine	0.967553	0	0	184.238	2.90835	0.909418	FALSE	FALSE	FALSE	1	Prestw-1795
Cs	N-Acetyl-L-leucine	PW	Tryptamine	0.963719	0	0	176.445	3.52611	1.10259	FALSE	FALSE	FALSE	1	Prestw-896
Cs	N-Butylscopolammonium bromide	PW	Tryptamine	0.921349	-1	0	170.683	3.04935	0.953505	FALSE	FALSE	FALSE	1	Prestw-1253
Cs	N6-methyladenosine	PW	Tryptamine	1.0256	0	0	192.55	3.34465	1.04585	FALSE	FALSE	FALSE	1	Prestw-338
Cs	NDEA (N-nitrosodiethylamine)	XE	Tryptamine	1.00003	0	0	180.79	3.61167	1.12934	FALSE	FALSE	FALSE	1
Cs	NDPA (N-nitrosodipropylamine)	XE	Tryptamine	1.02703	0	0	185.701	3.12569	0.977375	FALSE	FALSE	FALSE	1
Cs	NICOSULFURON	PS	Tryptamine	0.974815	0	0	180.575	3.80418	1.18954	FALSE	FALSE	FALSE	1
Cs	NOVALURON	PS	Tryptamine	0.981487	-1	0	181.154	3.10813	0.971885	FALSE	FALSE	FALSE	1
Cs	Nabumetone	PW	Tryptamine	0.926457	-1	0	169.623	3.21228	1.00445	FALSE	FALSE	FALSE	1	Prestw-909
Cs	Nadifloxacin	PW	Tryptamine	0.0473886	-1	1	8.71959	0.0229328	0.0071709	TRUE	FALSE	TRUE	1	Prestw-1120
Cs	Nadolol	PW	Tryptamine	1.07805	1	0	194.829	3.4658	1.08373	FALSE	FALSE	FALSE	1	Prestw-818
Cs	Nafamostat Mesylate	PW	Tryptamine	0.958801	-1	0	174.518	3.31281	1.03589	FALSE	FALSE	FALSE	1	Prestw-2072
Cs	Nafcillin sodium salt monohydrate	PW	Tryptamine	0.0237339	-1	1	4.2891	0	0	TRUE	FALSE	TRUE	1	Prestw-843
Cs	Nafronyl oxalate	PW	Tryptamine	0.968823	-1	0	181.862	3.0254	0.946017	FALSE	FALSE	FALSE	1	Prestw-377
Cs	Naftifine hydrochloride	PW	Tryptamine	0.989943	-1	0	182.224	3.45998	1.08191	FALSE	FALSE	FALSE	1	Prestw-1063
Cs	Naftopidil dihydrochloride	PW	Tryptamine	1.01829	0	0	188.42	3.5628	1.11406	FALSE	FALSE	FALSE	1	Prestw-975
Cs	Nalbuphine hydrochloride	PW	Tryptamine	1.00238	0	0	182.993	2.85007	0.891194	FALSE	FALSE	FALSE	1	Prestw-118
Cs	Nalidixic acid sodium salt	PW	Tryptamine	0.991394	-1	0	183.678	3.47019	1.0851	FALSE	FALSE	FALSE	1	Prestw-1447
Cs	Nalmefene hydrochloride	PW	Tryptamine	0.941649	-1	0	175.452	3.45901	1.0816	FALSE	FALSE	FALSE	1	Prestw-1490
Cs	Naloxone hydrochloride	PW	Tryptamine	1.01065	1	0	184.499	3.89952	1.21935	FALSE	FALSE	FALSE	1	Prestw-111
Cs	Naltrexone hydrochloride dihydrate	PW	Tryptamine	1.03159	0	0	188.307	2.57889	0.806397	FALSE	FALSE	FALSE	1	Prestw-116
Cs	Nandrolone	PW	Tryptamine	1.00731	1	0	186.435	3.54686	1.10907	FALSE	FALSE	FALSE	1	Prestw-982
Cs	Naphazoline hydrochloride	PW	Tryptamine	1.00744	1	0	192.532	2.70257	0.84507	FALSE	FALSE	FALSE	1	Prestw-46
Cs	Naringin Dihydrochalcone_50uM	SW	Tryptamine	0.968335	0	0	176.265	3.50957	1.09741	FALSE	FALSE	FALSE	1
Cs	Nateglinide	PW	Tryptamine	0.940384	-1	0	162.874	3.54639	1.10892	FALSE	FALSE	FALSE	1	Prestw-1748
Cs	Nebivolol hydrochloride	PW	Tryptamine	0.939614	-1	0	169.259	3.69219	1.15452	FALSE	FALSE	FALSE	1	Prestw-1814
Cs	Nebularine	PW	Tryptamine	0.873971	-1	0	157.949	3.1493	0.984759	FALSE	FALSE	FALSE	1	Prestw-2113
Cs	Nedocromil sodium	PW	Tryptamine	0.924264	-1	0	168.163	3.03347	0.948541	FALSE	FALSE	FALSE	1	Prestw-2036
Cs	Nefazodone hydrochloride	PW	Tryptamine	0.921917	-1	0	173.101	3.35671	1.04961	FALSE	FALSE	FALSE	1	Prestw-1152
Cs	Nefiracetam	PW	Tryptamine	1.03505	1	0	189.47	3.24315	1.01411	FALSE	FALSE	FALSE	1	Prestw-1902
Cs	Nefopam hydrochloride	PW	Tryptamine	1.10089	1	0	197.678	3.47337	1.08609	FALSE	FALSE	FALSE	1	Prestw-229
Cs	Nelarabine	PW	Tryptamine	0.944717	-1	0	173.899	3.60499	1.12725	FALSE	FALSE	FALSE	1	Prestw-1804
Cs	Nelfinavir mesylate	PW	Tryptamine	0.959719	-1	0	166.211	3.42374	1.07057	FALSE	FALSE	FALSE	1	Prestw-1764
Cs	Neohesperidin Dihydrochalcone (Nhdc)_50uM	SW	Tryptamine	1.00783	0	0	183.274	3.99691	1.2498	FALSE	FALSE	FALSE	1
Cs	Neomycin sulfate	PW	Tryptamine	1.16135	1	0.5	212.029	2.88584	0.902378	FALSE	FALSE	FALSE	0	Prestw-158
Cs	Neostigmine bromide	PW	Tryptamine	1.06972	1	0	192.6	3.00377	0.939255	FALSE	FALSE	FALSE	1	Prestw-468
Cs	Neotame_50uM	SW	Tryptamine	1.04664	1	0	190.37	3.35101	1.04783	FALSE	FALSE	FALSE	1
Cs	Nepafenac	PW	Tryptamine	1.04051	1	0	187.546	3.22478	1.00836	FALSE	FALSE	FALSE	1	Prestw-1958
Cs	Netilmicin sulfate	PW	Tryptamine	1.02202	1	0	187.142	3.03451	0.948867	FALSE	FALSE	FALSE	1	Prestw-2101
Cs	Nevirapine	PW	Tryptamine	1.00424	0	0	173.988	3.07555	0.961698	FALSE	FALSE	FALSE	1	Prestw-1739
Cs	Niacin	PW	Tryptamine	0.994201	0	0	182.026	3.13033	0.978829	FALSE	FALSE	FALSE	1	Prestw-881
Cs	Nialamide	PW	Tryptamine	1.01421	0	0	186.71	3.04603	0.952467	FALSE	FALSE	FALSE	1	Prestw-1099
Cs	Nicardipine hydrochloride	PW	Tryptamine	0.981401	0	0	184.213	3.54652	1.10897	FALSE	FALSE	FALSE	1	Prestw-383
Cs	Nicergoline	PW	Tryptamine	0.994433	0	0	181.534	2.99619	0.936883	FALSE	FALSE	FALSE	1	Prestw-147
Cs	Niclosamide	PW	Tryptamine	1.01768	1	0	194.444	2.95658	0.924499	FALSE	FALSE	FALSE	1	Prestw-40
Cs	Nicorandil	PW	Tryptamine	1.03944	1	0	189.755	3.28261	1.02645	FALSE	FALSE	FALSE	1	Prestw-106
Cs	Nicotinamide	PW	Tryptamine	0.970578	0	0	176.75	2.90852	0.90947	FALSE	FALSE	FALSE	1	Prestw-1449
Cs	Nifedipine	PW	Tryptamine	1.01987	1	0	194.965	3.42253	1.0702	FALSE	FALSE	FALSE	1	Prestw-63
Cs	Nifekalant	PW	Tryptamine	1.01235	0	0	187.488	3.55458	1.11149	FALSE	FALSE	FALSE	1	Prestw-1774
Cs	Nifenazone	PW	Tryptamine	0.13547	-1	1	24.3695	1.90155	0.5946	TRUE	FALSE	TRUE	0	Prestw-225
Cs	Niflumic acid	PW	Tryptamine	1.04405	1	0	188.335	2.92013	0.913099	FALSE	FALSE	FALSE	1	Prestw-255
Cs	Nifuroxazide	PW	Tryptamine	0.998442	0	0	179.037	3.56164	1.1137	FALSE	FALSE	FALSE	1	Prestw-555
Cs	Nifurtimox	PW	Tryptamine	0.894606	-1	0	165.477	3.60473	1.12717	FALSE	FALSE	FALSE	1	Prestw-1024
Cs	Nikethamide	PW	Tryptamine	1.04943	1	0	192.329	3.4296	1.07241	FALSE	FALSE	FALSE	1	Prestw-1907
Cs	Nilotinib	PW	Tryptamine	1.064	1	0	193.701	2.8397	0.88795	FALSE	FALSE	FALSE	1	Prestw-2115
Cs	Nilutamide	PW	Tryptamine	0.955451	-1	0	174.931	3.19203	0.99812	FALSE	FALSE	FALSE	1	Prestw-928
Cs	Nilvadipine	PW	Tryptamine	1.09571	1	0	203.001	3.23537	1.01167	FALSE	FALSE	FALSE	1	Prestw-1154
Cs	Nimesulide	PW	Tryptamine	0.973366	-1	0	174.775	3.2373	1.01228	FALSE	FALSE	FALSE	1	Prestw-194
Cs	Nimodipine	PW	Tryptamine	0.965325	-1	0	176.739	3.02529	0.945982	FALSE	FALSE	FALSE	1	Prestw-918
Cs	Niridazole	PW	Tryptamine	0.036265	-1	1	6.44136	0.0413558	0.0129316	TRUE	FALSE	TRUE	1	Prestw-469
Cs	Nisoldipine	PW	Tryptamine	1.05968	1	0	196.41	2.72009	0.85055	FALSE	FALSE	FALSE	1	Prestw-666
Cs	Nisoxetine hydrochloride	PW	Tryptamine	0.993446	0	0	181.888	3.18036	0.994472	FALSE	FALSE	FALSE	1	Prestw-910
Cs	Nitazoxanide	PW	Tryptamine	0.0218672	-1	1	3.78476	0.00749221	0.00234275	TRUE	FALSE	TRUE	1	Prestw-1733
Cs	Nitrendipine	PW	Tryptamine	0.946797	0	0	173.347	3.33375	1.04244	FALSE	FALSE	FALSE	1	Prestw-916
Cs	Nitrocaramiphen hydrochloride	PW	Tryptamine	0.948954	-1	0	175.664	2.53737	0.793415	FALSE	FALSE	FALSE	1	Prestw-981
Cs	Nitrofural	PW	Tryptamine	0.906391	-1	0	162.524	3.4265	1.07144	FALSE	FALSE	FALSE	1	Prestw-492
Cs	Nitrofurantoin	PW	Tryptamine	0.930721	-1	0	167.107	3.24002	1.01313	FALSE	FALSE	FALSE	1	Prestw-168
Cs	Nitroxoline	PW	Tryptamine	0.896894	-1	0.5	164.646	4.92705	1.24075	FALSE	FALSE	FALSE	0	Prestw-1909
Cs	Nizatidine	PW	Tryptamine	0.989526	0	0	181.17	3.61089	1.12909	FALSE	FALSE	FALSE	1	Prestw-921
Cs	Nocodazole	PW	Tryptamine	0.96764	0	0	176.675	3.09988	0.969307	FALSE	FALSE	FALSE	1	Prestw-100
Cs	Nomegestrol acetate	PW	Tryptamine	1.00566	0	0	186.177	3.22526	1.00851	FALSE	FALSE	FALSE	1	Prestw-1033
Cs	Nomifensine maleate	PW	Tryptamine	0.98853	0	0	180.454	3.4367	1.07463	FALSE	FALSE	FALSE	1	Prestw-108
Cs	Norcyclobenzaprine	PW	Tryptamine	0.984972	0	0	176.607	3.52791	1.10315	FALSE	FALSE	FALSE	1	Prestw-513
Cs	Norethindrone	PW	Tryptamine	1.00702	0	0	181.711	3.47795	1.08752	FALSE	FALSE	FALSE	1	Prestw-253
Cs	Norethynodrel	PW	Tryptamine	0.93592	-1	0	178.827	3.12801	0.978101	FALSE	FALSE	FALSE	1	Prestw-24
Cs	Norfloxacin	PW	Tryptamine	0.0307975	-1	1	5.52389	0.112784	0.0352665	TRUE	FALSE	TRUE	1	Prestw-221
Cs	Norgestimate	PW	Tryptamine	0.656495	-1	0.5	121.103	3.99424	1.24897	FALSE	FALSE	FALSE	0	Prestw-1452
Cs	Nortriptyline hydrochloride	PW	Tryptamine	1.06103	1	0	191.555	3.56039	1.1133	FALSE	FALSE	FALSE	1	Prestw-254
Cs	Novobiocin sodium salt	PW	Tryptamine	0.753601	-1	0.5	136.197	3.42175	1.06995	FALSE	FALSE	FALSE	0	Prestw-834
Cs	Nylidrin	PW	Tryptamine	0.986034	0	0	178.204	2.72849	0.853175	FALSE	FALSE	FALSE	1	Prestw-1454
Cs	Nystatine	PW	Tryptamine	0.989159	0	0	177.359	3.08193	0.963693	FALSE	FALSE	FALSE	1	Prestw-517
Cs	Nystose_50uM	SW	Tryptamine	1.0116	1	0	184.007	3.35843	1.05015	FALSE	FALSE	FALSE	1
Cs	OXYFLUORFEN	PS	Tryptamine	1.05711	1	0	195.128	3.61779	1.13125	FALSE	FALSE	FALSE	1
Cs	Octoclothepin maleate salt	PW	Tryptamine	1.0501	0	0	189.775	3.07617	0.961893	FALSE	FALSE	FALSE	1	Prestw-1836
Cs	Octopamine hydrochloride	PW	Tryptamine	1.0438	1	0	191.106	2.55261	0.798178	FALSE	FALSE	FALSE	1	Prestw-949
Cs	Ofloxacin	PW	Tryptamine	0.0354462	-1	1	6.35851	0.110553	0.034569	TRUE	FALSE	TRUE	1	Prestw-237
Cs	Olanzapine	PW	Tryptamine	0.965725	0	0	174.541	3.70608	1.15886	FALSE	FALSE	FALSE	1	Prestw-1455
Cs	Oleamide	XE	Tryptamine	1.0062	0	0	181.942	2.82594	0.883646	FALSE	FALSE	FALSE	1
Cs	Olmesartan	PW	Tryptamine	1.02069	1	0	190.179	3.33448	1.04266	FALSE	FALSE	FALSE	1	Prestw-1190
Cs	Olopatadine hydrochloride	PW	Tryptamine	0.967546	0	0	180.064	3.21491	1.00528	FALSE	FALSE	FALSE	1	Prestw-1307
Cs	Omeprazole	PW	Tryptamine	1.02049	0	0	183.023	3.36129	1.05105	FALSE	FALSE	FALSE	1	Prestw-493
Cs	Ondansetron hydrochloride	PW	Tryptamine	1.02602	1	0	188.869	2.99628	0.93691	FALSE	FALSE	FALSE	1	Prestw-1058
Cs	Opipramol dihydrochloride	PW	Tryptamine	1.07439	1	0	199.02	3.59653	1.1246	FALSE	FALSE	FALSE	1	Prestw-1456
Cs	Ornidazole	PW	Tryptamine	0.00845374	-1	1	1.51408	0.022399	0.00700396	TRUE	FALSE	TRUE	1	Prestw-164
Cs	Orotic acid	PW	Tryptamine	1.00681	0	0	184.248	3.56446	1.11458	FALSE	FALSE	FALSE	1	Prestw-1897
Cs	Orphenadrine hydrochloride	PW	Tryptamine	1.3364	1	0.5	239.867	3.19049	0.99764	FALSE	FALSE	FALSE	0	Prestw-239
Cs	Oseltamivir phosphate	PW	Tryptamine	1.05193	1	0	191.444	2.77026	0.866237	FALSE	FALSE	FALSE	1	Prestw-1953
Cs	Oxacillin sodium	PW	Tryptamine	0.0256773	-1	1	4.74507	0	0	TRUE	FALSE	TRUE	1	Prestw-1475
Cs	Oxandrolone	PW	Tryptamine	0.945395	-1	0	172.597	3.02892	0.947118	FALSE	FALSE	FALSE	1	Prestw-1192
Cs	Oxantel pamoate	PW	Tryptamine	1.04999	1	0	197.116	3.50317	1.09541	FALSE	FALSE	FALSE	1	Prestw-398
Cs	Oxaprozin	PW	Tryptamine	1.03285	0	0	190.135	3.44737	1.07796	FALSE	FALSE	FALSE	1	Prestw-1060
Cs	Oxcarbazepine	PW	Tryptamine	0.996109	0	0	179.357	3.08221	0.963781	FALSE	FALSE	FALSE	1	Prestw-1156
Cs	Oxeladin citrate	PW	Tryptamine	1.00952	0	0	184.558	3.37268	1.05461	FALSE	FALSE	FALSE	1	Prestw-1859
Cs	Oxethazaine	PW	Tryptamine	0.918089	-1	0	175.433	3.93917	1.23174	FALSE	FALSE	FALSE	0	Prestw-58
Cs	Oxfendazole	PW	Tryptamine	1.00771	0	0	186.566	3.01436	0.942564	FALSE	FALSE	FALSE	1	Prestw-1459
Cs	Oxibendazol	PW	Tryptamine	0.981712	0	0	178.808	2.75747	0.862239	FALSE	FALSE	FALSE	1	Prestw-1460
Cs	Oxiconazole nitrate	PW	Tryptamine	0.910374	-1	0	168.563	2.91567	0.911705	FALSE	FALSE	FALSE	1	Prestw-1125
Cs	Oxiglutatione	PW	Tryptamine	1.00657	0	0	184.348	3.39074	1.06026	FALSE	FALSE	FALSE	1	Prestw-1857
Cs	Oxiracetam	PW	Tryptamine	1.14155	1	0	205.801	2.88454	0.90197	FALSE	FALSE	FALSE	1	Prestw-1931
Cs	Oxolamine citrate salt	PW	Tryptamine	1.03695	1	0	187.407	3.62205	1.13258	FALSE	FALSE	FALSE	1	Prestw-826
Cs	Oxolinic acid	PW	Tryptamine	0.0614166	-1	1	11.0203	0	0	TRUE	FALSE	TRUE	1	Prestw-193
Cs	Oxprenolol hydrochloride	PW	Tryptamine	1.08152	1	0	199.081	2.97063	0.928891	FALSE	FALSE	FALSE	1	Prestw-1057
Cs	Oxybenzone	PW	Tryptamine	0.953839	-1	0	174.636	2.88077	0.900793	FALSE	FALSE	FALSE	1	Prestw-887
Cs	Oxybutynin chloride	PW	Tryptamine	1.01436	0	0	183.144	3.23567	1.01177	FALSE	FALSE	FALSE	1	Prestw-287
Cs	Oxymetazoline hydrochloride	PW	Tryptamine	1.03307	1	0	185.512	2.98745	0.93415	FALSE	FALSE	FALSE	1	Prestw-224
Cs	Oxymetholone	PW	Tryptamine	0.860615	0	0.5	148.901	3.86113	1.20734	FALSE	FALSE	FALSE	0	Prestw-1780
Cs	Oxyphenbutazone	PW	Tryptamine	1.2979	1	0	238.932	3.23484	1.01151	FALSE	FALSE	FALSE	0	Prestw-1049
Cs	Oxyphenisatin	PW	Tryptamine	0.982385	0	0	178.856	3.79232	1.18583	FALSE	FALSE	FALSE	1	Prestw-2080
Cs	Oxytetracycline dihydrate	PW	Tryptamine	0.0181741	-1	1	3.23158	0.0488106	0.0152626	TRUE	FALSE	TRUE	1	Prestw-307
Cs	Ozagrel hydrochloride	PW	Tryptamine	1.01398	1	0	187.659	2.95176	0.922989	FALSE	FALSE	FALSE	1	Prestw-979
Cs	PENCONAZOL	PS	Tryptamine	1.01462	1	0	188.081	2.97586	0.930527	FALSE	FALSE	FALSE	1
Cs	PENDIMETHALIN	PS	Tryptamine	1.0401	0	0	191.87	3.56518	1.1148	FALSE	FALSE	FALSE	1
Cs	PENTHIOPYRAD	PS	Tryptamine	0.934655	-1	0	173.236	3.28227	1.02634	FALSE	FALSE	FALSE	1
Cs	PERMETHRIN (MIXTURE OF CIS AND TRANS ISOMERE)	PS	Tryptamine	1.04701	0	0	193.324	3.061	0.957149	FALSE	FALSE	FALSE	1
Cs	PFDeA (Perfluorodecanoic acid)	XE	Tryptamine	0.915831	-1	0	165.55	3.54314	1.10791	FALSE	FALSE	FALSE	1
Cs	PFHpA (Perfluoroheptanoic acid)	XE	Tryptamine	1.0617	1	0	191.952	3.00403	0.939335	FALSE	FALSE	FALSE	1
Cs	PFNA (Perfluorononanoic acid)	XE	Tryptamine	0.955379	-1	0	172.699	3.32538	1.03982	FALSE	FALSE	FALSE	1
Cs	PFOA (Perfluorooctanoic acid)	XE	Tryptamine	0.979244	0	0	177.064	3.02572	0.946117	FALSE	FALSE	FALSE	1
Cs	PHOSMET	PS	Tryptamine	1.03501	0	0	191.096	3.25439	1.01762	FALSE	FALSE	FALSE	1
Cs	PICOXYSTROBIN	PS	Tryptamine	1.02358	1	0	188.896	3.31628	1.03697	FALSE	FALSE	FALSE	1
Cs	PINOXADEN	PS	Tryptamine	1.11445	0	1	205.185	2.9822	0.932509	FALSE	FALSE	FALSE	1
Cs	PIPERONYL BUTOXIDE	PS	Tryptamine	1.02584	1	0	189.288	3.43419	1.07384	FALSE	FALSE	FALSE	1
Cs	PIRIMICARB	PS	Tryptamine	1.12441	1	0	208.462	3.26716	1.02161	FALSE	FALSE	FALSE	1
Cs	PIRIMIPHOS-METHYL	PS	Tryptamine	1.06121	1	0	195.949	3.3179	1.03748	FALSE	FALSE	FALSE	1
Cs	PROCHLORAZ	PS	Tryptamine	1.04758	1	0	193.377	3.40619	1.06509	FALSE	FALSE	FALSE	1
Cs	PROFENOFOS	PS	Tryptamine	1.03136	1	0	191.22	2.94026	0.919394	FALSE	FALSE	FALSE	1
Cs	PROMETRYN	PS	Tryptamine	0.9427	-1	0	174.671	2.97904	0.93152	FALSE	FALSE	FALSE	1
Cs	PROPAMOCARB	PS	Tryptamine	1.04817	1	0	194.336	3.45476	1.08027	FALSE	FALSE	FALSE	1
Cs	PROPANIL	PS	Tryptamine	0.96349	-1	0	178.559	3.01192	0.941803	FALSE	FALSE	FALSE	1
Cs	PROPICONAZOLE	PS	Tryptamine	1.0386	1	0	191.694	2.99886	0.937717	FALSE	FALSE	FALSE	1
Cs	PROSULFOCARB	PS	Tryptamine	1.02419	0	0	189.922	3.27476	1.02399	FALSE	FALSE	FALSE	1
Cs	PROTHIOCONAZOLE	PS	Tryptamine	1.02395	1	0	189.743	3.10647	0.971365	FALSE	FALSE	FALSE	1
Cs	PYMETROZIN	PS	Tryptamine	1.01878	0	0	187.978	3.31425	1.03634	FALSE	FALSE	FALSE	1
Cs	PYRACLOSTROBIN	PS	Tryptamine	1.01772	1	0	187.834	3.16572	0.989894	FALSE	FALSE	FALSE	1
Cs	PYRIDABEN	PS	Tryptamine	1.01755	0	0	187.749	2.68089	0.83829	FALSE	FALSE	FALSE	1
Cs	PYRIMETHANIL	PS	Tryptamine	1.00027	0	0	185.487	3.18184	0.994934	FALSE	FALSE	FALSE	1
Cs	PYRIPROXIFEN	PS	Tryptamine	1.01511	0	0	187.39	3.39234	1.06076	FALSE	FALSE	FALSE	1
Cs	Paclitaxel	PW	Tryptamine	0.974842	-1	0	177.956	3.31136	1.03544	FALSE	FALSE	FALSE	1	Prestw-155
Cs	Paliperidone	PW	Tryptamine	0.998311	0	0	182.779	2.86776	0.896725	FALSE	FALSE	FALSE	1	Prestw-1827
Cs	Palonosetron hydrochloride	PW	Tryptamine	0.963481	0	0	166.851	3.21315	1.00472	FALSE	FALSE	FALSE	1	Prestw-1783
Cs	Pancuronium bromide	PW	Tryptamine	1.03835	1	0	192.248	2.93646	0.918207	FALSE	FALSE	FALSE	1	Prestw-1034
Cs	Pantoprazole sodium	PW	Tryptamine	1.05437	1	0	182.65	3.78952	1.18495	FALSE	FALSE	FALSE	1	Prestw-1758
Cs	Papaverine hydrochloride	PW	Tryptamine	1.00243	0	0	182.561	3.75463	1.17404	FALSE	FALSE	FALSE	1	Prestw-583
Cs	Parbendazole	PW	Tryptamine	0.952584	-1	0	175.352	3.32794	1.04062	FALSE	FALSE	FALSE	1	Prestw-1110
Cs	Pargyline hydrochloride	PW	Tryptamine	1.00891	1	0	181.165	3.14222	0.982546	FALSE	FALSE	FALSE	1	Prestw-183
Cs	Paromomycin sulfate	PW	Tryptamine	1.03225	1	0	186.558	3.38881	1.05965	FALSE	FALSE	FALSE	1	Prestw-867
Cs	Paroxetine hydrochloride	PW	Tryptamine	0.925304	-1	0	167.234	3.23775	1.01242	FALSE	FALSE	FALSE	1	Prestw-851
Cs	Paroxypropione	PW	Tryptamine	0.945533	-1	0	173.181	3.0926	0.967029	FALSE	FALSE	FALSE	1	Prestw-1908
Cs	Pefloxacin	PW	Tryptamine	0.0318924	-1	1	5.70952	0.176631	0.0552309	TRUE	FALSE	TRUE	1	Prestw-1303
Cs	Pemetrexed disodium	PW	Tryptamine	1.03785	0	0	179.853	3.55419	1.11136	FALSE	FALSE	FALSE	1	Prestw-1794
Cs	Pemirolast potassium	PW	Tryptamine	1.02223	1	0	191.91	2.98656	0.933872	FALSE	FALSE	FALSE	1	Prestw-1603
Cs	Penbutolol sulfate	PW	Tryptamine	1.02902	1	0	189.414	3.10602	0.971226	FALSE	FALSE	FALSE	1	Prestw-1043
Cs	Penciclovir	PW	Tryptamine	1.07316	1	0	195.439	3.55059	1.11024	FALSE	FALSE	FALSE	1	Prestw-1488
Cs	Pentamidine isethionate	PW	Tryptamine	0.790265	-1	0.5	141.689	4.2347	1.14735	FALSE	FALSE	FALSE	0	Prestw-553
Cs	Pentetic acid	PW	Tryptamine	1.01626	1	0	186.065	4.05715	1.26864	FALSE	FALSE	FALSE	0	Prestw-941
Cs	Pentobarbital	PW	Tryptamine	0.993138	-1	0	180.873	3.38248	1.05767	FALSE	FALSE	FALSE	1	Prestw-1491
Cs	Pentolinium bitartrate	PW	Tryptamine	1.0808	1	0	194.07	2.98264	0.932647	FALSE	FALSE	FALSE	1	Prestw-188
Cs	Pentoxifylline	PW	Tryptamine	1.02978	0	0	184.933	3.22665	1.00895	FALSE	FALSE	FALSE	1	Prestw-196
Cs	Pentylenetetrazole	PW	Tryptamine	0.963317	-1	0	172.963	3.65377	1.1425	FALSE	FALSE	FALSE	1	Prestw-162
Cs	Pepstatin A	PW	Tryptamine	1.06452	1	0	191.704	3.52866	1.10338	FALSE	FALSE	FALSE	1	Prestw-405
Cs	Pergolide mesylate	PW	Tryptamine	0.968817	-1	0	174.64	3.18071	0.994582	FALSE	FALSE	FALSE	1	Prestw-295
Cs	Perhexiline maleate	PW	Tryptamine	1.03144	1	0	186.144	3.64249	1.13898	FALSE	FALSE	FALSE	1	Prestw-286
Cs	Perillartine_50uM	SW	Tryptamine	1.02443	0	0	186.257	3.31538	1.03669	FALSE	FALSE	FALSE	1
Cs	Perindopril	PW	Tryptamine	0.965344	-1	0	177.697	3.18855	0.997034	FALSE	FALSE	FALSE	1	Prestw-1101
Cs	Perospirone hydrochloride	PW	Tryptamine	1.0222	1	0	177.049	3.59446	1.12396	FALSE	FALSE	FALSE	1	Prestw-1770
Cs	Perphenazine	PW	Tryptamine	0.998558	0	0	182.305	3.36598	1.05251	FALSE	FALSE	FALSE	1	Prestw-125
Cs	Phenacetin	PW	Tryptamine	0.966378	0	0	173.254	3.56305	1.11413	FALSE	FALSE	FALSE	1	Prestw-533
Cs	Phenanthrene	XE	Tryptamine	1.02106	1	0	184.594	3.12136	0.976023	FALSE	FALSE	FALSE	1
Cs	Phenazopyridine hydrochloride	PW	Tryptamine	0.990731	0	0	178.899	3.56797	1.11567	FALSE	FALSE	FALSE	1	Prestw-752
Cs	Phenelzine sulfate	PW	Tryptamine	0.920888	-1	0	165.356	3.08625	0.965044	FALSE	FALSE	FALSE	1	Prestw-170
Cs	Phenethicillin potassium salt	PW	Tryptamine	0.0424205	-1	1	7.67595	0	0	TRUE	FALSE	TRUE	1	Prestw-723
Cs	Phenformin hydrochloride	PW	Tryptamine	1.03467	1	0	185.788	3.06219	0.957522	FALSE	FALSE	FALSE	1	Prestw-179
Cs	Phenindione	PW	Tryptamine	1.00486	0	0	180.196	3.74158	1.16996	FALSE	FALSE	FALSE	1	Prestw-538
Cs	Pheniramine maleate	PW	Tryptamine	0.954179	-1	0	182.428	3.28667	1.02771	FALSE	FALSE	FALSE	1	Prestw-59
Cs	Phenolphthalein	PW	Tryptamine	0.973979	0	0	175.515	3.30968	1.03491	FALSE	FALSE	FALSE	1	Prestw-1949
Cs	Phenothiazine	PW	Tryptamine	0.995139	0	0	172.393	3.47053	1.08521	FALSE	FALSE	FALSE	1	Prestw-1785
Cs	Phenothrin	PW	Tryptamine	1.01784	0	0	183.428	3.07837	0.962579	FALSE	FALSE	FALSE	1	Prestw-2040
Cs	Phenoxybenzamine hydrochloride	PW	Tryptamine	1.00065	0	0	183.207	2.8357	0.8867	FALSE	FALSE	FALSE	1	Prestw-944
Cs	Phenoxypropazine dihydrochloride	PW	Tryptamine	0.619011	-1	1	112.697	3.39863	1.06272	TRUE	FALSE	TRUE	0	Prestw-1978
Cs	Phenprobamate	PW	Tryptamine	0.987024	0	0	170.929	2.85304	0.892121	FALSE	FALSE	FALSE	1	Prestw-1776
Cs	Phensuximide	PW	Tryptamine	1.03302	1	0	190.155	3.12049	0.975751	FALSE	FALSE	FALSE	1	Prestw-1061
Cs	Phentermine hydrochloride	PW	Tryptamine	1.02986	0	0	192.654	4.08776	0.937022	FALSE	FALSE	FALSE	1	Prestw-1308
Cs	Phentolamine hydrochloride	PW	Tryptamine	1.0272	1	0	184.454	3.41887	1.06905	FALSE	FALSE	FALSE	1	Prestw-230
Cs	Phenyl salicylate	PW	Tryptamine	1.11777	1	0.5	204.113	3.44174	1.0762	FALSE	FALSE	FALSE	1	Prestw-2114
Cs	Phenylbutazone	PW	Tryptamine	0.986153	-1	0	182.505	3.29097	1.02906	FALSE	FALSE	FALSE	1	Prestw-1310
Cs	Phenylpropanolamine hydrochloride	PW	Tryptamine	1.22109	1	1	229.183	2.92263	0.913883	FALSE	FALSE	FALSE	0	Prestw-324
Cs	Phthalylsulfacetamide	PW	Tryptamine	1.04726	1	0	188.793	3.03211	0.948115	FALSE	FALSE	FALSE	1	Prestw-2061
Cs	Phthalylsulfathiazole	PW	Tryptamine	1.09617	1	0	198.117	2.88029	0.900642	FALSE	FALSE	FALSE	1	Prestw-869
Cs	Picotamide monohydrate	PW	Tryptamine	1.06048	0	0	193.568	3.14341	0.982919	FALSE	FALSE	FALSE	1	Prestw-119
Cs	Picrotoxinin	PW	Tryptamine	1.00897	0	0	186.988	3.20629	1.00258	FALSE	FALSE	FALSE	1	Prestw-652
Cs	Pidotimod	PW	Tryptamine	0.982237	0	0	170.094	4.18847	1.3097	FALSE	FALSE	FALSE	0	Prestw-1792
Cs	Pilocarpine nitrate	PW	Tryptamine	0.954757	-1	0	171.936	3.28225	1.02633	FALSE	FALSE	FALSE	1	Prestw-449
Cs	Pilsicainide Hydrochloride	PW	Tryptamine	0.995363	0	0	181.162	2.99784	0.9374	FALSE	FALSE	FALSE	1	Prestw-2003
Cs	Pimethixene maleate	PW	Tryptamine	1.00717	0	0	181.757	3.60366	1.12683	FALSE	FALSE	FALSE	1	Prestw-294
Cs	Pimozide	PW	Tryptamine	0.938021	-1	0	169.292	4.50841	1.40974	FALSE	FALSE	FALSE	0	Prestw-308
Cs	Pinacidil monohydrate	PW	Tryptamine	0.982342	0	0	177.106	2.9594	0.925379	FALSE	FALSE	FALSE	1	Prestw-246
Cs	Pinaverium bromide	PW	Tryptamine	1.06955	0	0	197.838	2.58224	0.807446	FALSE	FALSE	FALSE	0	Prestw-1601
Cs	Pindolol	PW	Tryptamine	1.07409	0	0.5	196.141	3.30909	1.03473	FALSE	FALSE	FALSE	1	Prestw-90
Cs	Pioglitazone	PW	Tryptamine	0.917925	-1	0	167.572	4.14418	1.29585	FALSE	FALSE	FALSE	0	Prestw-1314
Cs	Pipemidic acid	PW	Tryptamine	1.00595	0	0	184.177	3.08023	0.963163	FALSE	FALSE	FALSE	1	Prestw-897
Cs	Pipenzolate bromide	PW	Tryptamine	0.957112	-1	0	172.874	2.9989	0.937731	FALSE	FALSE	FALSE	1	Prestw-760
Cs	Piperacetazine	PW	Tryptamine	1.32398	1	0.5	243.712	1.45183	0.453976	FALSE	FALSE	FALSE	0	Prestw-1048
Cs	Piperacillin sodium salt	PW	Tryptamine	0.0438856	-1	1	7.91563	0	0	TRUE	FALSE	TRUE	1	Prestw-755
Cs	Piperidolate hydrochloride	PW	Tryptamine	1.0722	1	0	197.369	3.51397	1.09879	FALSE	FALSE	FALSE	1	Prestw-1055
Cs	Piperonyl butoxide	PW	Tryptamine	1.04087	0	0	190.28	3.32289	1.03904	FALSE	FALSE	FALSE	1	Prestw-1915
Cs	Piracetam	PW	Tryptamine	1.01433	1	0	181.889	3.45352	1.07989	FALSE	FALSE	FALSE	1	Prestw-537
Cs	Pirenperone	PW	Tryptamine	0.996478	0	0	178.685	3.07874	0.962697	FALSE	FALSE	FALSE	1	Prestw-531
Cs	Pirenzepine dihydrochloride	PW	Tryptamine	1.01526	0	0	185.349	3.39986	1.06311	FALSE	FALSE	FALSE	1	Prestw-129
Cs	Piretanide	PW	Tryptamine	1.11268	0	0.5	204.791	3.4936	1.09242	FALSE	FALSE	FALSE	1	Prestw-1047
Cs	Pirfenidone	PW	Tryptamine	1.0368	1	0	186.896	3.12628	0.977561	FALSE	FALSE	FALSE	1	Prestw-2032
Cs	Piribedil	PW	Tryptamine	1.17956	1	0	218.489	3.15287	0.985876	FALSE	FALSE	FALSE	1	Prestw-980
Cs	Pirlindole mesylate	PW	Tryptamine	0.987232	0	0	182.687	3.11952	0.975449	FALSE	FALSE	FALSE	1	Prestw-973
Cs	Piromidic acid	PW	Tryptamine	1.0156	0	0	183.556	3.47436	1.0864	FALSE	FALSE	FALSE	1	Prestw-805
Cs	Piroxicam	PW	Tryptamine	1.08904	1	0	195.563	3.41382	1.06747	FALSE	FALSE	FALSE	1	Prestw-211
Cs	Pirprofen	PW	Tryptamine	0.987114	0	0	179.569	3.28534	1.0273	FALSE	FALSE	FALSE	1	Prestw-2046
Cs	Pitavastatin calcium	PW	Tryptamine	0.991881	0	0	178.531	3.46752	1.08426	FALSE	FALSE	FALSE	1	Prestw-1815
Cs	Pivampicillin	PW	Tryptamine	0.0632182	-1	1	11.6964	0	0	TRUE	FALSE	TRUE	1	Prestw-1009
Cs	Pivmecillinam hydrochloride	PW	Tryptamine	1.01203	0	0	186.283	3.0494	0.953523	FALSE	FALSE	FALSE	1	Prestw-1053
Cs	Pizotifen malate	PW	Tryptamine	1.00849	0	0	186.646	4.15259	1.29848	FALSE	FALSE	FALSE	0	Prestw-992
Cs	Podophyllotoxin	PW	Tryptamine	1.00594	0	0	181.732	3.60581	1.12751	FALSE	FALSE	FALSE	1	Prestw-782
Cs	Pomalidomide	PW	Tryptamine	1.1164	1	0	203.303	3.4761	1.08695	FALSE	FALSE	FALSE	1	Prestw-1839
Cs	Posaconazole hydrate	PW	Tryptamine	0.993262	0	0	181.854	3.01223	0.941899	FALSE	FALSE	FALSE	1	Prestw-1826
Cs	Practolol	PW	Tryptamine	1.04834	0	0	196.739	2.95539	0.924126	FALSE	FALSE	FALSE	1	Prestw-332
Cs	Pralidoxime chloride	PW	Tryptamine	1.02014	1	0	186.775	3.80811	1.19076	FALSE	FALSE	FALSE	1	Prestw-943
Cs	Pramipexole dihydrochloride	PW	Tryptamine	0.946337	-1	0	175.16	2.97599	0.930567	FALSE	FALSE	FALSE	1	Prestw-1316
Cs	Pramoxine hydrochloride	PW	Tryptamine	1.05963	1	0	196.24	3.5489	1.10971	FALSE	FALSE	FALSE	1	Prestw-716
Cs	Pranlukast	PW	Tryptamine	0.685537	-1	1	126.99	3.5273	1.10296	TRUE	FALSE	TRUE	0	Prestw-1317
Cs	Pranoprofen	PW	Tryptamine	0.985266	0	0	182.5	3.21969	1.00677	FALSE	FALSE	FALSE	1	Prestw-1318
Cs	Prasterone	PW	Tryptamine	0.972291	-1	0	178.135	3.73396	1.16758	FALSE	FALSE	FALSE	1	Prestw-1891
Cs	Prasugrel	PW	Tryptamine	0.957042	-1	0	174.286	3.50713	1.09665	FALSE	FALSE	FALSE	1	Prestw-2081
Cs	Pravastatin	PW	Tryptamine	1.12459	1	0	209.442	2.78282	0.870165	FALSE	FALSE	FALSE	0	Prestw-1319
Cs	Praziquantel	PW	Tryptamine	0.988546	0	0	178.173	3.23107	1.01033	FALSE	FALSE	FALSE	1	Prestw-260
Cs	Prazosin hydrochloride	PW	Tryptamine	0.967688	0	0	177.172	3.43239	1.07328	FALSE	FALSE	FALSE	1	Prestw-947
Cs	Prednicarbate	PW	Tryptamine	0.970247	-1	0	178.6	3.33803	1.04377	FALSE	FALSE	FALSE	1	Prestw-1044
Cs	Prednisolone	PW	Tryptamine	1.0287	1	0	185.622	3.1129	0.973377	FALSE	FALSE	FALSE	1	Prestw-274
Cs	Prednisone	PW	Tryptamine	1.03583	1	0	197.97	3.33682	1.0434	FALSE	FALSE	FALSE	1	Prestw-77
Cs	Pregabalin	PW	Tryptamine	1.03574	1	0	179.395	3.07075	0.960196	FALSE	FALSE	FALSE	1	Prestw-1791
Cs	Pregnenolone	PW	Tryptamine	1.03624	0	0	185.86	3.50774	1.09684	FALSE	FALSE	FALSE	1	Prestw-546
Cs	Prenylamine lactate	PW	Tryptamine	0.960341	-1	0	172.197	3.22852	1.00953	FALSE	FALSE	FALSE	1	Prestw-560
Cs	Pridinol methanesulfonate salt	PW	Tryptamine	1.03156	0	0	186.269	3.7617	1.17625	FALSE	FALSE	FALSE	1	Prestw-799
Cs	Prifinium Bromide	PW	Tryptamine	1.02348	1	0	184.469	3.5049	1.09595	FALSE	FALSE	FALSE	1	Prestw-1974
Cs	Prilocaine hydrochloride	PW	Tryptamine	0.933816	-1	0	167.663	3.02712	0.946555	FALSE	FALSE	FALSE	1	Prestw-199
Cs	Primaquine diphosphate	PW	Tryptamine	1.02543	0	0	184.61	3.46813	1.08446	FALSE	FALSE	FALSE	1	Prestw-476
Cs	Primidone	PW	Tryptamine	0.973043	-1	0	178.152	2.99838	0.937569	FALSE	FALSE	FALSE	1	Prestw-933
Cs	Probenecid	PW	Tryptamine	0.998757	0	0	179.112	3.31354	1.03612	FALSE	FALSE	FALSE	1	Prestw-542
Cs	Probucol	PW	Tryptamine	1.02386	1	0	192.206	3.28971	1.02867	FALSE	FALSE	FALSE	1	Prestw-384
Cs	Procainamide hydrochloride	PW	Tryptamine	1.01569	0	0	190.635	3.33632	1.04324	FALSE	FALSE	FALSE	1	Prestw-337
Cs	Procaine hydrochloride	PW	Tryptamine	1.03509	0	0	197.589	2.66712	0.833986	FALSE	FALSE	FALSE	1	Prestw-41
Cs	Procarbazine hydrochloride	PW	Tryptamine	1.0192	0	0	187.625	3.29156	1.02924	FALSE	FALSE	FALSE	1	Prestw-1112
Cs	Procaterol hydrochloride	PW	Tryptamine	1.02317	0	0	186.314	3.42974	1.07245	FALSE	FALSE	FALSE	1	Prestw-2092
Cs	Prochlorperazine dimaleate	PW	Tryptamine	1.0354	0	0	194.33	3.39239	1.06077	FALSE	FALSE	FALSE	1	Prestw-399
Cs	Procyclidine hydrochloride	PW	Tryptamine	0.958514	-1	0	173.236	2.88833	0.903155	FALSE	FALSE	FALSE	1	Prestw-844
Cs	Proflavine hemisulfate	PW	Tryptamine	1.00173	0	0	183.47	3.60119	1.12606	FALSE	FALSE	FALSE	1	Prestw-1899
Cs	Progesterone	PW	Tryptamine	1.03536	0	0	186.354	3.45714	1.08102	FALSE	FALSE	FALSE	1	Prestw-477
Cs	Proglumide	PW	Tryptamine	1.43644	1	1	257.891	2.87246	0.898195	TRUE	TRUE	FALSE	0	Prestw-240
Cs	Proguanil hydrochloride	PW	Tryptamine	1.04099	1	0	192.659	3.15315	0.985963	FALSE	FALSE	FALSE	1	Prestw-999
Cs	Promazine hydrochloride	PW	Tryptamine	1.10085	1	0	204.004	3.26945	1.02233	FALSE	FALSE	FALSE	1	Prestw-693
Cs	Promethazine hydrochloride	PW	Tryptamine	0.996884	0	0	182.517	2.95399	0.923688	FALSE	FALSE	FALSE	1	Prestw-888
Cs	Pronethalol hydrochloride	PW	Tryptamine	0.978458	0	0	181.027	3.58441	1.12081	FALSE	FALSE	FALSE	1	Prestw-974
Cs	Propafenone hydrochloride	PW	Tryptamine	1.01181	0	0	181.471	3.21456	1.00516	FALSE	FALSE	FALSE	1	Prestw-499
Cs	Propantheline bromide	PW	Tryptamine	0.971194	0	0	175.519	3.28775	1.02805	FALSE	FALSE	FALSE	1	Prestw-827
Cs	Proparacaine hydrochloride	PW	Tryptamine	1.09017	1	0	199.597	3.81219	1.19204	FALSE	FALSE	FALSE	1	Prestw-959
Cs	Propidium iodide	PW	Tryptamine	1.06575	1	0	192.461	3.76613	1.17764	FALSE	FALSE	FALSE	1	Prestw-792
Cs	Propofol	PW	Tryptamine	0.93058	-1	0	170.378	3.95405	1.2364	FALSE	FALSE	FALSE	0	Prestw-931
Cs	Propoxycaine hydrochloride	PW	Tryptamine	1.02128	1	0	187.996	3.11848	0.975123	FALSE	FALSE	FALSE	1	Prestw-1059
Cs	Propylthiouracil	PW	Tryptamine	1.02704	0	0	184.153	2.98657	0.933877	FALSE	FALSE	FALSE	1	Prestw-494
Cs	Prosultiamine	PW	Tryptamine	1.09055	1	0	196.565	3.02365	0.945469	FALSE	FALSE	FALSE	1	Prestw-1952
Cs	Prothionamide	PW	Tryptamine	0.998169	0	0	184.716	3.49391	1.09252	FALSE	FALSE	FALSE	1	Prestw-1321
Cs	Protriptyline hydrochloride	PW	Tryptamine	1.12155	1	0	205.342	2.94693	0.921479	FALSE	FALSE	FALSE	1	Prestw-930
Cs	Psicose_50uM	SW	Tryptamine	0.991426	0	0	180.22	3.46062	1.08211	FALSE	FALSE	FALSE	1
Cs	Pyrantel tartrate	PW	Tryptamine	1.02354	1	0	183.798	3.63717	1.13731	FALSE	FALSE	FALSE	1	Prestw-212
Cs	Pyrazinamide	PW	Tryptamine	1.04325	0	0	187.126	3.17108	0.991569	FALSE	FALSE	FALSE	1	Prestw-514
Cs	Pyrene	XE	Tryptamine	0.952767	-1	0	172.256	3.22475	1.00835	FALSE	FALSE	FALSE	1
Cs	Pyricarbate	PW	Tryptamine	0.952897	0	0	173.346	2.87958	0.90042	FALSE	FALSE	FALSE	1	Prestw-1979
Cs	Pyridostigmine iodide	PW	Tryptamine	0.975184	-1	0	177.613	3.25185	1.01683	FALSE	FALSE	FALSE	1	Prestw-1322
Cs	Pyridoxine hydrochloride	PW	Tryptamine	1.05417	1	0	192.007	3.3812	1.05727	FALSE	FALSE	FALSE	1	Prestw-623
Cs	Pyrilamine maleate	PW	Tryptamine	1.02431	1	0	184.838	3.2516	1.01675	FALSE	FALSE	FALSE	1	Prestw-289
Cs	Pyrimethamine	PW	Tryptamine	1.00916	1	0	192.841	3.37298	1.0547	FALSE	FALSE	FALSE	1	Prestw-37
Cs	Pyrithyldione	PW	Tryptamine	0.965711	-1	0	174.532	2.84285	0.888936	FALSE	FALSE	FALSE	1	Prestw-803
Cs	Pyrvinium pamoate	PW	Tryptamine	0.949598	-1	0	175.704	3.88084	1.21351	FALSE	FALSE	FALSE	0	Prestw-1040
Cs	QUINOXYFEN	PS	Tryptamine	1.01453	1	0	188.052	3.39808	1.06255	FALSE	FALSE	FALSE	1
Cs	Quatacaine	PW	Tryptamine	1.01217	0	0	182.468	3.22924	1.00976	FALSE	FALSE	FALSE	1	Prestw-1950
Cs	Quetiapine hemifumarate	PW	Tryptamine	1.00372	1	0	180.769	3.08893	0.965881	FALSE	FALSE	FALSE	1	Prestw-1323
Cs	Quinacrine dihydrochloride hydrate	PW	Tryptamine	1.09778	1	0.5	197.705	3.48003	1.08818	FALSE	FALSE	FALSE	1	Prestw-318
Cs	Quinapril hydrochloride	PW	Tryptamine	1.06595	1	0	195.162	3.28955	1.02861	FALSE	FALSE	FALSE	1	Prestw-927
Cs	Quinethazone	PW	Tryptamine	1.27365	1	0	234.463	3.1273	0.97788	FALSE	FALSE	FALSE	0	Prestw-1050
Cs	Quinidine hydrochloride monohydrate	PW	Tryptamine	1.04006	1	0	187.495	3.10608	0.971244	FALSE	FALSE	FALSE	1	Prestw-280
Cs	Quinine ethyl carbonate	PW	Tryptamine	1.01155	1	0	185.205	3.4414	1.0761	FALSE	FALSE	FALSE	1	Prestw-1843
Cs	R(-) Apomorphine hydrochloride hemihydrate	PW	Tryptamine	0.988001	0	0	180.382	3.34901	1.04721	FALSE	FALSE	FALSE	1	Prestw-101
Cs	Rabeprazole sodium salt	PW	Tryptamine	1.09399	1	0	197.716	3.96945	1.24121	FALSE	FALSE	FALSE	1	Prestw-1495
Cs	Racecadotril	PW	Tryptamine	0.940887	-1	0	171.358	3.40138	1.06358	FALSE	FALSE	FALSE	1	Prestw-626
Cs	Racepinephrine hydrochloride	PW	Tryptamine	1.04748	0	0	194.848	3.67293	1.14849	FALSE	FALSE	FALSE	1	Prestw-1480
Cs	Raclopride	PW	Tryptamine	1.06471	1	0	191.805	3.307	1.03407	FALSE	FALSE	FALSE	1	Prestw-1325
Cs	Raloxifene hydrochloride	PW	Tryptamine	0.93185	-1	0	168.413	3.81495	1.1929	FALSE	FALSE	FALSE	0	Prestw-862
Cs	Raltitrexed	PW	Tryptamine	1.16664	1	0.5	202.033	3.56318	1.11418	FALSE	FALSE	FALSE	1	Prestw-1793
Cs	Ramipril	PW	Tryptamine	0.962955	-1	0	177.261	3.37818	1.05633	FALSE	FALSE	FALSE	1	Prestw-1107
Cs	Ramosetron hydrochloride	PW	Tryptamine	1.01711	1	0	185.134	2.96855	0.92824	FALSE	FALSE	FALSE	1	Prestw-2082
Cs	Ranitidine hydrochloride	PW	Tryptamine	1.05444	1	0	189.34	3.40924	1.06604	FALSE	FALSE	FALSE	1	Prestw-201
Cs	Ranolazine	PW	Tryptamine	1.03156	0	0	189.895	3.62601	1.13382	FALSE	FALSE	FALSE	1	Prestw-1092
Cs	Rasagiline	PW	Tryptamine	1.02741	0	0	177.921	3.07902	0.962783	FALSE	FALSE	FALSE	1	Prestw-1734
Cs	Rebamipide	PW	Tryptamine	1.06183	1	0	196.747	2.95705	0.924646	FALSE	FALSE	FALSE	1	Prestw-1166
Cs	Rebaudioside A_50uM	SW	Tryptamine	0.971315	-1	0	176.712	2.92791	0.915532	FALSE	FALSE	FALSE	1
Cs	Reboxetine mesylate	PW	Tryptamine	0.997354	0	0	181.641	3.28771	1.02804	FALSE	FALSE	FALSE	1	Prestw-1328
Cs	Remoxipride hydrochloride	PW	Tryptamine	0.946054	-1	0	175.142	3.49515	1.0929	FALSE	FALSE	FALSE	1	Prestw-971
Cs	Repaglinide	PW	Tryptamine	1.18467	1	0.5	218.035	3.55699	1.11224	FALSE	FALSE	FALSE	1	Prestw-1046
Cs	Repirinast	PW	Tryptamine	1.07524	1	0	195.821	3.69259	1.15464	FALSE	FALSE	FALSE	1	Prestw-2051
Cs	Reserpine	PW	Tryptamine	1.06839	0	0	193.101	3.87787	1.21258	FALSE	FALSE	FALSE	1	Prestw-875
Cs	Retinoic acid	PW	Tryptamine	1.02654	1	0	185.23	3.3586	1.05021	FALSE	FALSE	FALSE	1	Prestw-257
Cs	Ribavirin	PW	Tryptamine	1.00921	0	0	186.772	3.60935	1.12861	FALSE	FALSE	FALSE	1	Prestw-993
Cs	Riboflavine	PW	Tryptamine	0.999601	0	0	181.899	3.48893	1.09096	FALSE	FALSE	FALSE	1	Prestw-2096
Cs	Ribostamycin sulfate salt	PW	Tryptamine	1.01988	0	0	184.164	3.4271	1.07162	FALSE	FALSE	FALSE	1	Prestw-758
Cs	Rifabutin	PW	Tryptamine	0.0288057	-1	1	5.30004	0	0	TRUE	FALSE	TRUE	1	Prestw-1109
Cs	Rifampicin	PW	Tryptamine	0.0226537	-1	1	4.0578	0.00203864	0.000637465	TRUE	FALSE	TRUE	1	Prestw-525
Cs	Rifapentine	PW	Tryptamine	0.0208354	-1	1	3.72216	0.0371376	0.0116126	TRUE	FALSE	TRUE	1	Prestw-1157
Cs	Rifaximin	PW	Tryptamine	0.0445085	-1	1	8.35311	0.0263325	0.00823396	TRUE	FALSE	TRUE	1	Prestw-1478
Cs	Riluzole hydrochloride	PW	Tryptamine	0.944614	-1	0	169.638	3.10924	0.972233	FALSE	FALSE	FALSE	1	Prestw-167
Cs	Rimantadine hydrochloride	PW	Tryptamine	0.983764	-1	0	179.172	2.74333	0.857816	FALSE	FALSE	FALSE	1	Prestw-1331
Cs	Rimexolone	PW	Tryptamine	0.980301	0	0	181.534	3.45125	1.07918	FALSE	FALSE	FALSE	1	Prestw-1020
Cs	Rimonabant	PW	Tryptamine	0.906297	-1	0	164.98	3.136	0.9806	FALSE	FALSE	FALSE	1	Prestw-1990
Cs	Risedronic acid monohydrate	PW	Tryptamine	1.03792	1	0	179.796	3.43871	1.07526	FALSE	FALSE	FALSE	1	Prestw-1738
Cs	Risperidone	PW	Tryptamine	0.962151	-1	0	178.107	3.20746	1.00295	FALSE	FALSE	FALSE	1	Prestw-1029
Cs	Ritodrine hydrochloride	PW	Tryptamine	1.00027	0	0	187.801	3.19036	0.997598	FALSE	FALSE	FALSE	1	Prestw-349
Cs	Ritonavir	PW	Tryptamine	0.82162	-1	0.5	142.197	3.22837	1.00948	FALSE	FALSE	FALSE	1	Prestw-1782
Cs	Rivastigmine	PW	Tryptamine	1.17577	1	0	218.858	3.14857	0.984532	FALSE	FALSE	FALSE	1	Prestw-1334
Cs	Rizatriptan benzoate	PW	Tryptamine	1.00097	0	0	173.377	3.15665	0.987059	FALSE	FALSE	FALSE	1	Prestw-1761
Cs	Rofecoxib	PW	Tryptamine	1.2001	1	0.5	215.223	3.21005	1.00376	FALSE	FALSE	FALSE	1	Prestw-1336
Cs	Rolipram	PW	Tryptamine	1.034	1	0	189.299	2.99269	0.935789	FALSE	FALSE	FALSE	1	Prestw-924
Cs	Ronidazole	PW	Tryptamine	0.0192845	-1	1	3.54936	0.0223557	0.00699044	TRUE	FALSE	TRUE	1	Prestw-1115
Cs	Ropinirole hydrochloride	PW	Tryptamine	1.00416	0	0	182.89	3.43183	1.0731	FALSE	FALSE	FALSE	1	Prestw-1158
Cs	Ropivacaine hydrochloride	PW	Tryptamine	1.12828	1	0	202.377	3.25329	1.01728	FALSE	FALSE	FALSE	1	Prestw-1816
Cs	Rosiglitazone hydrochloride	PW	Tryptamine	1.0587	1	0	196.983	3.34934	1.04731	FALSE	FALSE	FALSE	1	Prestw-1337
Cs	Rosuvastatin	PW	Tryptamine	1.03271	1	0	191.115	2.89094	0.903972	FALSE	FALSE	FALSE	1	Prestw-1838
Cs	Roxatidine acetate hydrochloride	PW	Tryptamine	0.988549	0	0	177.879	3.25156	1.01673	FALSE	FALSE	FALSE	1	Prestw-428
Cs	Roxithromycin	PW	Tryptamine	0.0367445	-1	1	6.64025	0.00561017	0.00175425	TRUE	FALSE	TRUE	1	Prestw-854
Cs	Rubusoside_50uM	SW	Tryptamine	1.00462	0	0	182.758	3.5309	1.10408	FALSE	FALSE	FALSE	1
Cs	Rufinamide	PW	Tryptamine	0.96941	-1	0	174.723	2.88972	0.90359	FALSE	FALSE	FALSE	1	Prestw-2064
Cs	Rufloxacin	PW	Tryptamine	0.051835	-1	1	9.66527	0.0425247	0.0132971	TRUE	FALSE	TRUE	1	Prestw-1338
Cs	S-METOLACHLOR	PS	Tryptamine	1.06786	1	0	197.045	3.22933	1.00978	FALSE	FALSE	FALSE	1
Cs	SAFLUFENACIL	PS	Tryptamine	1.02635	1	0	190.27	3.05078	0.953952	FALSE	FALSE	FALSE	1
Cs	SPINOSAD (MIXTURE OF SPINOSYN A UND D)	PS	Tryptamine	0.960134	-1	0	177.244	3.28834	1.02824	FALSE	FALSE	FALSE	1
Cs	SPIRODICLOFEN	PS	Tryptamine	1.05448	1	0	195.435	3.5007	1.09464	FALSE	FALSE	FALSE	1
Cs	SPIROMESIFEN	PS	Tryptamine	0.972018	-1	0	180.134	2.82614	0.883708	FALSE	FALSE	FALSE	1
Cs	SPIROTETRAMAT	PS	Tryptamine	0.97432	0	0	179.734	2.97544	0.930393	FALSE	FALSE	FALSE	1
Cs	SULFUR	PS	Tryptamine	0.998629	0	0	185.259	3.42218	1.07009	FALSE	FALSE	FALSE	1
Cs	Saccharin_50uM	SW	Tryptamine	1.02017	0	0	185.603	3.11867	0.975181	FALSE	FALSE	FALSE	1
Cs	Safinamide	PW	Tryptamine	1.03444	1	0	186.453	2.85788	0.893635	FALSE	FALSE	FALSE	1	Prestw-2033
Cs	Salbutamol	PW	Tryptamine	0.998748	0	0	179.333	3.34248	1.04517	FALSE	FALSE	FALSE	1	Prestw-198
Cs	Salinomycin sodium	PW	Tryptamine	0.0211343	-1	1	3.80279	0.00276004	0.000863042	TRUE	FALSE	TRUE	1	Prestw-2054
Cs	Salmeterol	PW	Tryptamine	1.04097	0	0	190.588	3.752	1.17322	FALSE	FALSE	FALSE	1	Prestw-945
Cs	Sapropterin dihydrochloride	PW	Tryptamine	0.972288	0	0	176.902	3.58562	1.12119	FALSE	FALSE	FALSE	1	Prestw-2086
Cs	Saquinavir mesylate	PW	Tryptamine	0.966228	-1	0	177.862	3.13321	0.979727	FALSE	FALSE	FALSE	1	Prestw-1114
Cs	Sarafloxacin	PW	Tryptamine	0.0562785	-1	1	10.3565	0.0382389	0.011957	TRUE	FALSE	TRUE	1	Prestw-1339
Cs	Sarpogrelate hydrochloride	PW	Tryptamine	0.989015	0	0	180.149	3.79472	1.18658	FALSE	FALSE	FALSE	1	Prestw-2085
Cs	Scopolamin-N-oxide hydrobromide	PW	Tryptamine	1.0114	0	0	181.586	3.36277	1.05151	FALSE	FALSE	FALSE	1	Prestw-232
Cs	Scopolamine hydrochloride	PW	Tryptamine	1.20475	1	0.5	217.718	3.41465	1.06773	FALSE	FALSE	FALSE	1	Prestw-877
Cs	Secnidazole	PW	Tryptamine	0.0345995	-1	1	6.39601	0	0	TRUE	FALSE	TRUE	1	Prestw-1340
Cs	Selegiline hydrochloride	PW	Tryptamine	1.10586	1	0.5	198.281	3.15227	0.985687	FALSE	FALSE	FALSE	1	Prestw-552
Cs	Seratrodast	PW	Tryptamine	1.01053	0	0	183.957	2.96578	0.927375	FALSE	FALSE	FALSE	1	Prestw-2083
Cs	Serotonin hydrochloride	PW	Tryptamine	1.02424	0	0	183.651	2.99792	0.937425	FALSE	FALSE	FALSE	1	Prestw-481
Cs	Sertaconazole nitrate	PW	Tryptamine	1.11904	1	0.5	205.962	2.86571	0.896082	FALSE	FALSE	FALSE	1	Prestw-1045
Cs	Sertindole	PW	Tryptamine	0.951832	-1	0	173.37	3.13773	0.981142	FALSE	FALSE	FALSE	1	Prestw-1341
Cs	Sertraline	PW	Tryptamine	1.00805	0	0	186.544	3.60479	1.12719	FALSE	FALSE	FALSE	1	Prestw-1014
Cs	Sibutramine hydrochloride	PW	Tryptamine	0.975544	0	0	174.962	3.16741	0.990423	FALSE	FALSE	FALSE	1	Prestw-1159
Cs	Sildenafil	PW	Tryptamine	1.05553	1	0	196.69	3.92909	1.22859	FALSE	FALSE	FALSE	1	Prestw-1342
Cs	Silodosin	PW	Tryptamine	1.07962	1	0	187.056	3.2071	1.00283	FALSE	FALSE	FALSE	1	Prestw-1749
Cs	Simvastatin	PW	Tryptamine	0.967043	-1	0	174.776	3.21888	1.00652	FALSE	FALSE	FALSE	1	Prestw-865
Cs	Sisomicin sulfate	PW	Tryptamine	0.984045	-1	0	176.478	3.10083	0.969603	FALSE	FALSE	FALSE	1	Prestw-506
Cs	Sobuzoxane	PW	Tryptamine	1.03276	1	0	187.971	3.1541	0.98626	FALSE	FALSE	FALSE	1	Prestw-1975
Cs	Sodium cyclamate_50uM	SW	Tryptamine	1.01359	1	0	184.336	3.23608	1.01189	FALSE	FALSE	FALSE	1
Cs	Sofalcone	PW	Tryptamine	0.424832	-1	1	77.3071	2.27861	0.712503	TRUE	FALSE	TRUE	0	Prestw-2084
Cs	Sorbitol_50uM	SW	Tryptamine	0.987631	-1	0	179.645	3.40295	1.06407	FALSE	FALSE	FALSE	1
Cs	Sotalol hydrochloride	PW	Tryptamine	1.03065	0	0	190.631	2.90022	0.906873	FALSE	FALSE	FALSE	1	Prestw-966
Cs	Spaglumic acid	PW	Tryptamine	1.01893	0	0	187.567	3.49439	1.09267	FALSE	FALSE	FALSE	1	Prestw-1091
Cs	Sparfloxacin	PW	Tryptamine	0.0593106	-1	1	10.9653	0.0707964	0.0221374	TRUE	FALSE	TRUE	1	Prestw-1343
Cs	Spectinomycin dihydrochloride	PW	Tryptamine	0.991512	-1	0	179.196	3.31872	1.03774	FALSE	FALSE	FALSE	1	Prestw-804
Cs	Spiperone	PW	Tryptamine	0.991064	0	0	178.852	2.7638	0.864217	FALSE	FALSE	FALSE	1	Prestw-288
Cs	Spiramycin	PW	Tryptamine	0.0364033	-1	1	6.57316	0	0	TRUE	FALSE	TRUE	1	Prestw-745
Cs	Spironolactone	PW	Tryptamine	1.0337	1	0	188.696	3.50963	1.09743	FALSE	FALSE	FALSE	1	Prestw-128
Cs	Stanozolol	PW	Tryptamine	0.972975	-1	0	175.287	3.7626	1.17653	FALSE	FALSE	FALSE	1	Prestw-1161
Cs	Stavudine	PW	Tryptamine	0.970417	0	0	177.671	3.09365	0.967357	FALSE	FALSE	FALSE	1	Prestw-1279
Cs	Stevioside_50uM	SW	Tryptamine	0.985907	-1	0	179.311	3.06192	0.957437	FALSE	FALSE	FALSE	1
Cs	Stiripentol	PW	Tryptamine	0.927327	-1	0	167.145	3.32727	1.04041	FALSE	FALSE	FALSE	1	Prestw-2034
Cs	Streptomycin sulfate	PW	Tryptamine	1.11759	0	0.5	209.901	3.03687	0.949602	FALSE	FALSE	FALSE	1	Prestw-321
Cs	Streptozotocin	PW	Tryptamine	0.797642	-1	0.5	144.07	3.31633	1.03699	FALSE	FALSE	FALSE	1	Prestw-732
Cs	Succinylsulfathiazole	PW	Tryptamine	0.98771	0	0	182.95	3.30576	1.03368	FALSE	FALSE	FALSE	1	Prestw-702
Cs	Sucralose_50uM	SW	Tryptamine	1.27874	1	1	232.485	3.20611	1.00252	TRUE	TRUE	FALSE	0
Cs	Sucrose_50uM	SW	Tryptamine	1.07346	0	0	195.406	3.46704	1.08411	FALSE	FALSE	FALSE	1
Cs	Sudan I (1-phenylazo-2-hydroxynaphthalene)	XE	Tryptamine	0.918697	-1	0	166.091	3.12858	0.978279	FALSE	FALSE	FALSE	1
Cs	Sulbactam	PW	Tryptamine	1.06992	1	0	199.548	1.89444	0.592375	FALSE	FALSE	FALSE	0	Prestw-1345
Cs	Sulbenicillin sodium salt	PW	Tryptamine	0.0124934	-1	1	2.24359	0	0	TRUE	FALSE	TRUE	1	Prestw-1937
Cs	Sulconazole nitrate	PW	Tryptamine	1.00151	0	0	181.005	2.75519	0.861526	FALSE	FALSE	FALSE	1	Prestw-810
Cs	Sulfabenzamide	PW	Tryptamine	1.06939	1	0	198.032	3.77085	1.17911	FALSE	FALSE	FALSE	1	Prestw-711
Cs	Sulfacarbamide	PW	Tryptamine	0.966871	0	0	177.188	3.12574	0.977391	FALSE	FALSE	FALSE	1	Prestw-1912
Cs	Sulfacetamide sodic hydrate	PW	Tryptamine	0.97613	-1	0	186.461	2.98643	0.933833	FALSE	FALSE	FALSE	1	Prestw-14
Cs	Sulfachloropyridazine	PW	Tryptamine	1.01342	0	0	187.671	3.29297	1.02968	FALSE	FALSE	FALSE	1	Prestw-715
Cs	Sulfadiazine	PW	Tryptamine	0.955307	-1	0	182.527	3.12843	0.978234	FALSE	FALSE	FALSE	1	Prestw-23
Cs	Sulfadimethoxine	PW	Tryptamine	1.04546	1	0	188.805	2.52613	0.789899	FALSE	FALSE	FALSE	0	Prestw-728
Cs	Sulfadoxine	PW	Tryptamine	0.996706	0	0	183.466	3.21194	1.00435	FALSE	FALSE	FALSE	1	Prestw-1094
Cs	Sulfaguanidine	PW	Tryptamine	1.27412	1	0.5	242.515	3.02947	0.947289	FALSE	FALSE	FALSE	0	Prestw-10
Cs	Sulfamerazine	PW	Tryptamine	0.975355	0	0	180.637	3.04039	0.950704	FALSE	FALSE	FALSE	1	Prestw-694
Cs	Sulfameter	PW	Tryptamine	0.944988	-1	0	170.677	3.18874	0.99709	FALSE	FALSE	FALSE	1	Prestw-769
Cs	Sulfamethazine sodium salt	PW	Tryptamine	1.05981	1	0	191.446	3.23677	1.01211	FALSE	FALSE	FALSE	1	Prestw-775
Cs	Sulfamethizole	PW	Tryptamine	0.928129	-1	0	167.624	3.15665	0.987058	FALSE	FALSE	FALSE	1	Prestw-742
Cs	Sulfamethoxazole	PW	Tryptamine	0.998607	0	0	179.314	3.22736	1.00917	FALSE	FALSE	FALSE	1	Prestw-177
Cs	Sulfamethoxypyridazine	PW	Tryptamine	1.03358	1	0	186.667	2.82391	0.883012	FALSE	FALSE	FALSE	1	Prestw-724
Cs	Sulfamonomethoxine	PW	Tryptamine	0.982256	0	0	177.52	3.406	1.06503	FALSE	FALSE	FALSE	1	Prestw-823
Cs	Sulfanilamide	PW	Tryptamine	1.11845	1	0	202.064	2.80584	0.877361	FALSE	FALSE	FALSE	1	Prestw-729
Cs	Sulfaphenazole	PW	Tryptamine	0.976638	-1	0	186.666	3.24547	1.01483	FALSE	FALSE	FALSE	1	Prestw-21
Cs	Sulfapyridine	PW	Tryptamine	0.998379	0	0	180.37	2.84894	0.890841	FALSE	FALSE	FALSE	1	Prestw-762
Cs	Sulfaquinoxaline sodium salt	PW	Tryptamine	0.987178	0	0	178.279	3.2815	1.0261	FALSE	FALSE	FALSE	1	Prestw-731
Cs	Sulfasalazine	PW	Tryptamine	1.00569	0	0	180.374	3.15244	0.98574	FALSE	FALSE	FALSE	1	Prestw-520
Cs	Sulfathiazole	PW	Tryptamine	0.967883	0	0	184.786	3.09739	0.968528	FALSE	FALSE	FALSE	1	Prestw-16
Cs	Sulfinpyrazone	PW	Tryptamine	1.00285	0	0	180.747	3.19397	0.998728	FALSE	FALSE	FALSE	1	Prestw-290
Cs	Sulfisomidine	PW	Tryptamine	1.08014	1	0	197.755	3.57715	1.11854	FALSE	FALSE	FALSE	1	Prestw-1925
Cs	Sulfisoxazole	PW	Tryptamine	1.06742	1	0	200.389	3.47327	1.08606	FALSE	FALSE	FALSE	1	Prestw-334
Cs	Sulindac	PW	Tryptamine	1.0351	0	0	197.549	3.66682	1.14658	FALSE	FALSE	FALSE	1	Prestw-73
Cs	Sulmazole	PW	Tryptamine	0.943951	-1	0	174.838	2.83004	0.884928	FALSE	FALSE	FALSE	1	Prestw-641
Cs	Suloctidil	PW	Tryptamine	0.982774	0	0	177.041	3.57951	1.11928	FALSE	FALSE	FALSE	1	Prestw-421
Cs	Sulpiride	PW	Tryptamine	0.948673	-1	0	181.331	3.09469	0.967683	FALSE	FALSE	FALSE	1	Prestw-56
Cs	Sumatriptan succinate	PW	Tryptamine	1.04551	0	0	193.818	3.55393	1.11128	FALSE	FALSE	FALSE	1	Prestw-1346
Cs	Suplatast Tosylate	PW	Tryptamine	1.0136	0	0	182.647	3.19571	0.999271	FALSE	FALSE	FALSE	1	Prestw-1970
Cs	Suprofen	PW	Tryptamine	1.04305	1	0	188.506	3.44758	1.07803	FALSE	FALSE	FALSE	1	Prestw-816
Cs	Suxibuzone	PW	Tryptamine	1.07503	1	0	199.166	2.91958	0.912929	FALSE	FALSE	FALSE	1	Prestw-658
Cs	Synephrine	PW	Tryptamine	0.99693	0	0	183.524	3.34147	1.04485	FALSE	FALSE	FALSE	1	Prestw-1088
Cs	TBBPA (3,3â€²,5,5â€²-Tetrabromobisphenol A)	XE	Tryptamine	0.016621	-1	1	3.00375	0	0	TRUE	FALSE	TRUE	1
Cs	TEBUCONAZOLE	PS	Tryptamine	1.24115	1	1	228.963	3.12803	0.978108	FALSE	FALSE	FALSE	0
Cs	THIACLOPRID	PS	Tryptamine	1.00165	0	0	185.586	3.22291	1.00778	FALSE	FALSE	FALSE	1
Cs	THIAMETHOXAM	PS	Tryptamine	0.905862	-1	0	167.867	3.11205	0.97311	FALSE	FALSE	FALSE	1
Cs	THIENCARBAZONE-METHYL	PS	Tryptamine	0.948168	-1	0	174.899	3.47144	1.08549	FALSE	FALSE	FALSE	1
Cs	THIOPHANATE-METHYL	PS	Tryptamine	1.01886	0	0	188.696	3.53691	1.10596	FALSE	FALSE	FALSE	1
Cs	TOLFENPYRAD	PS	Tryptamine	0.927125	0	0.5	170.956	3.09961	0.969222	FALSE	FALSE	FALSE	1
Cs	TRIADIMENOL A	PS	Tryptamine	0.961788	-1	0	177.542	3.16377	0.989283	FALSE	FALSE	FALSE	1
Cs	TRICYCLAZOLE	PS	Tryptamine	0.982327	0	0	181.158	3.12602	0.977479	FALSE	FALSE	FALSE	1
Cs	TRIFLOXYSTROBIN	PS	Tryptamine	0.955802	-1	0	176.309	2.93338	0.917243	FALSE	FALSE	FALSE	1
Cs	Tacrine hydrochloride	PW	Tryptamine	1.02994	0	0.5	193.422	2.86692	0.89646	FALSE	FALSE	FALSE	1	Prestw-329
Cs	Tacrolimus Monohydrate	PW	Tryptamine	1.02067	0	0	185.828	2.77267	0.866991	FALSE	FALSE	FALSE	1	Prestw-2004
Cs	Tadalafil	PW	Tryptamine	1.06917	1	0	198.086	3.20425	1.00194	FALSE	FALSE	FALSE	1	Prestw-1833
Cs	Talampicillin hydrochloride	PW	Tryptamine	0.0101819	-1	1	1.83213	0	0	TRUE	FALSE	TRUE	1	Prestw-2038
Cs	Tamoxifen citrate	PW	Tryptamine	0.976783	0	0	178.331	4.17835	1.10554	FALSE	FALSE	FALSE	1	Prestw-146
Cs	Tandospirone	PW	Tryptamine	0.991985	0	0	180.437	3.11189	0.973062	FALSE	FALSE	FALSE	1	Prestw-2005
Cs	Tazarotene	PW	Tryptamine	1.16561	1	0.5	208.938	3.25364	1.01738	FALSE	FALSE	FALSE	1	Prestw-1817
Cs	Tazobactam	PW	Tryptamine	0.702914	-1	1	130.404	0.335387	0.104873	TRUE	FALSE	TRUE	0	Prestw-1349
Cs	Tegafur	PW	Tryptamine	1.01422	0	0	175.651	3.44827	1.07824	FALSE	FALSE	FALSE	1	Prestw-1753
Cs	Tegaserod maleate	PW	Tryptamine	0.922772	-1	0	159.859	2.89449	0.905084	FALSE	FALSE	FALSE	1	Prestw-1760
Cs	Telenzepine dihydrochloride	PW	Tryptamine	1.00757	0.5	0	181.704	3.47302	1.08599	FALSE	FALSE	FALSE	1	Prestw-303
Cs	Telmisartan	PW	Tryptamine	0.911132	-1	0	169.786	3.07639	0.96196	FALSE	FALSE	FALSE	1	Prestw-1350
Cs	Temocapril hydrochloride	PW	Tryptamine	0.989103	0	0	180.122	3.50348	1.09551	FALSE	FALSE	FALSE	1	Prestw-2065
Cs	Temozolomide	PW	Tryptamine	0.976541	0	0	177.861	3.48771	1.09058	FALSE	FALSE	FALSE	1	Prestw-1183
Cs	Tenatoprazole	PW	Tryptamine	1.03396	1	0	188.315	3.20104	1.00094	FALSE	FALSE	FALSE	1	Prestw-1351
Cs	Tenoxicam	PW	Tryptamine	1.01322	1	0	181.702	3.30908	1.03472	FALSE	FALSE	FALSE	1	Prestw-527
Cs	Terazosin hydrochloride	PW	Tryptamine	1.03458	1	0	186.848	3.41373	1.06745	FALSE	FALSE	FALSE	1	Prestw-751
Cs	Terbinafine	PW	Tryptamine	1.00716	0	0	174.437	3.30293	1.0328	FALSE	FALSE	FALSE	1	Prestw-1750
Cs	Terbutaline hemisulfate	PW	Tryptamine	1.04651	1	0	196.489	3.13491	0.98026	FALSE	FALSE	FALSE	1	Prestw-391
Cs	Terconazole	PW	Tryptamine	0.97575	-1	0	174.99	3.57435	1.11767	FALSE	FALSE	FALSE	1	Prestw-495
Cs	Terfenadine	PW	Tryptamine	1.05716	1	0	192.985	3.86335	1.20804	FALSE	FALSE	FALSE	1	Prestw-138
Cs	Teriflunomide	PW	Tryptamine	0.94629	-1	0	172.331	3.00001	0.938077	FALSE	FALSE	FALSE	1	Prestw-2111
Cs	Testosterone propionate	PW	Tryptamine	0.993294	0	0	178.917	3.27728	1.02478	FALSE	FALSE	FALSE	1	Prestw-401
Cs	Tetracaine hydrochloride	PW	Tryptamine	1.04022	1	0	189.465	3.38546	1.0586	FALSE	FALSE	FALSE	1	Prestw-571
Cs	Tetracycline hydrochloride	PW	Tryptamine	0.0240394	-1	1	4.39474	0.0275396	0.00861141	TRUE	FALSE	TRUE	1	Prestw-140
Cs	Tetraethylenepentamine pentahydrochloride	PW	Tryptamine	1.02849	1	0	190.59	3.20724	1.00288	FALSE	FALSE	FALSE	1	Prestw-1387
Cs	Tetrahydrozoline hydrochloride	PW	Tryptamine	1.00552	0	0	186.241	3.16496	0.989655	FALSE	FALSE	FALSE	1	Prestw-698
Cs	Tetramisole hydrochloride	PW	Tryptamine	0.938616	-1	0.5	168.348	2.7343	0.854992	FALSE	FALSE	FALSE	1	Prestw-545
Cs	Thalidomide	PW	Tryptamine	0.999578	0	0	179.498	3.60836	1.1283	FALSE	FALSE	FALSE	1	Prestw-192
Cs	Thaumatin_50uM	SW	Tryptamine	1.09219	1	0	198.649	3.44536	1.07734	FALSE	FALSE	FALSE	1
Cs	Theobromine	PW	Tryptamine	1.10993	1	0	200.605	3.8019	1.18882	FALSE	FALSE	FALSE	1	Prestw-874
Cs	Theophylline monohydrate	PW	Tryptamine	1.09803	1	0	198.44	3.80034	1.18833	FALSE	FALSE	FALSE	1	Prestw-873
Cs	Thiamine hydrochloride	PW	Tryptamine	1.06396	1	0	197.173	3.10706	0.971552	FALSE	FALSE	FALSE	1	Prestw-631
Cs	Thiamphenicol	PW	Tryptamine	0.738369	-1	1	140.946	2.99794	0.93743	TRUE	FALSE	TRUE	1	Prestw-25
Cs	Thiethylperazine maleate	PW	Tryptamine	0.971253	0	0	178.778	4.01548	1.25561	FALSE	FALSE	FALSE	0	Prestw-1068
Cs	Thimerosal	PW	Tryptamine	0.98644	-1	0	180.536	2.80928	0.878437	FALSE	FALSE	FALSE	1	Prestw-1194
Cs	Thiocolchicoside	PW	Tryptamine	1.00696	0	0	180.605	3.18652	0.996399	FALSE	FALSE	FALSE	1	Prestw-539
Cs	Thioguanosine	PW	Tryptamine	0.981165	-1	0	184.183	2.9645	0.926973	FALSE	FALSE	FALSE	1	Prestw-347
Cs	Thioperamide maleate	PW	Tryptamine	1.04902	1	0	192.062	3.06052	0.956997	FALSE	FALSE	FALSE	1	Prestw-922
Cs	Thioproperazine dimesylate	PW	Tryptamine	1.03234	1	0	188.452	2.83446	0.886312	FALSE	FALSE	FALSE	1	Prestw-149
Cs	Thioridazine hydrochloride	PW	Tryptamine	1.11639	1	0	213.28	3.68205	1.15135	FALSE	FALSE	FALSE	1	Prestw-78
Cs	Thiorphan	PW	Tryptamine	1.221	1	0.5	222.429	3.40443	1.06454	FALSE	FALSE	FALSE	1	Prestw-633
Cs	Thiostrepton	PW	Tryptamine	0.0330337	-1	1	5.91824	0.0206783	0.00646591	TRUE	FALSE	TRUE	1	Prestw-522
Cs	Thonzonium bromide	PW	Tryptamine	0.673084	-1	1	123.234	2.73904	0.856474	TRUE	FALSE	TRUE	1	Prestw-925
Cs	Thyrotropin-Releasing Hormone	PW	Tryptamine	0.99811	0	0	181.557	3.05703	0.955908	FALSE	FALSE	FALSE	1	Prestw-2089
Cs	Tiabendazole	PW	Tryptamine	1.01089	0	0	181.257	3.3856	1.05865	FALSE	FALSE	FALSE	1	Prestw-524
Cs	Tiagabine hydrochloride	PW	Tryptamine	0.999438	0	0	180.185	3.29874	1.03149	FALSE	FALSE	FALSE	1	Prestw-1987
Cs	Tiapride hydrochloride	PW	Tryptamine	0.999248	0	0	179.415	2.33142	0.729016	FALSE	FALSE	FALSE	0	Prestw-216
Cs	Tiaprofenic acid	PW	Tryptamine	0.993024	0	0	178.093	3.05274	0.954566	FALSE	FALSE	FALSE	1	Prestw-496
Cs	Tiaramide Hydrochloride	PW	Tryptamine	1.08504	1	0	195.562	2.91756	0.912297	FALSE	FALSE	FALSE	1	Prestw-1956
Cs	Tibolone	PW	Tryptamine	1.05374	1	0	189.226	3.23516	1.01161	FALSE	FALSE	FALSE	1	Prestw-1181
Cs	Ticagrelor	PW	Tryptamine	0.880395	-1	0.5	160.277	3.69345	1.15491	FALSE	FALSE	FALSE	0	Prestw-2075
Cs	Ticarcillin sodium	PW	Tryptamine	0.0276508	-1	1	5.08914	0	0	TRUE	FALSE	TRUE	1	Prestw-1067
Cs	Ticlopidine hydrochloride	PW	Tryptamine	1.03462	1	0	197.669	3.26972	1.02241	FALSE	FALSE	FALSE	1	Prestw-47
Cs	Tigecycline	PW	Tryptamine	0.964316	0	0	178.744	2.96249	0.926346	FALSE	FALSE	FALSE	1	Prestw-1799
Cs	Tiletamine hydrochloride	PW	Tryptamine	1.03521	1	0	189.513	3.32115	1.0385	FALSE	FALSE	FALSE	1	Prestw-1022
Cs	Timolol maleate salt	PW	Tryptamine	1.03153	1	0	188.861	3.21227	1.00445	FALSE	FALSE	FALSE	1	Prestw-948
Cs	Timonacic	PW	Tryptamine	1.00463	0	0	184.34	2.64469	0.826971	FALSE	FALSE	FALSE	1	Prestw-1846
Cs	Tinidazole	PW	Tryptamine	0.0350837	-1	1	6.32796	0	0	TRUE	FALSE	TRUE	1	Prestw-766
Cs	Tinoridine hydrochloride	PW	Tryptamine	0.981863	0	0	177.018	3.67118	1.14795	FALSE	FALSE	FALSE	1	Prestw-2066
Cs	Tioconazole	PW	Tryptamine	0.957282	-1	0	174.765	3.86308	1.20795	FALSE	FALSE	FALSE	0	Prestw-1184
Cs	Tioguanine	PW	Tryptamine	1.02853	0	0	188.07	4.14178	1.2951	FALSE	FALSE	FALSE	0	Prestw-1917
Cs	Tioxolone	PW	Tryptamine	1.04658	1	0	191.635	3.33056	1.04144	FALSE	FALSE	FALSE	1	Prestw-1848
Cs	Tiratricol	PW	Tryptamine	0.59182	-1	1	106.26	2.88917	0.903418	TRUE	FALSE	TRUE	0	Prestw-202
Cs	Tirofiban hydrochloride	PW	Tryptamine	0.943463	-1	0	171.837	2.96462	0.927013	FALSE	FALSE	FALSE	1	Prestw-1818
Cs	Tizanidine hydrochloride	PW	Tryptamine	0.0143796	-1	1	2.61455	0.0283053	0.00885083	TRUE	FALSE	TRUE	1	Prestw-1182
Cs	Tobramycin	PW	Tryptamine	1.13055	1	0	202.786	3.50164	1.09493	FALSE	FALSE	FALSE	1	Prestw-544
Cs	Tocainide hydrochloride	PW	Tryptamine	1.0087	1	0	186.698	2.90651	0.908842	FALSE	FALSE	FALSE	1	Prestw-1027
Cs	Todralazine hydrochloride	PW	Tryptamine	0.505814	0	0.5	98.7855	1.66647	0.52109	FALSE	FALSE	FALSE	1	Prestw-71
Cs	Tolazamide	PW	Tryptamine	1.0164	0	0	182.237	2.99089	0.935225	FALSE	FALSE	FALSE	1	Prestw-554
Cs	Tolazoline hydrochloride	PW	Tryptamine	0.962309	-1	0	183.926	3.36583	1.05247	FALSE	FALSE	FALSE	1	Prestw-60
Cs	Tolbutamide	PW	Tryptamine	1.01679	0	0	182.612	2.96181	0.926131	FALSE	FALSE	FALSE	1	Prestw-190
Cs	Tolcapone	PW	Tryptamine	0.908261	-1	0	157.307	3.54219	1.10761	FALSE	FALSE	FALSE	1	Prestw-1732
Cs	Tolfenamic acid	PW	Tryptamine	0.901352	-1	0	161.853	3.78614	1.18389	FALSE	FALSE	FALSE	0	Prestw-205
Cs	Tolmetin sodium salt dihydrate	PW	Tryptamine	1.00491	0	0	181.62	3.58278	1.1203	FALSE	FALSE	FALSE	1	Prestw-856
Cs	Tolnaftate	PW	Tryptamine	1.04055	1	0	198.759	3.27338	1.02356	FALSE	FALSE	FALSE	1	Prestw-70
Cs	Tolonium chloride	PW	Tryptamine	1.00266	0	0	180.74	2.6323	0.823097	FALSE	FALSE	FALSE	1	Prestw-2042
Cs	Tolperisone hydrochloride	PW	Tryptamine	0.942549	-1	0	172.733	2.93781	0.918627	FALSE	FALSE	FALSE	1	Prestw-1877
Cs	Tolterodine tartrate	PW	Tryptamine	1.00962	0	0	174.932	3.18525	0.996001	FALSE	FALSE	FALSE	1	Prestw-1744
Cs	Toltrazuril	PW	Tryptamine	0.94103	-1	0	173.218	3.50435	1.09578	FALSE	FALSE	FALSE	1	Prestw-1195
Cs	Tolvaptan	PW	Tryptamine	0.919043	-1	0	167.38	3.71854	1.16276	FALSE	FALSE	FALSE	1	Prestw-1819
Cs	Tomoxetine hydrochloride	PW	Tryptamine	1.09834	1	0	200.036	3.54748	1.10927	FALSE	FALSE	FALSE	1	Prestw-1463
Cs	Topiramate	PW	Tryptamine	0.997913	0	0	183.688	2.92613	0.914975	FALSE	FALSE	FALSE	1	Prestw-1493
Cs	Topotecan	PW	Tryptamine	0.992053	0	0	184.679	3.4677	1.08432	FALSE	FALSE	FALSE	1	Prestw-1196
Cs	Toremifene	PW	Tryptamine	1.02286	0	0	187.273	3.7699	1.17882	FALSE	FALSE	FALSE	1	Prestw-1197
Cs	Torsemide	PW	Tryptamine	1.05384	1	0	195.054	3.49062	1.09149	FALSE	FALSE	FALSE	1	Prestw-1030
Cs	Tosufloxacin hydrochloride	PW	Tryptamine	0.0441284	-1	1	7.90978	0.110027	0.0344046	TRUE	FALSE	TRUE	1	Prestw-1464
Cs	Tracazolate hydrochloride	PW	Tryptamine	0.932541	-1	0	172.663	3.65553	1.14305	FALSE	FALSE	FALSE	1	Prestw-976
Cs	Tramadol hydrochloride	PW	Tryptamine	1.05682	1	0	195.819	3.32007	1.03816	FALSE	FALSE	FALSE	1	Prestw-1465
Cs	Trandolapril	PW	Tryptamine	0.989442	-1	0	178.347	3.00925	0.940966	FALSE	FALSE	FALSE	1	Prestw-1976
Cs	Tranexamic acid	PW	Tryptamine	1.02583	1	0	184.213	3.38372	1.05806	FALSE	FALSE	FALSE	1	Prestw-171
Cs	Tranilast	PW	Tryptamine	0.993463	0	0	180.943	3.31852	1.03767	FALSE	FALSE	FALSE	1	Prestw-1198
Cs	Tranylcypromine hydrochloride	PW	Tryptamine	0.972165	-1	0	174.569	3.37085	1.05403	FALSE	FALSE	FALSE	1	Prestw-173
Cs	Trapidil	PW	Tryptamine	0.994332	0	0	183.995	3.57359	1.11743	FALSE	FALSE	FALSE	1	Prestw-1012
Cs	Trazodone hydrochloride	PW	Tryptamine	0.988402	-1	0	178.284	3.471	1.08535	FALSE	FALSE	FALSE	1	Prestw-292
Cs	Trehalose dihydrate	PW	Tryptamine	0.967024	-1	0	177.095	3.20479	1.00211	FALSE	FALSE	FALSE	1	Prestw-1919
Cs	Trehalose_50uM	SW	Tryptamine	1.16189	1	0.5	211.291	2.88427	0.901886	FALSE	FALSE	FALSE	0
Cs	Triamcinolone	PW	Tryptamine	0.918145	-1	0	167.622	3.2331	1.01096	FALSE	FALSE	FALSE	1	Prestw-120
Cs	Triamterene	PW	Tryptamine	0.927581	-1	0	177.229	3.48502	1.08974	FALSE	FALSE	FALSE	1	Prestw-34
Cs	Tribenoside	PW	Tryptamine	0.968529	0	0	179.358	2.93234	0.916917	FALSE	FALSE	FALSE	1	Prestw-1019
Cs	Tributyl PO4	XE	Tryptamine	1.08481	1	0	196.099	2.70405	0.845533	FALSE	FALSE	FALSE	1
Cs	Trichlormethiazide	PW	Tryptamine	1.05476	1	0	190.628	3.6478	1.14064	FALSE	FALSE	FALSE	1	Prestw-825
Cs	Triclabendazole	PW	Tryptamine	0.0552171	-1	1	9.52412	0.605489	0.189331	TRUE	FALSE	TRUE	1	Prestw-1768
Cs	Triclosan	PW	Tryptamine	0.699306	-1	0.5	131.355	2.79404	0.873671	FALSE	FALSE	FALSE	1	Prestw-1479
Cs	Tridihexethyl chloride	PW	Tryptamine	1.16954	1	0.5	215.263	2.91245	0.910698	FALSE	FALSE	FALSE	0	Prestw-1042
Cs	Trifluoperazine dihydrochloride	PW	Tryptamine	1.05865	1	0	190.741	3.98355	1.24562	FALSE	FALSE	FALSE	1	Prestw-313
Cs	Triflupromazine hydrochloride	PW	Tryptamine	1.05307	1	0	201.204	3.45418	1.08009	FALSE	FALSE	FALSE	1	Prestw-53
Cs	Trifluridine	PW	Tryptamine	1.02264	0	0	188.226	3.63633	1.13705	FALSE	FALSE	FALSE	1	Prestw-1056
Cs	Triflusal	PW	Tryptamine	1.02576	1	0	183.962	3.22256	1.00767	FALSE	FALSE	FALSE	1	Prestw-528
Cs	Trihexyphenidyl-D,L hydrochloride	PW	Tryptamine	1.01062	0	0	187.205	3.36332	1.05168	FALSE	FALSE	FALSE	1	Prestw-701
Cs	Trimebutine	PW	Tryptamine	0.936465	-1	0	162.19	2.69152	0.841614	FALSE	FALSE	FALSE	1	Prestw-1777
Cs	Trimeprazine tartrate	PW	Tryptamine	1.07598	1	0	194.467	3.94559	1.23375	FALSE	FALSE	FALSE	1	Prestw-842
Cs	Trimetazidine dihydrochloride	PW	Tryptamine	1.05376	0	0	189.02	3.0229	0.945235	FALSE	FALSE	FALSE	1	Prestw-549
Cs	Trimethadione	PW	Tryptamine	0.92403	-1	0	165.702	3.20308	1.00158	FALSE	FALSE	FALSE	1	Prestw-515
Cs	Trimethobenzamide hydrochloride	PW	Tryptamine	1.12056	1	0	214.408	3.59969	1.12559	FALSE	FALSE	FALSE	1	Prestw-80
Cs	Trimethoprim	PW	Tryptamine	0.973706	-1	0	174.845	3.29152	1.02923	FALSE	FALSE	FALSE	1	Prestw-208
Cs	Trimetozine	PW	Tryptamine	1.04524	1	0	188.754	2.98144	0.93227	FALSE	FALSE	FALSE	1	Prestw-1702
Cs	Trimipramine maleate salt	PW	Tryptamine	0.985	0	0	178.018	2.78349	0.870373	FALSE	FALSE	FALSE	1	Prestw-806
Cs	Trioxsalen	PW	Tryptamine	0.974215	-1	0	180.448	3.29618	1.03069	FALSE	FALSE	FALSE	1	Prestw-709
Cs	Tripamide	PW	Tryptamine	1.02853	1	0	187.163	3.13815	0.981271	FALSE	FALSE	FALSE	1	Prestw-2047
Cs	Tripelennamine hydrochloride	PW	Tryptamine	1.01113	0	0	188.481	3.30458	1.03331	FALSE	FALSE	FALSE	1	Prestw-1199
Cs	Triphenyl PO4	XE	Tryptamine	1.16471	1	0	210.538	3.13468	0.980188	FALSE	FALSE	FALSE	1
Cs	Triprolidine hydrochloride	PW	Tryptamine	1.01704	0	0	183.518	3.4479	1.07813	FALSE	FALSE	FALSE	1	Prestw-262
Cs	Troglitazone	PW	Tryptamine	0.721492	-1	1	131.398	4.1913	1.31058	TRUE	FALSE	TRUE	0	Prestw-1467
Cs	Troleandomycin	PW	Tryptamine	0.0830944	-1	1	15.9609	0.00544965	0.00170406	TRUE	FALSE	TRUE	1	Prestw-36
Cs	Trolox	PW	Tryptamine	0.994632	0	0	178.37	2.86825	0.896879	FALSE	FALSE	FALSE	1	Prestw-530
Cs	Tropicamide	PW	Tryptamine	1.06083	1	0	190.473	2.97516	0.930308	FALSE	FALSE	FALSE	1	Prestw-228
Cs	Tropisetron hydrochloride	PW	Tryptamine	1.00611	1	0	181.196	3.6529	1.14223	FALSE	FALSE	FALSE	1	Prestw-461
Cs	Troxipide	PW	Tryptamine	1.02746	0	0	178.017	2.62914	0.82211	FALSE	FALSE	FALSE	1	Prestw-1778
Cs	Tulobuterol Hydrochloride	PW	Tryptamine	1.00329	0	0	180.86	3.0485	0.953239	FALSE	FALSE	FALSE	1	Prestw-1967
Cs	Tulobuterol hydrochloride	PW	Tryptamine	1.07748	1	0	201.034	3.86276	1.20785	FALSE	FALSE	FALSE	1	Prestw-1352
Cs	Tylosin	PW	Tryptamine	0.0521607	-1	1	9.65705	0	0	TRUE	FALSE	TRUE	1	Prestw-1353
Cs	Tyloxapol	PW	Tryptamine	1.10968	0	0.5	203.168	3.1578	0.987417	FALSE	FALSE	FALSE	1	Prestw-954
Cs	Ubenimex	PW	Tryptamine	1.14567	1	0	198.421	3.24946	1.01608	FALSE	FALSE	FALSE	1	Prestw-1784
Cs	Ufenamate	PW	Tryptamine	1.026	1	0	184.953	3.15189	0.985568	FALSE	FALSE	FALSE	1	Prestw-2077
Cs	Urapidil hydrochloride	PW	Tryptamine	1.04337	1	0	191.029	3.14845	0.984492	FALSE	FALSE	FALSE	1	Prestw-905
Cs	Urethane	XE	Tryptamine	0.944292	-1	0	170.723	3.04564	0.952345	FALSE	FALSE	FALSE	1
Cs	Urosiol	PW	Tryptamine	1.07889	1	0	197.531	3.09987	0.969304	FALSE	FALSE	FALSE	1	Prestw-958
Cs	Valacyclovir hydrochloride	PW	Tryptamine	0.98945	0	0	178.274	3.38282	1.05778	FALSE	FALSE	FALSE	1	Prestw-1505
Cs	Valdecoxib	PW	Tryptamine	0.955413	0	0	165.55	3.13017	0.978778	FALSE	FALSE	FALSE	1	Prestw-1759
Cs	Valethamate bromide	PW	Tryptamine	0.962737	-1	0	173.549	3.22614	1.00879	FALSE	FALSE	FALSE	1	Prestw-2027
Cs	Valganciclovir hydrochloride	PW	Tryptamine	0.982509	0	0	178.942	3.52051	1.10083	FALSE	FALSE	FALSE	1	Prestw-1977
Cs	Valproic acid	PW	Tryptamine	1.06878	1	0	198.93	3.92878	1.22849	FALSE	FALSE	FALSE	1	Prestw-1482
Cs	Valsartan	PW	Tryptamine	1.04723	1	0	181.378	3.64602	1.14008	FALSE	FALSE	FALSE	1	Prestw-1735
Cs	Vancomycin hydrochloride	PW	Tryptamine	0.032824	-1	1	5.8938	0	0	TRUE	FALSE	TRUE	1	Prestw-497
Cs	Vandetanib	PW	Tryptamine	1.03705	1	0	188.821	3.66326	1.14547	FALSE	FALSE	FALSE	1	Prestw-1946
Cs	Vardenafil	PW	Tryptamine	0.99193	0	0	184.928	3.6731	1.14855	FALSE	FALSE	FALSE	1	Prestw-1356
Cs	Vatalanib	PW	Tryptamine	1.11917	1	0.5	201.826	3.37663	1.05585	FALSE	FALSE	FALSE	1	Prestw-1358
Cs	Vecuronium bromide	PW	Tryptamine	1.01381	0	0	188.72	3.16614	0.990026	FALSE	FALSE	FALSE	1	Prestw-1359
Cs	Venlafaxine	PW	Tryptamine	0.942204	-1	0	174.606	2.88454	0.90197	FALSE	FALSE	FALSE	1	Prestw-1170
Cs	Verapamil hydrochloride	PW	Tryptamine	0.977064	0	0	178.357	3.49525	1.09294	FALSE	FALSE	FALSE	1	Prestw-141
Cs	Verteporfin	PW	Tryptamine	0.927704	-1	0	170.776	3.08813	0.965631	FALSE	FALSE	FALSE	1	Prestw-1105
Cs	Vidarabine	PW	Tryptamine	0.947495	-1	0	171.144	3.51091	1.09783	FALSE	FALSE	FALSE	1	Prestw-768
Cs	Vigabatrin hydrochloride	PW	Tryptamine	0.992503	0	0	177.963	3.54958	1.10992	FALSE	FALSE	FALSE	1	Prestw-501
Cs	Viloxazine hydrochloride	PW	Tryptamine	1.03343	1	0	186.774	2.67341	0.835952	FALSE	FALSE	FALSE	1	Prestw-1361
Cs	Vinpocetine	PW	Tryptamine	0.963895	-1	0	173.922	2.82245	0.882555	FALSE	FALSE	FALSE	1	Prestw-268
Cs	Voglibose	PW	Tryptamine	1.06318	1	0	191.657	3.30357	1.033	FALSE	FALSE	FALSE	1	Prestw-2020
Cs	Vonoprazan	PW	Tryptamine	1.00335	0	0	182.664	3.45046	1.07893	FALSE	FALSE	FALSE	1	Prestw-2019
Cs	Voriconazole	PW	Tryptamine	1.0744	1	0	195.676	2.82459	0.883226	FALSE	FALSE	FALSE	1	Prestw-1500
Cs	Vorinostat	PW	Tryptamine	0.962436	-1	0	177.164	2.58325	0.807762	FALSE	FALSE	FALSE	1	Prestw-1362
Cs	WARFARIN; COUMAFENE	PS	Tryptamine	0.979458	-1	0	180.801	3.34464	1.04584	FALSE	FALSE	FALSE	1
Cs	Warfarin	PW	Tryptamine	1.05399	1	0	195.321	3.46621	1.08386	FALSE	FALSE	FALSE	1	Prestw-1363
Cs	Xamoterol hemifumarate	PW	Tryptamine	0.991903	0	0	181.606	3.51411	1.09883	FALSE	FALSE	FALSE	1	Prestw-923
Cs	Xylazine	PW	Tryptamine	1.00905	0	0	183.758	3.70171	1.15749	FALSE	FALSE	FALSE	1	Prestw-598
Cs	Xylitol_50uM	SW	Tryptamine	1.056	1	0	192.035	3.20526	1.00226	FALSE	FALSE	FALSE	1
Cs	Xylometazoline hydrochloride	PW	Tryptamine	1.00969	1	0	181.309	3.15426	0.986309	FALSE	FALSE	FALSE	1	Prestw-223
Cs	Yohimbine hydrochloride	PW	Tryptamine	1.02922	1	0	187.448	3.25432	1.0176	FALSE	FALSE	FALSE	1	Prestw-584
Cs	Zafirlukast	PW	Tryptamine	0.370836	-1	1	67.5342	1.73336	0.542007	TRUE	FALSE	TRUE	1	Prestw-1364
Cs	Zalcitabine	PW	Tryptamine	1.02371	1	0	189.44	3.35142	1.04796	FALSE	FALSE	FALSE	1	Prestw-1037
Cs	Zaleplon	PW	Tryptamine	0.972354	0	0	177.071	3.4189	1.06906	FALSE	FALSE	FALSE	1	Prestw-1369
Cs	Zaltoprofen	PW	Tryptamine	1.01249	0	0	182.522	2.80214	0.876205	FALSE	FALSE	FALSE	1	Prestw-1933
Cs	Zanamivir	PW	Tryptamine	1.00264	0	0	182.48	3.04821	0.95315	FALSE	FALSE	FALSE	1	Prestw-2048
Cs	Zaprinast	PW	Tryptamine	1.01419	0	0	190.335	3.28122	1.02601	FALSE	FALSE	FALSE	1	Prestw-335
Cs	Zardaverine	PW	Tryptamine	0.971017	0	0	179.805	3.57042	1.11644	FALSE	FALSE	FALSE	1	Prestw-977
Cs	Zidovudine	PW	Tryptamine	1.03726	1	0	194.739	2.94421	0.92063	FALSE	FALSE	FALSE	1	Prestw-333
Cs	Zileuton	PW	Tryptamine	0.987477	0	0	183.046	3.54913	1.10978	FALSE	FALSE	FALSE	1	Prestw-1365
Cs	Zimelidine dihydrochloride monohydrate	PW	Tryptamine	1.02614	1	0	187.324	2.96897	0.928373	FALSE	FALSE	FALSE	1	Prestw-92
Cs	Ziprasidone hydrochloride monohydrate	PW	Tryptamine	0.997499	0	0	181.645	3.47809	1.08757	FALSE	FALSE	FALSE	1	Prestw-1188
Cs	Zoledronic acid hydrate	PW	Tryptamine	0.972611	0	0	168.433	3.45483	1.0803	FALSE	FALSE	FALSE	1	Prestw-1731
Cs	Zolmitriptan	PW	Tryptamine	1.03594	1	0	187.229	3.34119	1.04476	FALSE	FALSE	FALSE	1	Prestw-1800
Cs	Zomepirac sodium salt	PW	Tryptamine	0.970571	-1	0	175.309	3.86069	1.20721	FALSE	FALSE	FALSE	1	Prestw-779
Cs	Zonisamide	PW	Tryptamine	1.06633	1	0	197.579	2.82531	0.88345	FALSE	FALSE	FALSE	1	Prestw-1162
Cs	Zopiclone	PW	Tryptamine	1.02069	1	0	185.888	3.60372	1.12685	FALSE	FALSE	FALSE	1	Prestw-1367
Cs	Zotepine	PW	Tryptamine	1.01172	0	0	182.282	3.56478	1.11467	FALSE	FALSE	FALSE	1	Prestw-1368
Cs	Zoxazolamine	PW	Tryptamine	1.16798	1	0.5	219.16	3.09631	0.96819	FALSE	FALSE	FALSE	1	Prestw-328
Cs	Zuclopenthixol dihydrochloride	PW	Tryptamine	0.993189	-1	0	183.839	2.89153	0.904156	FALSE	FALSE	FALSE	1	Prestw-998
Cs	o-Anisidine	XE	Tryptamine	1.07781	0	0	194.81	3.41648	1.0683	FALSE	FALSE	FALSE	1
Cs	o-Sulfanilamide	PW	Tryptamine	0.958286	-1	0	175.45	2.82268	0.882629	FALSE	FALSE	FALSE	1	Prestw-913
Cs	Î²-HBCD (Î²-Hexabromocyclododecane)	XE	Tryptamine	0.856468	-1	0.5	154.777	2.62543	0.82095	FALSE	FALSE	FALSE	1
Cs	âº-HBCD (âº-Hexabromocyclododecane)	XE	Tryptamine	1.05721	1	0	191.122	3.23917	1.01286	FALSE	FALSE	FALSE	1
Cs	ð›¾-HBCD (ð›¾-Hexabromocyclododecane)	XE	Tryptamine	0.808389	-1	0.5	146.068	2.55241	0.798117	FALSE	FALSE	FALSE	1
Ec	(+) Isoproterenol-(+)-bitartrate salt	PW	Cadaverine	0.975566	-1	0	330.68	1.91574	1.05866	FALSE	FALSE	FALSE	1	Prestw-911
Ec	(+) Isoproterenol-(+)-bitartrate salt	PW	Putrescine	0.978543	0	0	39.7556	1.91574	1.05866	FALSE	FALSE	FALSE	1	Prestw-911
Ec	(+) Levobunolol hydrochloride	PW	Cadaverine	0.993591	0	0	357.774	1.76168	0.973524	FALSE	FALSE	FALSE	1	Prestw-857
Ec	(+) Levobunolol hydrochloride	PW	Putrescine	1.03808	1	0	35.2148	1.76168	0.973524	FALSE	FALSE	FALSE	1	Prestw-857
Ec	(-) Emtricitabine	PW	Cadaverine	0.995769	0	0	354.081	1.80095	0.995223	FALSE	FALSE	FALSE	1	Prestw-1604
Ec	(-) Emtricitabine	PW	Putrescine	1.0113	0	0	35.5945	1.80095	0.995223	FALSE	FALSE	FALSE	1	Prestw-1604
Ec	(-) Eseroline fumarate salt	PW	Cadaverine	0.993705	0	0	358.685	1.88491	1.04162	FALSE	FALSE	FALSE	1	Prestw-1082
Ec	(-) Eseroline fumarate salt	PW	Putrescine	0.989741	0	0	35.3913	1.88491	1.04162	FALSE	FALSE	FALSE	1	Prestw-1082
Ec	(-) Isoproterenol hydrochloride	PW	Cadaverine	0.982062	0	0	354.495	1.76668	0.976287	FALSE	FALSE	FALSE	1	Prestw-1097
Ec	(-) Isoproterenol hydrochloride	PW	Putrescine	1.00013	0	0	35.7676	1.76668	0.976287	FALSE	FALSE	FALSE	1	Prestw-1097
Ec	(-) Levobunolol hydrochloride	PW	Cadaverine	0.995984	0	0	358.626	1.76004	0.972618	FALSE	FALSE	FALSE	1	Prestw-847
Ec	(-) Levobunolol hydrochloride	PW	Putrescine	1.04419	1	0	35.4177	1.76004	0.972618	FALSE	FALSE	FALSE	1	Prestw-847
Ec	(4-Ethoxyphenyl)urea_50uM	SW	Cadaverine	1.11297	1	0	359.543	1.7175	0.949109	FALSE	FALSE	FALSE	1
Ec	(4-Ethoxyphenyl)urea_50uM	SW	Putrescine	0.971389	0	0	36.8078	1.7175	0.949109	FALSE	FALSE	FALSE	1
Ec	(D)-Panthenol	PW	Cadaverine	0.999831	0	0	348.403	1.7764	0.981662	FALSE	FALSE	FALSE	1	Prestw-22
Ec	(D)-Panthenol	PW	Putrescine	0.964319	-1	0	34.473	1.7764	0.981662	FALSE	FALSE	FALSE	1	Prestw-22
Ec	(D-) Norgestrel	PW	Cadaverine	1.0307	1	0	374.453	1.79898	0.994136	FALSE	FALSE	FALSE	1	Prestw-773
Ec	(D-) Norgestrel	PW	Putrescine	0.982283	0	0	33.5604	1.79898	0.994136	FALSE	FALSE	FALSE	1	Prestw-773
Ec	(L) Hyoscyamine	PW	Cadaverine	0.922793	-1	0	319.354	1.86777	1.03215	FALSE	FALSE	FALSE	1	Prestw-233
Ec	(L) Hyoscyamine	PW	Putrescine	0.991843	0	0	34.2541	1.86777	1.03215	FALSE	FALSE	FALSE	1	Prestw-233
Ec	(L) Methyldopa	PW	Cadaverine	0.964608	-1	0	339.658	1.79186	0.990203	FALSE	FALSE	FALSE	1	Prestw-326
Ec	(L) Methyldopa	PW	Putrescine	0.881851	-1	0	31.6104	1.79186	0.990203	FALSE	FALSE	FALSE	1	Prestw-326
Ec	(L) Thyroxine	PW	Cadaverine	1.00449	0	0.5	347.83	1.76506	0.975395	FALSE	FALSE	FALSE	1	Prestw-403
Ec	(L) Thyroxine	PW	Putrescine	1.01344	0	0	35.0268	1.76506	0.975395	FALSE	FALSE	FALSE	1	Prestw-403
Ec	(R) Naproxen sodium salt	PW	Cadaverine	0.956435	0	0	347.754	1.9574	1.08168	FALSE	FALSE	FALSE	1	Prestw-791
Ec	(R) Naproxen sodium salt	PW	Putrescine	0.951221	-1	0	32.4234	1.9574	1.08168	FALSE	FALSE	FALSE	1	Prestw-791
Ec	(R) Propranolol hydrochloride	PW	Cadaverine	1.01034	0	0	364.744	1.54979	0.85643	FALSE	FALSE	FALSE	1	Prestw-1075
Ec	(R) Propranolol hydrochloride	PW	Putrescine	0.978688	-1	0	34.9998	1.54979	0.85643	FALSE	FALSE	FALSE	1	Prestw-1075
Ec	(R)-Duloxetine hydrochloride	PW	Cadaverine	0.952348	-1	0	337.076	1.93321	1.06831	FALSE	FALSE	FALSE	1	Prestw-1708
Ec	(R)-Duloxetine hydrochloride	PW	Putrescine	1.03917	0	0	37.2799	1.93321	1.06831	FALSE	FALSE	FALSE	1	Prestw-1708
Ec	(R)-Tamsulosin hydrochloride	PW	Cadaverine	1.00928	1	0	361.976	1.74452	0.964042	FALSE	FALSE	FALSE	1	Prestw-1962
Ec	(R)-Tamsulosin hydrochloride	PW	Putrescine	1.00127	0	0	34.8823	1.74452	0.964042	FALSE	FALSE	FALSE	1	Prestw-1962
Ec	(R,+) Atenolol	PW	Cadaverine	0.921491	-1	0.5	312.078	1.83331	1.01311	FALSE	FALSE	FALSE	1	Prestw-536
Ec	(R,+) Atenolol	PW	Putrescine	1.1943	1	0	49.6414	1.83331	1.01311	FALSE	FALSE	FALSE	1	Prestw-536
Ec	(R,S) Homatropine hydrobromide	PW	Cadaverine	1.02111	1	0	355.942	1.98354	1.09613	FALSE	FALSE	FALSE	1	Prestw-62
Ec	(R,S) Homatropine hydrobromide	PW	Putrescine	0.99491	0	0	35.557	1.98354	1.09613	FALSE	FALSE	FALSE	1	Prestw-62
Ec	(S)-(-)-Propranolol hydrochloride	PW	Cadaverine	0.967633	-1	0	349.309	1.87148	1.0342	FALSE	FALSE	FALSE	1	Prestw-1081
Ec	(S)-(-)-Propranolol hydrochloride	PW	Putrescine	0.985558	0	0	35.2694	1.87148	1.0342	FALSE	FALSE	FALSE	1	Prestw-1081
Ec	(S)-Naproxen	PW	Cadaverine	1.00106	0	0	348.718	1.98236	1.09548	FALSE	FALSE	FALSE	1	Prestw-45
Ec	(S)-Naproxen	PW	Putrescine	1.05957	1	0	37.9236	1.98236	1.09548	FALSE	FALSE	FALSE	1	Prestw-45
Ec	(S,+) Camptothecine	PW	Cadaverine	0.980557	-1	0	339.245	1.75599	0.97038	FALSE	FALSE	FALSE	1	Prestw-200
Ec	(S,+) Camptothecine	PW	Putrescine	0.973445	-1	0	33.6403	1.75599	0.97038	FALSE	FALSE	FALSE	1	Prestw-200
Ec	(S,+) Ibuprofen	PW	Cadaverine	1.0623	1	0	358.888	1.44274	0.797273	FALSE	FALSE	FALSE	0	Prestw-907
Ec	(S,+) Ibuprofen	PW	Putrescine	0.853603	0	0	34.0804	1.44274	0.797273	FALSE	FALSE	FALSE	1	Prestw-907
Ec	(S,-) Atenolol	PW	Cadaverine	0.953812	-1	0	335.6	1.65156	0.912669	FALSE	FALSE	FALSE	1	Prestw-953
Ec	(S,-) Atenolol	PW	Putrescine	0.847317	-1	0	30.2681	1.65156	0.912669	FALSE	FALSE	FALSE	1	Prestw-953
Ec	(S,-) Cycloserine	PW	Cadaverine	0.959487	-1	0	346.398	1.75215	0.968257	FALSE	FALSE	FALSE	1	Prestw-1089
Ec	(S,-) Cycloserine	PW	Putrescine	1.02108	1	0	36.5193	1.75215	0.968257	FALSE	FALSE	FALSE	1	Prestw-1089
Ec	(S,-) Eticlopride hydrochloride	PW	Cadaverine	1.0092	0	0	341.473	1.7821	0.984812	FALSE	FALSE	FALSE	1	Prestw-932
Ec	(S,-) Eticlopride hydrochloride	PW	Putrescine	0.974948	-1	0	39.7754	1.7821	0.984812	FALSE	FALSE	FALSE	1	Prestw-932
Ec	(Z,E) Clomiphene citrate	PW	Cadaverine	0.955217	0	0	336.841	1.81379	1.00232	FALSE	FALSE	FALSE	1	Prestw-397
Ec	(Z,E) Clomiphene citrate	PW	Putrescine	0.960622	-1	0	34.4384	1.81379	1.00232	FALSE	FALSE	FALSE	1	Prestw-397
Ec	(Â±)-3-Chloro-1,2-propanediol (3-MCPD)	XE	Cadaverine	0.890686	-1	0	311.19	1.84561	1.01991	FALSE	FALSE	FALSE	1
Ec	(Â±)-3-Chloro-1,2-propanediol (3-MCPD)	XE	Putrescine	0.974602	-1	0	35.0079	1.84561	1.01991	FALSE	FALSE	FALSE	1
Ec	1,4-Benzoquinone	XE	Cadaverine	0.942524	-1	0	329.131	1.56991	0.867551	FALSE	FALSE	FALSE	1
Ec	1,4-Benzoquinone	XE	Putrescine	0.96698	-1	0	34.7438	1.56991	0.867551	FALSE	FALSE	FALSE	1
Ec	1-Nitropyrene	XE	Cadaverine	0.959636	-1	0	334.773	1.87646	1.03696	FALSE	FALSE	FALSE	1
Ec	1-Nitropyrene	XE	Putrescine	1.03305	1	0	37.0975	1.87646	1.03696	FALSE	FALSE	FALSE	1
Ec	2,4-D; 2,4-DICHLOROPHENOXYACETIC ACID	PS	Cadaverine	0.995845	-1	0	340.487	1.82985	1.0112	FALSE	FALSE	FALSE	1
Ec	2,4-D; 2,4-DICHLOROPHENOXYACETIC ACID	PS	Putrescine	0.999552	0	0	36.8712	1.82985	1.0112	FALSE	FALSE	FALSE	1
Ec	2-HYDROXYBIPHENYL	PS	Cadaverine	1.01309	0	0	346.026	2.02681	1.12004	FALSE	FALSE	FALSE	1
Ec	2-HYDROXYBIPHENYL	PS	Putrescine	0.955033	0	0	35.0926	2.02681	1.12004	FALSE	FALSE	FALSE	1
Ec	2-Nitrofluorene	XE	Cadaverine	1.03663	1	0	361.557	1.7694	0.977791	FALSE	FALSE	FALSE	1
Ec	2-Nitrofluorene	XE	Putrescine	0.969944	-1	0	34.8262	1.7694	0.977791	FALSE	FALSE	FALSE	1
Ec	2-Nitrotoluene	XE	Cadaverine	1.00813	1	0	351.568	1.79781	0.993493	FALSE	FALSE	FALSE	1
Ec	2-Nitrotoluene	XE	Putrescine	0.996454	0	0	35.7929	1.79781	0.993493	FALSE	FALSE	FALSE	1
Ec	4,4-DDT	PS	Cadaverine	0.957366	-1	0	339.45	1.76291	0.974203	FALSE	FALSE	FALSE	1
Ec	4,4-DDT	PS	Putrescine	1.06351	1	0	38.1381	1.76291	0.974203	FALSE	FALSE	FALSE	1
Ec	4,4â€²-Methylene-bis(2-chloroaniline)	XE	Cadaverine	0.956217	0	0	334.065	1.76548	0.975624	FALSE	FALSE	FALSE	1
Ec	4,4â€²-Methylene-bis(2-chloroaniline)	XE	Putrescine	0.999247	0	0	35.8666	1.76548	0.975624	FALSE	FALSE	FALSE	1
Ec	5'-Adenylic acid_50uM	SW	Cadaverine	0.905039	-1	0	292.522	1.77848	0.982809	FALSE	FALSE	FALSE	1
Ec	5'-Adenylic acid_50uM	SW	Putrescine	1.00945	0	0	38.2655	1.77848	0.982809	FALSE	FALSE	FALSE	1
Ec	5-fluorouracil	PW	Cadaverine	0.944715	-1	0	335.752	1.57462	0.870151	FALSE	FALSE	FALSE	1	Prestw-1203
Ec	5-fluorouracil	PW	Putrescine	0.626366	-1	0.5	21.9518	1.57462	0.870151	FALSE	FALSE	FALSE	1	Prestw-1203
Ec	ABAMECTIN	PS	Cadaverine	0.967736	-1	0	330.867	1.83461	1.01383	FALSE	FALSE	FALSE	1
Ec	ABAMECTIN	PS	Putrescine	0.988549	-1	0	36.389	1.83461	1.01383	FALSE	FALSE	FALSE	1
Ec	ACEPHATE	PS	Cadaverine	1.01603	1	0	347.307	1.77428	0.980487	FALSE	FALSE	FALSE	1
Ec	ACEPHATE	PS	Putrescine	1.01923	1	0	37.5242	1.77428	0.980487	FALSE	FALSE	FALSE	1
Ec	ACETAMIPRID; N-(6-CHLORO-3-PYRIDYLMETHYL)-N-CYANO-N-METHYLACETAMIDINE	PS	Cadaverine	1.01093	0	0	358.441	1.75678	0.970819	FALSE	FALSE	FALSE	1
Ec	ACETAMIPRID; N-(6-CHLORO-3-PYRIDYLMETHYL)-N-CYANO-N-METHYLACETAMIDINE	PS	Putrescine	1.0228	0	0	36.7136	1.75678	0.970819	FALSE	FALSE	FALSE	1
Ec	ACETOCHLOR	PS	Cadaverine	0.880405	-1	0.5	312.164	1.83067	1.01165	FALSE	FALSE	FALSE	1
Ec	ACETOCHLOR	PS	Putrescine	0.901227	-1	0	32.2276	1.83067	1.01165	FALSE	FALSE	FALSE	1
Ec	ACLONIFEN	PS	Cadaverine	1.03799	1	0	368.037	1.79316	0.990919	FALSE	FALSE	FALSE	1
Ec	ACLONIFEN	PS	Putrescine	0.973226	-1	0	34.8689	1.79316	0.990919	FALSE	FALSE	FALSE	1
Ec	AMETOCTRADIN	PS	Cadaverine	1.03705	1	0	367.705	1.90211	1.05113	FALSE	FALSE	FALSE	1
Ec	AMETOCTRADIN	PS	Putrescine	1.00984	0	0	36.209	1.90211	1.05113	FALSE	FALSE	FALSE	1
Ec	AMITRAZ; NSC 324552	PS	Cadaverine	1.007	0	0	344.164	1.89764	1.04866	FALSE	FALSE	FALSE	1
Ec	AMITRAZ; NSC 324552	PS	Putrescine	0.980715	0	0	36.1589	1.89764	1.04866	FALSE	FALSE	FALSE	1
Ec	ATRAZINE	PS	Cadaverine	0.848786	-1	0.5	290.989	1.85078	1.02276	FALSE	FALSE	FALSE	1
Ec	ATRAZINE	PS	Putrescine	0.960621	-1	0	35.3263	1.85078	1.02276	FALSE	FALSE	FALSE	1
Ec	AZOXYSTROBIN	PS	Cadaverine	0.962304	-1	0	329.098	1.80314	0.996437	FALSE	FALSE	FALSE	1
Ec	AZOXYSTROBIN	PS	Putrescine	1.03859	1	0	38.2319	1.80314	0.996437	FALSE	FALSE	FALSE	1
Ec	Abacavir sulfate	PW	Cadaverine	0.96942	-1	0	328.532	1.89181	1.04544	FALSE	FALSE	FALSE	1	Prestw-1512
Ec	Abacavir sulfate	PW	Putrescine	1.03019	1	0	42.0009	1.89181	1.04544	FALSE	FALSE	FALSE	1	Prestw-1512
Ec	Abemaciclib	PW	Cadaverine	1.03397	1	0	370.878	1.81443	1.00268	FALSE	FALSE	FALSE	1	Prestw-2049
Ec	Abemaciclib	PW	Putrescine	0.982886	-1	0	34.24	1.81443	1.00268	FALSE	FALSE	FALSE	1	Prestw-2049
Ec	Acamprosate calcium	PW	Cadaverine	0.982693	-1	0	349.437	1.80734	0.998758	FALSE	FALSE	FALSE	1	Prestw-1502
Ec	Acamprosate calcium	PW	Putrescine	0.994965	0	0	35.0003	1.80734	0.998758	FALSE	FALSE	FALSE	1	Prestw-1502
Ec	Acarbose	PW	Cadaverine	1.11691	1	0	397.166	1.86332	1.02969	FALSE	FALSE	FALSE	1	Prestw-1174
Ec	Acarbose	PW	Putrescine	0.948304	0	0	33.351	1.86332	1.02969	FALSE	FALSE	FALSE	1	Prestw-1174
Ec	Ace-K_50uM	SW	Cadaverine	1.01605	0	0	328.566	1.72496	0.953235	FALSE	FALSE	FALSE	1
Ec	Ace-K_50uM	SW	Putrescine	0.941694	-1	0	35.7071	1.72496	0.953235	FALSE	FALSE	FALSE	1
Ec	Acebutolol hydrochloride	PW	Cadaverine	0.958308	-1	0	333.868	1.78901	0.988628	FALSE	FALSE	FALSE	1	Prestw-69
Ec	Acebutolol hydrochloride	PW	Putrescine	0.996014	0	0	35.5275	1.78901	0.988628	FALSE	FALSE	FALSE	1	Prestw-69
Ec	Aceclidine hydrochloride	PW	Cadaverine	0.950647	-1	0	338.015	1.9644	1.08555	FALSE	FALSE	FALSE	1	Prestw-1511
Ec	Aceclidine hydrochloride	PW	Putrescine	1.01924	0	0	35.8964	1.9644	1.08555	FALSE	FALSE	FALSE	1	Prestw-1511
Ec	Aceclofenac	PW	Cadaverine	0.961807	0	0	332.138	2.01297	1.11239	FALSE	FALSE	FALSE	1	Prestw-175
Ec	Aceclofenac	PW	Putrescine	1.08178	0	0.5	37.4112	2.01297	1.11239	FALSE	FALSE	FALSE	1	Prestw-175
Ec	Acedoben	PW	Cadaverine	1.02375	1	0	358.302	1.81074	1.00063	FALSE	FALSE	FALSE	1	Prestw-1905
Ec	Acedoben	PW	Putrescine	1.01403	0	0	35.486	1.81074	1.00063	FALSE	FALSE	FALSE	1	Prestw-1905
Ec	Acefylline	PW	Cadaverine	1.0064	0	0	362.494	1.70145	0.940239	FALSE	FALSE	FALSE	1	Prestw-1507
Ec	Acefylline	PW	Putrescine	0.93013	0	0	32.7991	1.70145	0.940239	FALSE	FALSE	FALSE	1	Prestw-1507
Ec	Acemetacin	PW	Cadaverine	0.959145	-1	0	331.752	1.86088	1.02834	FALSE	FALSE	FALSE	1	Prestw-296
Ec	Acemetacin	PW	Putrescine	1.06279	1	0	37.0561	1.86088	1.02834	FALSE	FALSE	FALSE	1	Prestw-296
Ec	Acenaphthene	XE	Cadaverine	1.02957	1	0	358.877	1.82401	1.00797	FALSE	FALSE	FALSE	1
Ec	Acenaphthene	XE	Putrescine	1.01599	1	0	36.4783	1.82401	1.00797	FALSE	FALSE	FALSE	1
Ec	Acenaphthylene	XE	Cadaverine	1.01699	1	0	354.66	1.86268	1.02934	FALSE	FALSE	FALSE	1
Ec	Acenaphthylene	XE	Putrescine	1.02082	1	0	36.646	1.86268	1.02934	FALSE	FALSE	FALSE	1
Ec	Acenocoumarol	PW	Cadaverine	1.00719	1	0	354.374	1.8545	1.02482	FALSE	FALSE	FALSE	1	Prestw-110
Ec	Acenocoumarol	PW	Putrescine	1.05365	1	0	37.6436	1.8545	1.02482	FALSE	FALSE	FALSE	1	Prestw-110
Ec	Acetaminophen	PW	Cadaverine	0.976235	-1	0	351.541	1.7846	0.986188	FALSE	FALSE	FALSE	1	Prestw-868
Ec	Acetaminophen	PW	Putrescine	1.00701	0	0	34.146	1.7846	0.986188	FALSE	FALSE	FALSE	1	Prestw-868
Ec	Acetaminosalol	PW	Cadaverine	1.00279	0	0	350.972	1.76715	0.976545	FALSE	FALSE	FALSE	1	Prestw-1876
Ec	Acetaminosalol	PW	Putrescine	1.01104	0	0	35.3917	1.76715	0.976545	FALSE	FALSE	FALSE	1	Prestw-1876
Ec	Acetanilide	PW	Cadaverine	0.982103	-1	0	352.229	1.80506	0.997499	FALSE	FALSE	FALSE	1	Prestw-2016
Ec	Acetanilide	PW	Putrescine	1.03737	1	0	36.1424	1.80506	0.997499	FALSE	FALSE	FALSE	1	Prestw-2016
Ec	Acetazolamide	PW	Cadaverine	0.970818	0	0	337.916	1.7189	0.949884	FALSE	FALSE	FALSE	1	Prestw-3
Ec	Acetazolamide	PW	Putrescine	0.96481	0	0	34.4362	1.7189	0.949884	FALSE	FALSE	FALSE	1	Prestw-3
Ec	Acetohexamide	PW	Cadaverine	1.05389	1	0	367.492	1.84621	1.02024	FALSE	FALSE	FALSE	1	Prestw-55
Ec	Acetohexamide	PW	Putrescine	0.999485	0	0	35.7434	1.84621	1.02024	FALSE	FALSE	FALSE	1	Prestw-55
Ec	Acetopromazine maleate salt	PW	Cadaverine	1.02874	1	0	365.824	1.81394	1.0024	FALSE	FALSE	FALSE	1	Prestw-576
Ec	Acetopromazine maleate salt	PW	Putrescine	1.0037	1	0	35.3208	1.81394	1.0024	FALSE	FALSE	FALSE	1	Prestw-576
Ec	Acetyl spiramycin	PW	Cadaverine	0.98879	0	0	347.37	1.86553	1.03091	FALSE	FALSE	FALSE	1	Prestw-1940
Ec	Acetyl spiramycin	PW	Putrescine	0.875094	-1	0	30.2897	1.86553	1.03091	FALSE	FALSE	FALSE	1	Prestw-1940
Ec	Acetyl-L-glutamine	PW	Cadaverine	0.977349	-1	0	350.555	1.77705	0.98202	FALSE	FALSE	FALSE	1	Prestw-1966
Ec	Acetyl-L-glutamine	PW	Putrescine	0.980396	-1	0	34.1547	1.77705	0.98202	FALSE	FALSE	FALSE	1	Prestw-1966
Ec	Acetylcysteine	PW	Cadaverine	1.02051	1	0	362.748	1.9324	1.06786	FALSE	FALSE	FALSE	1	Prestw-1206
Ec	Acetylcysteine	PW	Putrescine	1.03203	1	0	36.2075	1.9324	1.06786	FALSE	FALSE	FALSE	1	Prestw-1206
Ec	Acetylsalicylic acid	PW	Cadaverine	0.929981	-1	0	330.663	1.78506	0.986447	FALSE	FALSE	FALSE	1	Prestw-1207
Ec	Acetylsalicylic acid	PW	Putrescine	0.992319	0	0	34.8075	1.78506	0.986447	FALSE	FALSE	FALSE	1	Prestw-1207
Ec	Acetylsalicylsalicylic acid	PW	Cadaverine	0.982794	-1	0	348.317	1.8122	1.00144	FALSE	FALSE	FALSE	1	Prestw-98
Ec	Acetylsalicylsalicylic acid	PW	Putrescine	1.00689	1	0	34.9828	1.8122	1.00144	FALSE	FALSE	FALSE	1	Prestw-98
Ec	Acipimox	PW	Cadaverine	1.03087	1	0	366.569	1.8016	0.995588	FALSE	FALSE	FALSE	1	Prestw-1127
Ec	Acipimox	PW	Putrescine	1.00714	0	0	35.4399	1.8016	0.995588	FALSE	FALSE	FALSE	1	Prestw-1127
Ec	Acitretin	PW	Cadaverine	0.970716	0	0	349.114	1.98209	1.09533	FALSE	FALSE	FALSE	1	Prestw-1165
Ec	Acitretin	PW	Putrescine	1.17587	1	0	41.5199	1.98209	1.09533	FALSE	FALSE	FALSE	1	Prestw-1165
Ec	Aclidinium bromide	PW	Cadaverine	0.982167	0	0	353.866	1.94935	1.07723	FALSE	FALSE	FALSE	1	Prestw-1837
Ec	Aclidinium bromide	PW	Putrescine	1.08258	1	0	36.773	1.94935	1.07723	FALSE	FALSE	FALSE	1	Prestw-1837
Ec	Acrylamide	XE	Cadaverine	1.03967	1	0	362.336	1.75393	0.96924	FALSE	FALSE	FALSE	1
Ec	Acrylamide	XE	Putrescine	0.967029	-1	0	34.7088	1.75393	0.96924	FALSE	FALSE	FALSE	1
Ec	Actarit	PW	Cadaverine	0.960211	-1	0	339.851	2.34051	0.972489	FALSE	FALSE	FALSE	1	Prestw-1763
Ec	Actarit	PW	Putrescine	1.35096	0	0.5	48.3812	2.34051	0.972489	FALSE	FALSE	FALSE	0	Prestw-1763
Ec	Acyclovir	PW	Cadaverine	1.0006	0	0	354.574	1.89755	1.04861	FALSE	FALSE	FALSE	1	Prestw-86
Ec	Acyclovir	PW	Putrescine	1.02539	1	0	35.6259	1.89755	1.04861	FALSE	FALSE	FALSE	1	Prestw-86
Ec	Adamantamine fumarate	PW	Cadaverine	1.02978	0	0.5	356.689	1.83801	1.0157	FALSE	FALSE	FALSE	1	Prestw-407
Ec	Adamantamine fumarate	PW	Putrescine	0.924306	-1	0	31.9731	1.83801	1.0157	FALSE	FALSE	FALSE	1	Prestw-407
Ec	Adapalene	PW	Cadaverine	1.01551	0	0	358.886	1.81078	1.00066	FALSE	FALSE	FALSE	1	Prestw-1714
Ec	Adapalene	PW	Putrescine	1.01706	1	0	36.5052	1.81078	1.00066	FALSE	FALSE	FALSE	1	Prestw-1714
Ec	Adenosine 5'-monophosphate monohydrate	PW	Cadaverine	0.991289	0	0	349.332	1.82275	1.00727	FALSE	FALSE	FALSE	1	Prestw-356
Ec	Adenosine 5'-monophosphate monohydrate	PW	Putrescine	1.03733	0	0	37.1832	1.82275	1.00727	FALSE	FALSE	FALSE	1	Prestw-356
Ec	Adiphenine hydrochloride	PW	Cadaverine	1.00909	1	0	351.675	1.86293	1.02948	FALSE	FALSE	FALSE	1	Prestw-75
Ec	Adiphenine hydrochloride	PW	Putrescine	1.00167	0	0	35.7716	1.86293	1.02948	FALSE	FALSE	FALSE	1	Prestw-75
Ec	Adrenosterone	PW	Cadaverine	1.01232	1	0	342.871	1.87431	1.03576	FALSE	FALSE	FALSE	1	Prestw-899
Ec	Adrenosterone	PW	Putrescine	1.09483	0	0	45.2661	1.87431	1.03576	FALSE	FALSE	FALSE	1	Prestw-899
Ec	Advantame_50uM	SW	Cadaverine	1.03682	0	0	335.048	1.70029	0.9396	FALSE	FALSE	FALSE	1
Ec	Advantame_50uM	SW	Putrescine	0.932084	-1	0	35.3113	1.70029	0.9396	FALSE	FALSE	FALSE	1
Ec	Albendazole	PW	Cadaverine	0.981672	-1	0	339.475	1.82344	1.00766	FALSE	FALSE	FALSE	1	Prestw-247
Ec	Albendazole	PW	Putrescine	1.00765	1	0	35.1404	1.82344	1.00766	FALSE	FALSE	FALSE	1	Prestw-247
Ec	Alclofenac	PW	Cadaverine	0.969586	-1	0	340.541	1.91549	1.05852	FALSE	FALSE	FALSE	1	Prestw-1991
Ec	Alclofenac	PW	Putrescine	1.01799	0	0	35.2313	1.91549	1.05852	FALSE	FALSE	FALSE	1	Prestw-1991
Ec	Alclometasone dipropionate	PW	Cadaverine	0.985601	0	0	358.215	1.93808	1.07101	FALSE	FALSE	FALSE	1	Prestw-771
Ec	Alclometasone dipropionate	PW	Putrescine	1.02994	1	0	35.0719	1.93808	1.07101	FALSE	FALSE	FALSE	1	Prestw-771
Ec	Alcuronium chloride	PW	Cadaverine	0.914767	-1	0	327.439	2.26569	0.982116	FALSE	FALSE	FALSE	1	Prestw-1036
Ec	Alcuronium chloride	PW	Putrescine	1.12405	0	0.5	39.7579	2.26569	0.982116	FALSE	FALSE	FALSE	1	Prestw-1036
Ec	Alendronate sodium	PW	Cadaverine	1.0094	0	0	358.878	1.88214	1.04009	FALSE	FALSE	FALSE	1	Prestw-1210
Ec	Alendronate sodium	PW	Putrescine	0.991898	0	0	34.9404	1.88214	1.04009	FALSE	FALSE	FALSE	1	Prestw-1210
Ec	Alexidine dihydrochloride	PW	Cadaverine	1.11692	1	0.5	405.785	1.69824	0.938467	FALSE	FALSE	FALSE	1	Prestw-777
Ec	Alexidine dihydrochloride	PW	Putrescine	1.07513	1	0	36.6078	1.69824	0.938467	FALSE	FALSE	FALSE	1	Prestw-777
Ec	Alfadolone acetate	PW	Cadaverine	1.02594	1	0	367.241	2.27416	1.25673	FALSE	FALSE	FALSE	1	Prestw-1001
Ec	Alfadolone acetate	PW	Putrescine	1.22471	1	0.5	43.3227	2.27416	1.25673	FALSE	FALSE	FALSE	1	Prestw-1001
Ec	Alfaxalone	PW	Cadaverine	1.00143	0	0	358.47	1.86246	1.02922	FALSE	FALSE	FALSE	1	Prestw-1002
Ec	Alfaxalone	PW	Putrescine	0.994336	0	0	35.2243	1.86246	1.02922	FALSE	FALSE	FALSE	1	Prestw-1002
Ec	Alfuzosin hydrochloride	PW	Cadaverine	1.00928	0	0	356.1	1.82464	1.00832	FALSE	FALSE	FALSE	1	Prestw-322
Ec	Alfuzosin hydrochloride	PW	Putrescine	0.975714	0	0	34.9825	1.82464	1.00832	FALSE	FALSE	FALSE	1	Prestw-322
Ec	Algestone acetophenide	PW	Cadaverine	0.954753	-1	0	338.011	2.2155	1.22431	FALSE	FALSE	FALSE	0	Prestw-1715
Ec	Algestone acetophenide	PW	Putrescine	1.29819	1	0	46.5096	2.2155	1.22431	FALSE	FALSE	FALSE	1	Prestw-1715
Ec	Aliskiren hemifumarate	PW	Cadaverine	1.00026	0	0	354.428	1.79514	0.992013	FALSE	FALSE	FALSE	1	Prestw-1810
Ec	Aliskiren hemifumarate	PW	Putrescine	1.00152	0	0	34.7965	1.79514	0.992013	FALSE	FALSE	FALSE	1	Prestw-1810
Ec	Alizapride hydrochloride	PW	Cadaverine	0.998172	0	0	347.431	1.82202	1.00687	FALSE	FALSE	FALSE	1	Prestw-451
Ec	Alizapride hydrochloride	PW	Putrescine	0.994166	-1	0	34.4046	1.82202	1.00687	FALSE	FALSE	FALSE	1	Prestw-451
Ec	Allantoin	PW	Cadaverine	0.983179	-1	0	342.661	2.0701	1.14396	FALSE	FALSE	FALSE	1	Prestw-2
Ec	Allantoin	PW	Putrescine	1.10136	1	0	39.4396	2.0701	1.14396	FALSE	FALSE	FALSE	1	Prestw-2
Ec	Allitol_50uM	SW	Cadaverine	0.99173	0	0	320.293	1.95957	1.08288	FALSE	FALSE	FALSE	1
Ec	Allitol_50uM	SW	Putrescine	1.01507	1	0	38.5415	1.95957	1.08288	FALSE	FALSE	FALSE	1
Ec	Allopurinol	PW	Cadaverine	1.00701	0	0	346.721	1.70474	0.942056	FALSE	FALSE	FALSE	1	Prestw-2098
Ec	Allopurinol	PW	Putrescine	1.09398	0.5	0	41.8181	1.70474	0.942056	FALSE	FALSE	FALSE	1	Prestw-2098
Ec	Allylestrenol	PW	Cadaverine	0.924103	-1	0	323.593	1.83465	1.01385	FALSE	FALSE	FALSE	1	Prestw-1921
Ec	Allylestrenol	PW	Putrescine	0.977388	-1	0	34.2266	1.83465	1.01385	FALSE	FALSE	FALSE	1	Prestw-1921
Ec	Alogliptin benzoate	PW	Cadaverine	0.991681	0	0	360.272	1.72756	0.954672	FALSE	FALSE	FALSE	1	Prestw-1835
Ec	Alogliptin benzoate	PW	Putrescine	1.01157	0	0	34.4067	1.72756	0.954672	FALSE	FALSE	FALSE	1	Prestw-1835
Ec	Alosetron hydrochloride	PW	Cadaverine	0.945309	-1	0	334.699	1.75529	0.969994	FALSE	FALSE	FALSE	1	Prestw-1781
Ec	Alosetron hydrochloride	PW	Putrescine	0.970867	0	0	34.8568	1.75529	0.969994	FALSE	FALSE	FALSE	1	Prestw-1781
Ec	Alprenolol hydrochloride	PW	Cadaverine	1.00903	0	0	348.55	1.75534	0.970022	FALSE	FALSE	FALSE	1	Prestw-250
Ec	Alprenolol hydrochloride	PW	Putrescine	0.93356	-1	0	32.56	1.75534	0.970022	FALSE	FALSE	FALSE	1	Prestw-250
Ec	Alprostadil	PW	Cadaverine	1.0062	1	0	360.172	1.76763	0.976815	FALSE	FALSE	FALSE	1	Prestw-1018
Ec	Alprostadil	PW	Putrescine	1.05232	1	0	37.2649	1.76763	0.976815	FALSE	FALSE	FALSE	1	Prestw-1018
Ec	Althiazide	PW	Cadaverine	1.06429	0	0.5	386.354	2.00018	1.10532	FALSE	FALSE	FALSE	1	Prestw-721
Ec	Althiazide	PW	Putrescine	1.21323	1	0	41.0818	2.00018	1.10532	FALSE	FALSE	FALSE	1	Prestw-721
Ec	Altrenogest	PW	Cadaverine	1.42426	1	0.5	500.097	1.78549	0.986681	FALSE	FALSE	FALSE	0	Prestw-1716
Ec	Altrenogest	PW	Putrescine	1.08623	0	0	38.9595	1.78549	0.986681	FALSE	FALSE	FALSE	1	Prestw-1716
Ec	Altretamine	PW	Cadaverine	1.00946	0	0	342.23	1.89502	1.04721	FALSE	FALSE	FALSE	1	Prestw-946
Ec	Altretamine	PW	Putrescine	1.14577	1	0	47.2634	1.89502	1.04721	FALSE	FALSE	FALSE	1	Prestw-946
Ec	Alverine citrate salt	PW	Cadaverine	1.29114	1	1	446.653	1.83644	1.01484	TRUE	TRUE	FALSE	0	Prestw-174
Ec	Alverine citrate salt	PW	Putrescine	0.895027	-1	0.5	30.9255	1.83644	1.01484	FALSE	FALSE	FALSE	1	Prestw-174
Ec	Ambrisentan	PW	Cadaverine	0.985172	0	0	350.203	2.17365	1.20118	FALSE	FALSE	FALSE	1	Prestw-1497
Ec	Ambrisentan	PW	Putrescine	1.20797	1	0	42.2984	2.17365	1.20118	FALSE	FALSE	FALSE	1	Prestw-1497
Ec	Ambroxol hydrochloride	PW	Cadaverine	1.00958	0	0	355.76	1.93529	1.06946	FALSE	FALSE	FALSE	1	Prestw-366
Ec	Ambroxol hydrochloride	PW	Putrescine	1.0499	0	0	37.6403	1.93529	1.06946	FALSE	FALSE	FALSE	1	Prestw-366
Ec	Amcinonide	PW	Cadaverine	1.03701	1	0	368.585	1.83893	1.01621	FALSE	FALSE	FALSE	1	Prestw-1476
Ec	Amcinonide	PW	Putrescine	1.01643	0	0	35.6733	1.83893	1.01621	FALSE	FALSE	FALSE	1	Prestw-1476
Ec	Amethopterin	PW	Cadaverine	1.00332	0	0	353.414	1.84729	1.02083	FALSE	FALSE	FALSE	1	Prestw-373
Ec	Amethopterin	PW	Putrescine	1.00214	1	0	35.9245	1.84729	1.02083	FALSE	FALSE	FALSE	1	Prestw-373
Ec	Amezinium metilsulfate	PW	Cadaverine	1.0232	0	0	358.063	1.88572	1.04207	FALSE	FALSE	FALSE	1	Prestw-1920
Ec	Amezinium metilsulfate	PW	Putrescine	0.969153	0	0	33.967	1.88572	1.04207	FALSE	FALSE	FALSE	1	Prestw-1920
Ec	Amfepramone hydrochloride	PW	Cadaverine	0.937712	-1	0	332.379	1.89476	1.04706	FALSE	FALSE	FALSE	1	Prestw-1471
Ec	Amfepramone hydrochloride	PW	Putrescine	1.06334	1	0	36.9437	1.89476	1.04706	FALSE	FALSE	FALSE	1	Prestw-1471
Ec	Amidopyrine	PW	Cadaverine	0.984498	0	0	348.771	1.85363	1.02434	FALSE	FALSE	FALSE	1	Prestw-88
Ec	Amidopyrine	PW	Putrescine	0.994881	0	0	34.567	1.85363	1.02434	FALSE	FALSE	FALSE	1	Prestw-88
[truncated: 12,176 more rows]
