# Supplementary material for: Impact of drugs and environmental contaminants on amine production by gut bacteria
Source: Mol Syst Biol. 2025 Jun 30;21(10):6. doi: 10.1038/s44320-025-00130-4 (PMC12494721; doi:10.1038/s44320-025-00130-4)
Supplement: Supplementary file 5 — Dataset EV4 [file 44320_2025_130_MOESM5_ESM.xlsx]

## Sheet: Overview
Dataset EV4
Impact of drugs and environmental contaminants on amine production by gut bacteria
Stephan Kamrad, Tara F. Davis and Kiran R. Patil
This dataset contains summary statistics of the dose response screen
For explanation of column names see Dataset EV3

## Sheet: Dataset_EV4
Species	Compound	Compound_concentration	Responder	OD	OD_corr	foldchange	fraction_of_significant_reps	mean_foldchange_sign	n_observations	ODconcordance	up_hit
Cs	Bithionol	0.6125	Tryptamine	4.61147	1.22926	1.08834	0	1	2	TRUE	FALSE
Cs	Bithionol	1.25	Tryptamine	4.51107	1.19702	1.05812	0	1	2	TRUE	FALSE
Cs	Bithionol	2.5	Tryptamine	3.40539	0.905894	1.0681	0	1	2	TRUE	FALSE
Cs	Bithionol	5	Tryptamine	2.7003	0.716237	0.89068	0	-1	2	TRUE	FALSE
Cs	Bithionol	10	Tryptamine	0.543785	0.141525	0.0764116	1	-1	2	TRUE	FALSE
Cs	Bithionol	20	Tryptamine	-0.117514	-0.0314035	0.0164824	1	-1	2	TRUE	FALSE
Cs	Carbadox	0.6125	Tryptamine	4.38425	1.09424	0.85202	0	-1	2	TRUE	FALSE
Cs	Carbadox	1.25	Tryptamine	3.56568	0.889801	0.79033	0.5	-1	2	TRUE	FALSE
Cs	Carbadox	2.5	Tryptamine	3.99774	0.998683	0.723704	0.5	-1	2	FALSE	FALSE
Cs	Carbadox	5	Tryptamine	4.17464	1.0424	0.739122	1	-1	2	FALSE	FALSE
Cs	Carbadox	10	Tryptamine	2.97106	0.741704	0.773945	0.5	-1	2	TRUE	FALSE
Cs	Carbadox	20	Tryptamine	1.34273	0.332788	0.34262	1	-1	2	TRUE	FALSE
Cs	Cefepime hydrochloride	0.6125	Tryptamine	3.61751	0.965406	1.03646	0	1	2	TRUE	FALSE
Cs	Cefepime hydrochloride	1.25	Tryptamine	2.98918	0.79769	1.04444	0	1	2	TRUE	FALSE
Cs	Cefepime hydrochloride	2.5	Tryptamine	3.71087	0.987814	1.03218	0	1	2	TRUE	FALSE
Cs	Cefepime hydrochloride	5	Tryptamine	2.45068	0.651942	0.974644	0	-1	2	FALSE	FALSE
Cs	Cefepime hydrochloride	10	Tryptamine	0.72924	0.195184	0.808158	0.5	-1	2	FALSE	FALSE
Cs	Cefepime hydrochloride	20	Tryptamine	-0.0541017	-0.0150574	0.125118	1	-1	2	TRUE	FALSE
Cs	Cefixime	0.6125	Tryptamine	4.19577	1.04702	0.976969	0	-1	2	TRUE	FALSE
Cs	Cefixime	1.25	Tryptamine	4.0848	1.02015	0.993538	0	0	2	TRUE	FALSE
Cs	Cefixime	2.5	Tryptamine	3.36663	0.841553	0.974404	0	-1	2	TRUE	FALSE
Cs	Cefixime	5	Tryptamine	3.28636	0.820203	0.93729	0	-1	2	TRUE	FALSE
Cs	Cefixime	10	Tryptamine	2.70483	0.675385	0.924644	0	-1	2	TRUE	FALSE
Cs	Cefixime	20	Tryptamine	2.11374	0.526636	0.887503	0	-1	2	FALSE	FALSE
Cs	Ceforanide	0.6125	Tryptamine	3.37242	0.842058	0.989431	0	0	2	TRUE	FALSE
Cs	Ceforanide	1.25	Tryptamine	3.07046	0.76657	1.00316	0	0	2	TRUE	FALSE
Cs	Ceforanide	2.5	Tryptamine	2.26447	0.56371	1.03718	0	0	2	FALSE	FALSE
Cs	Ceforanide	5	Tryptamine	1.44288	0.359822	0.576459	1	-1	2	TRUE	FALSE
Cs	Ceforanide	10	Tryptamine	-0.0130851	-0.00349941	0.0350337	1	-1	2	TRUE	FALSE
Cs	Ceforanide	20	Tryptamine	-0.130347	-0.0325119	0.0236017	1	-1	2	TRUE	FALSE
Cs	Cefotiam hydrochloride	0.6125	Tryptamine	3.21339	0.800372	1.02347	0	1	2	TRUE	FALSE
Cs	Cefotiam hydrochloride	1.25	Tryptamine	1.17136	0.292821	0.833133	0	-1	2	FALSE	FALSE
Cs	Cefotiam hydrochloride	2.5	Tryptamine	1.09562	0.272821	0.0314308	1	-1	2	TRUE	FALSE
Cs	Cefotiam hydrochloride	5	Tryptamine	-0.161047	-0.0401868	0.0233581	1	-1	2	TRUE	FALSE
Cs	Cefotiam hydrochloride	10	Tryptamine	-0.136638	-0.0341167	0.0250152	1	-1	2	TRUE	FALSE
Cs	Cefotiam hydrochloride	20	Tryptamine	-0.131354	-0.0327623	0.0224783	1	-1	2	TRUE	FALSE
Cs	Cefprozil	0.6125	Tryptamine	4.11701	1.09847	1.001	0	0	2	TRUE	FALSE
Cs	Cefprozil	1.25	Tryptamine	3.18269	0.850073	0.972501	0	-1	2	TRUE	FALSE
Cs	Cefprozil	2.5	Tryptamine	3.82109	1.01923	1.00306	0	0	2	TRUE	FALSE
Cs	Cefprozil	5	Tryptamine	2.95068	0.789505	0.974034	0	-1	2	TRUE	FALSE
Cs	Cefprozil	10	Tryptamine	2.14419	0.573244	0.925854	0	-1	2	FALSE	FALSE
Cs	Cefprozil	20	Tryptamine	0.724962	0.194287	0.722232	1	-1	2	FALSE	FALSE
Cs	Cefuroxime sodium salt	0.6125	Tryptamine	2.97307	0.800082	1.01085	0	0	2	TRUE	FALSE
Cs	Cefuroxime sodium salt	1.25	Tryptamine	2.58178	0.689532	1.00589	0	0	2	FALSE	FALSE
Cs	Cefuroxime sodium salt	2.5	Tryptamine	2.81077	0.754549	1.04226	0	0	2	FALSE	FALSE
Cs	Cefuroxime sodium salt	5	Tryptamine	0.801459	0.213977	0.763553	1	-1	2	FALSE	FALSE
Cs	Cefuroxime sodium salt	10	Tryptamine	-0.104429	-0.0277392	0.0405793	1	-1	2	TRUE	FALSE
Cs	Cefuroxime sodium salt	20	Tryptamine	-0.16608	-0.0443485	0.0241827	1	-1	2	TRUE	FALSE
Cs	Cephalothin sodium salt	0.6125	Tryptamine	3.14595	0.841122	0.905167	0	-1	2	TRUE	FALSE
Cs	Cephalothin sodium salt	1.25	Tryptamine	2.34675	0.628717	0.0952544	1	-1	2	FALSE	FALSE
Cs	Cephalothin sodium salt	2.5	Tryptamine	-0.148968	-0.0396724	0.022262	1	-1	2	TRUE	FALSE
Cs	Cephalothin sodium salt	5	Tryptamine	-0.0993961	-0.0265988	0.0218497	1	-1	2	TRUE	FALSE
Cs	Cephalothin sodium salt	10	Tryptamine	-0.128837	-0.0343103	0.0236037	1	-1	2	TRUE	FALSE
Cs	Cephalothin sodium salt	20	Tryptamine	-0.139406	-0.0372115	0.0233593	1	-1	2	TRUE	FALSE
Cs	Clofazimine	0.6125	Tryptamine	4.4391	1.10852	0.97489	0	0	2	TRUE	FALSE
Cs	Clofazimine	1.25	Tryptamine	5.36537	1.33879	0.892874	0.5	0	2	FALSE	FALSE
Cs	Clofazimine	2.5	Tryptamine	4.88676	1.2198	0.680865	0.5	-1	2	FALSE	FALSE
Cs	Clofazimine	5	Tryptamine	2.5765	0.640469	0.36473	1	-1	2	FALSE	FALSE
Cs	Clofazimine	10	Tryptamine	2.31958	0.578192	0.379293	1	-1	2	TRUE	FALSE
Cs	Clofazimine	20	Tryptamine	-0.0437846	-0.0108902	0.0192765	1	-1	2	TRUE	FALSE
Cs	Closantel	0.6125	Tryptamine	3.53397	0.882152	0.998495	0	-1	2	TRUE	FALSE
Cs	Closantel	1.25	Tryptamine	3.46905	0.865924	1.01827	0	0	2	TRUE	FALSE
Cs	Closantel	2.5	Tryptamine	3.17187	0.792332	0.991225	0	0	2	TRUE	FALSE
Cs	Closantel	5	Tryptamine	2.99925	0.748946	0.894572	0	-1	2	TRUE	FALSE
Cs	Closantel	10	Tryptamine	1.46829	0.363741	0.367177	1	-1	2	TRUE	FALSE
Cs	Closantel	20	Tryptamine	-0.103422	-0.0257963	0.0184219	1	-1	2	TRUE	FALSE
Cs	DMSO	0.6125	Tryptamine	4.12942	1.06545	1.06948	0.046875	0.8125	64	TRUE	FALSE
Cs	DMSO	1.25	Tryptamine	4.19149	1.08066	1.06815	0.0625	0.625	64	TRUE	FALSE
Cs	DMSO	2.5	Tryptamine	4.08766	1.0543	1.12445	0.203125	0.875	64	TRUE	FALSE
Cs	DMSO	5	Tryptamine	3.73047	0.960466	1.08014	0.078125	0.75	64	TRUE	FALSE
Cs	DMSO	10	Tryptamine	3.68741	0.952824	1.07921	0.0625	0.6875	64	TRUE	FALSE
Cs	DMSO	20	Tryptamine	3.43743	0.886291	1.04224	0.0625	0.28125	64	TRUE	FALSE
Cs	Dimetridazole	0.6125	Tryptamine	4.28938	1.14719	0.869357	0	-1	2	FALSE	FALSE
Cs	Dimetridazole	1.25	Tryptamine	4.1379	1.10462	0.772485	0.5	-1	2	FALSE	FALSE
Cs	Dimetridazole	2.5	Tryptamine	3.14368	0.841817	0.684878	1	-1	2	TRUE	FALSE
Cs	Dimetridazole	5	Tryptamine	4.11198	1.09548	0.18374	1	-1	2	FALSE	FALSE
Cs	Dimetridazole	10	Tryptamine	-0.046301	-0.0121961	0.0282103	1	-1	2	TRUE	FALSE
Cs	Dimetridazole	20	Tryptamine	-0.0563664	-0.0151344	0.0226047	1	-1	2	TRUE	FALSE
Cs	Enoxacin	0.6125	Tryptamine	4.31756	1.15334	0.988219	0	-1	2	TRUE	FALSE
Cs	Enoxacin	1.25	Tryptamine	4.44263	1.18518	0.964732	0	-1	2	TRUE	FALSE
Cs	Enoxacin	2.5	Tryptamine	3.98918	1.06135	0.971569	0	-1	2	TRUE	FALSE
Cs	Enoxacin	5	Tryptamine	3.40362	0.90409	0.711962	1	-1	2	TRUE	FALSE
Cs	Enoxacin	10	Tryptamine	0.910166	0.244932	0.132677	1	-1	2	TRUE	FALSE
Cs	Enoxacin	20	Tryptamine	0.0171112	0.00474474	0.0376154	1	-1	2	TRUE	FALSE
Cs	Florfenicol	0.6125	Tryptamine	4.24635	1.13621	0.85979	0.5	-1	2	FALSE	FALSE
Cs	Florfenicol	1.25	Tryptamine	2.57977	0.685249	0.63562	1	-1	2	TRUE	FALSE
Cs	Florfenicol	2.5	Tryptamine	0.0817816	0.0217855	0.0416152	1	-1	2	TRUE	FALSE
Cs	Florfenicol	5	Tryptamine	-0.124308	-0.033107	0.0331232	1	-1	2	TRUE	FALSE
Cs	Florfenicol	10	Tryptamine	-0.118269	-0.0315007	0.0302099	1	-1	2	TRUE	FALSE
Cs	Florfenicol	20	Tryptamine	-0.121037	-0.0322781	0.0273457	1	-1	2	TRUE	FALSE
Cs	Flumequine	0.6125	Tryptamine	4.077	1.01767	1.02656	0	1	2	TRUE	FALSE
Cs	Flumequine	1.25	Tryptamine	4.14997	1.03583	1.05748	0	1	2	TRUE	FALSE
Cs	Flumequine	2.5	Tryptamine	4.02567	1.00472	1.10779	0	1	2	TRUE	FALSE
Cs	Flumequine	5	Tryptamine	3.79945	0.948272	0.996209	0	-1	2	TRUE	FALSE
Cs	Flumequine	10	Tryptamine	2.64494	0.658857	0.568694	1	-1	2	TRUE	FALSE
Cs	Flumequine	20	Tryptamine	0.808002	0.202477	0.0662022	1	-1	2	TRUE	FALSE
Cs	Hexachlorophene	0.6125	Tryptamine	3.93483	1.05432	1.10351	0	1	2	TRUE	FALSE
Cs	Hexachlorophene	1.25	Tryptamine	3.07071	0.81901	1.031	0	1	2	TRUE	FALSE
Cs	Hexachlorophene	2.5	Tryptamine	2.92099	0.778854	1.09404	0	1	2	FALSE	FALSE
Cs	Hexachlorophene	5	Tryptamine	2.66885	0.711425	0.692994	1	-1	2	TRUE	FALSE
Cs	Hexachlorophene	10	Tryptamine	-0.0468042	-0.0127822	0.0218066	1	-1	2	TRUE	FALSE
Cs	Hexachlorophene	20	Tryptamine	-0.12003	-0.0320295	0.0164162	1	-1	2	TRUE	FALSE
Cs	Linezolid	0.6125	Tryptamine	4.54907	1.13513	0.965854	0	-1	2	TRUE	FALSE
Cs	Linezolid	1.25	Tryptamine	4.22572	1.05466	0.923341	0	-1	2	TRUE	FALSE
Cs	Linezolid	2.5	Tryptamine	4.24031	1.05955	0.894125	0	-1	2	TRUE	FALSE
Cs	Linezolid	5	Tryptamine	3.25692	0.813592	0.76957	1	-1	2	TRUE	FALSE
Cs	Linezolid	10	Tryptamine	2.25516	0.56306	0.509819	1	-1	2	TRUE	FALSE
Cs	Linezolid	20	Tryptamine	-0.135883	-0.0339051	0.0344615	1	-1	2	TRUE	FALSE
Cs	Loracarbef	0.6125	Tryptamine	4.31605	1.15224	0.974156	0	-1	2	TRUE	FALSE
Cs	Loracarbef	1.25	Tryptamine	2.72144	0.723464	0.859846	0	-1	2	TRUE	FALSE
Cs	Loracarbef	2.5	Tryptamine	-0.0576246	-0.0146855	0.0468354	1	-1	2	TRUE	FALSE
Cs	Loracarbef	5	Tryptamine	-0.177655	-0.0472696	0.0243307	1	-1	2	TRUE	FALSE
Cs	Loracarbef	10	Tryptamine	-0.145697	-0.0388321	0.0222659	1	-1	2	TRUE	FALSE
Cs	Loracarbef	20	Tryptamine	-0.152491	-0.0406671	0.0215453	1	-1	2	TRUE	FALSE
Cs	Methicillin sodium	0.6125	Tryptamine	3.13865	0.842503	1.01578	0	0	2	TRUE	FALSE
Cs	Methicillin sodium	1.25	Tryptamine	3.33317	0.887581	1.00228	0	0	2	TRUE	FALSE
Cs	Methicillin sodium	2.5	Tryptamine	3.14494	0.838857	1.00781	0	0	2	TRUE	FALSE
Cs	Methicillin sodium	5	Tryptamine	3.57071	0.949754	0.914668	0	-1	2	TRUE	FALSE
Cs	Methicillin sodium	10	Tryptamine	1.74862	0.469124	0.778919	1	-1	2	FALSE	FALSE
Cs	Methicillin sodium	20	Tryptamine	1.75667	0.468643	0.417343	1	-1	2	TRUE	FALSE
Cs	Metronidazole	0.6125	Tryptamine	4.18948	1.04677	0.744426	1	-1	2	FALSE	FALSE
Cs	Metronidazole	1.25	Tryptamine	4.49874	1.12292	0.758034	1	-1	2	FALSE	FALSE
Cs	Metronidazole	2.5	Tryptamine	4.32335	1.07866	0.550315	1	-1	2	FALSE	FALSE
Cs	Metronidazole	5	Tryptamine	-0.0712129	-0.017818	0.0225446	1	-1	2	TRUE	FALSE
Cs	Metronidazole	10	Tryptamine	-0.0900856	-0.0224443	0.0205856	1	-1	2	TRUE	FALSE
Cs	Metronidazole	20	Tryptamine	-0.0923503	-0.0230406	0.0183306	1	-1	2	TRUE	FALSE
Cs	Monensin sodium salt	0.6125	Tryptamine	3.39683	0.906644	0.985522	0	-1	2	TRUE	FALSE
Cs	Monensin sodium salt	1.25	Tryptamine	3.10493	0.828556	0.918963	0	-1	2	TRUE	FALSE
Cs	Monensin sodium salt	2.5	Tryptamine	2.66105	0.711569	0.785301	1	-1	2	TRUE	FALSE
Cs	Monensin sodium salt	5	Tryptamine	3.1082	0.829096	0.554641	1	-1	2	FALSE	FALSE
Cs	Monensin sodium salt	10	Tryptamine	2.4693	0.66428	0.389845	1	-1	2	FALSE	FALSE
Cs	Monensin sodium salt	20	Tryptamine	1.92979	0.516145	0.266717	1	-1	2	TRUE	FALSE
Cs	Niridazole	0.6125	Tryptamine	4.30876	1.07533	0.707971	1	-1	2	FALSE	FALSE
Cs	Niridazole	1.25	Tryptamine	4.61575	1.15182	0.606771	1	-1	2	FALSE	FALSE
Cs	Niridazole	2.5	Tryptamine	2.37343	0.588156	0.181031	1	-1	2	FALSE	FALSE
Cs	Niridazole	5	Tryptamine	1.04303	0.258384	0.0567874	1	-1	2	TRUE	FALSE
Cs	Niridazole	10	Tryptamine	-0.0583795	-0.0146283	0.0232983	1	-1	2	TRUE	FALSE
Cs	Niridazole	20	Tryptamine	-0.0853045	-0.0212837	0.0180324	1	-1	2	TRUE	FALSE
Cs	Nitazoxanide	0.6125	Tryptamine	4.64368	1.24208	1.0124	0	1	2	TRUE	FALSE
Cs	Nitazoxanide	1.25	Tryptamine	4.60544	1.2305	0.988503	0	0	2	TRUE	FALSE
Cs	Nitazoxanide	2.5	Tryptamine	4.82763	1.28953	0.992614	0	0	2	FALSE	FALSE
Cs	Nitazoxanide	5	Tryptamine	3.05788	0.808758	0.313611	1	-1	2	FALSE	FALSE
Cs	Nitazoxanide	10	Tryptamine	-0.0734776	-0.0196104	0.0174491	1	-1	2	TRUE	FALSE
Cs	Nitazoxanide	20	Tryptamine	-0.0910921	-0.0243094	0.0175052	1	-1	2	TRUE	FALSE
Cs	Norfloxacin	0.6125	Tryptamine	4.10015	1.02401	0.911343	0	-1	2	TRUE	FALSE
Cs	Norfloxacin	1.25	Tryptamine	2.94917	0.735665	0.588502	1	-1	2	TRUE	FALSE
Cs	Norfloxacin	2.5	Tryptamine	0.0387519	0.00965848	0.0459352	1	-1	2	TRUE	FALSE
Cs	Norfloxacin	5	Tryptamine	0.0702063	0.017537	0.0350488	1	-1	2	TRUE	FALSE
Cs	Norfloxacin	10	Tryptamine	0.169351	0.0423071	0.0429262	1	-1	2	TRUE	FALSE
Cs	Norfloxacin	20	Tryptamine	0.0266734	0.00666204	0.0344927	1	-1	2	TRUE	FALSE
Cs	Oxolinic acid	0.6125	Tryptamine	4.15501	1.03665	0.975351	0	-1	2	TRUE	FALSE
Cs	Oxolinic acid	1.25	Tryptamine	3.72647	0.930663	1.02802	0	1	2	TRUE	FALSE
Cs	Oxolinic acid	2.5	Tryptamine	4.21087	1.05107	1.12677	0	1	2	TRUE	FALSE
Cs	Oxolinic acid	5	Tryptamine	3.10921	0.775015	0.788342	0.5	-1	2	TRUE	FALSE
Cs	Oxolinic acid	10	Tryptamine	3.22924	0.806504	0.44625	1	-1	2	FALSE	FALSE
Cs	Oxolinic acid	20	Tryptamine	-0.112229	-0.0279897	0.0474979	1	-1	2	TRUE	FALSE
Cs	Pefloxacin	0.6125	Tryptamine	3.74233	0.934991	0.96642	0	-1	2	TRUE	FALSE
Cs	Pefloxacin	1.25	Tryptamine	3.61953	0.903317	0.893119	0	-1	2	TRUE	FALSE
Cs	Pefloxacin	2.5	Tryptamine	2.55611	0.637694	0.484068	1	-1	2	TRUE	FALSE
Cs	Pefloxacin	5	Tryptamine	0.0173629	0.00439801	0.0366248	1	-1	2	TRUE	FALSE
Cs	Pefloxacin	10	Tryptamine	0.0281832	0.0070992	0.0680556	1	-1	2	TRUE	FALSE
Cs	Pefloxacin	20	Tryptamine	0.089079	0.0222184	0.0375079	1	-1	2	TRUE	FALSE
Cs	Rifaximin	0.6125	Tryptamine	3.96024	1.05502	0.601418	1	-1	2	FALSE	FALSE
Cs	Rifaximin	1.25	Tryptamine	0.984902	0.257323	0.0573897	1	-1	2	TRUE	FALSE
Cs	Rifaximin	2.5	Tryptamine	-0.0983895	-0.0262244	0.0300078	1	-1	2	TRUE	FALSE
Cs	Rifaximin	5	Tryptamine	-0.0958732	-0.0255327	0.0292454	1	-1	2	TRUE	FALSE
Cs	Rifaximin	10	Tryptamine	-0.0953699	-0.0253955	0.0294268	1	-1	2	TRUE	FALSE
Cs	Rifaximin	20	Tryptamine	-0.103674	-0.0276707	0.0293933	1	-1	2	TRUE	FALSE
Cs	Rufloxacin	0.6125	Tryptamine	4.0843	1.09081	1.00331	0	1	2	TRUE	FALSE
Cs	Rufloxacin	1.25	Tryptamine	3.30146	0.87909	0.993814	0	0	2	TRUE	FALSE
Cs	Rufloxacin	2.5	Tryptamine	3.36638	0.898398	0.971992	0	-1	2	TRUE	FALSE
Cs	Rufloxacin	5	Tryptamine	4.11701	1.0946	0.931456	0	-1	2	TRUE	FALSE
Cs	Rufloxacin	10	Tryptamine	2.79139	0.742299	0.674429	1	-1	2	TRUE	FALSE
Cs	Rufloxacin	20	Tryptamine	0.263211	0.0686317	0.0448297	1	-1	2	TRUE	FALSE
Cs	Secnidazole	0.6125	Tryptamine	3.92979	0.981568	0.900926	0	-1	2	TRUE	FALSE
Cs	Secnidazole	1.25	Tryptamine	4.45697	1.11208	0.772794	1	-1	2	FALSE	FALSE
Cs	Secnidazole	2.5	Tryptamine	4.6545	1.16138	0.734775	1	-1	2	FALSE	FALSE
Cs	Secnidazole	5	Tryptamine	0.628083	0.155528	0.0350321	1	-1	2	TRUE	FALSE
Cs	Secnidazole	10	Tryptamine	-0.0933568	-0.0232857	0.0259539	1	-1	2	TRUE	FALSE
Cs	Secnidazole	20	Tryptamine	-0.0920986	-0.0229738	0.0203968	1	-1	2	TRUE	FALSE
Cs	TBBPA	0.6125	Tryptamine	4.08329	1.09183	1.17851	0.5	1	2	TRUE	FALSE
Cs	TBBPA	1.25	Tryptamine	4.35883	1.1626	1.17538	0.5	1	2	TRUE	FALSE
Cs	TBBPA	2.5	Tryptamine	4.70936	1.25489	1.17536	0.5	1	2	TRUE	FALSE
Cs	TBBPA	5	Tryptamine	4.70307	1.2528	1.26813	1	1	2	TRUE	TRUE
Cs	TBBPA	10	Tryptamine	1.73377	0.45242	0.37923	1	-1	2	TRUE	FALSE
Cs	TBBPA	20	Tryptamine	-0.111726	-0.0297629	0.0167967	1	-1	2	TRUE	FALSE
Cs	Tazobactam	0.6125	Tryptamine	4.04202	1.01002	1.00098	0	0	2	TRUE	FALSE
Cs	Tazobactam	1.25	Tryptamine	4.22471	1.05414	1.01074	0	0	2	TRUE	FALSE
Cs	Tazobactam	2.5	Tryptamine	4.03296	1.00627	1.1131	0	1	2	TRUE	FALSE
Cs	Tazobactam	5	Tryptamine	4.04882	1.00946	1.08393	0	1	2	TRUE	FALSE
Cs	Tazobactam	10	Tryptamine	2.59562	0.64798	0.984002	0	-1	2	FALSE	FALSE
Cs	Tazobactam	20	Tryptamine	1.41822	0.353329	0.920869	0	-1	2	FALSE	FALSE
Cs	Troleandomycin	0.6125	Tryptamine	4.21465	1.05183	1.06684	0	1	2	TRUE	FALSE
Cs	Troleandomycin	1.25	Tryptamine	4.04529	1.01024	1.17064	0	1	2	TRUE	FALSE
Cs	Troleandomycin	2.5	Tryptamine	3.55133	0.88609	1.20642	0.5	1	2	FALSE	FALSE
Cs	Troleandomycin	5	Tryptamine	3.48314	0.869505	1.20807	0.5	1	2	FALSE	FALSE
Cs	Troleandomycin	10	Tryptamine	3.56593	0.890219	0.98335	0	-1	2	TRUE	FALSE
Cs	Troleandomycin	20	Tryptamine	0.946653	0.235834	0.343655	1	-1	2	TRUE	FALSE
Ec	Cefdinir	0.6125	Cadaverine	1.46855	0.898705	1.09933	0	1	2	TRUE	FALSE
Ec	Cefdinir	0.6125	Putrescine	1.46855	0.898705	0.75928	1	-1	2	TRUE	FALSE
Ec	Cefdinir	1.25	Cadaverine	1.47811	0.905202	1.18443	0.5	1	2	FALSE	FALSE
Ec	Cefdinir	1.25	Putrescine	1.47811	0.905202	0.836343	0	-1	2	TRUE	FALSE
Ec	Cefdinir	2.5	Cadaverine	0.0880725	0.0538342	1.97938	1	1	2	FALSE	TRUE
Ec	Cefdinir	2.5	Putrescine	0.0880725	0.0538342	1.47239	1	1	2	FALSE	TRUE
Ec	Cefdinir	5	Cadaverine	-0.0684449	-0.0419967	0.81185	0.5	-1	2	FALSE	FALSE
Ec	Cefdinir	5	Putrescine	-0.0684449	-0.0419967	0.281753	1	-1	2	FALSE	FALSE
Ec	Cefdinir	10	Cadaverine	-0.0827881	-0.050709	0.53331	1	-1	2	FALSE	FALSE
Ec	Cefdinir	10	Putrescine	-0.0827881	-0.050709	0.151923	1	-1	2	TRUE	FALSE
Ec	Cefdinir	20	Cadaverine	-0.0777554	-0.0475306	1.16716	0.5	0	2	FALSE	FALSE
Ec	Cefdinir	20	Putrescine	-0.0777554	-0.0475306	0.341598	1	-1	2	FALSE	FALSE
Ec	Cefepime hydrochloride	0.6125	Cadaverine	1.43835	0.880002	1.1267	0	1	2	TRUE	FALSE
Ec	Cefepime hydrochloride	0.6125	Putrescine	1.43835	0.880002	0.696322	1	-1	2	TRUE	FALSE
Ec	Cefepime hydrochloride	1.25	Cadaverine	1.44841	0.887175	1.30143	1	1	2	FALSE	TRUE
Ec	Cefepime hydrochloride	1.25	Putrescine	1.44841	0.887175	0.773889	1	-1	2	TRUE	FALSE
Ec	Cefepime hydrochloride	2.5	Cadaverine	0.401359	0.245759	1.83081	1	1	2	FALSE	TRUE
Ec	Cefepime hydrochloride	2.5	Putrescine	0.401359	0.245759	3.60572	1	1	2	FALSE	TRUE
Ec	Cefepime hydrochloride	5	Cadaverine	-0.0332159	-0.0205254	1.97577	1	1	2	FALSE	TRUE
Ec	Cefepime hydrochloride	5	Putrescine	-0.0332159	-0.0205254	0.875187	0	-1	2	FALSE	FALSE
Ec	Cefepime hydrochloride	10	Cadaverine	-0.0762456	-0.046756	0.644757	1	-1	2	FALSE	FALSE
Ec	Cefepime hydrochloride	10	Putrescine	-0.0762456	-0.046756	0.181569	1	-1	2	TRUE	FALSE
Ec	Cefepime hydrochloride	20	Cadaverine	-0.0938601	-0.0576347	0.844743	0.5	-1	2	FALSE	FALSE
Ec	Cefepime hydrochloride	20	Putrescine	-0.0938601	-0.0576347	0.222907	1	-1	2	FALSE	FALSE
Ec	Cefixime	0.6125	Cadaverine	1.40161	0.847739	1.06916	0	1	2	TRUE	FALSE
Ec	Cefixime	0.6125	Putrescine	1.40161	0.847739	0.814509	1	-1	2	TRUE	FALSE
Ec	Cefixime	1.25	Cadaverine	1.49547	0.903276	1.07342	0	1	2	TRUE	FALSE
Ec	Cefixime	1.25	Putrescine	1.49547	0.903276	0.897331	0.5	-1	2	TRUE	FALSE
Ec	Cefixime	2.5	Cadaverine	1.42073	0.859256	1.72163	1	1	2	FALSE	TRUE
Ec	Cefixime	2.5	Putrescine	1.42073	0.859256	0.839081	0.5	-1	2	TRUE	FALSE
Ec	Cefixime	5	Cadaverine	0.314545	0.193049	2.01239	1	1	2	FALSE	TRUE
Ec	Cefixime	5	Putrescine	0.314545	0.193049	2.81597	1	1	2	FALSE	TRUE
Ec	Cefixime	10	Cadaverine	0.056618	0.0343536	2.20249	1	1	2	FALSE	TRUE
Ec	Cefixime	10	Putrescine	0.056618	0.0343536	1.36799	1	1	2	FALSE	TRUE
Ec	Cefixime	20	Cadaverine	-0.00855561	-0.00513806	2.17353	1	1	2	FALSE	TRUE
Ec	Cefixime	20	Putrescine	-0.00855561	-0.00513806	1.15936	0.5	0	2	FALSE	FALSE
Ec	Cefoperazone dihydrate	0.6125	Cadaverine	1.48943	0.900231	1.07141	0	1	2	TRUE	FALSE
Ec	Cefoperazone dihydrate	0.6125	Putrescine	1.48943	0.900231	0.765379	1	-1	2	TRUE	FALSE
Ec	Cefoperazone dihydrate	1.25	Cadaverine	1.51233	0.913851	1.12068	0	1	2	TRUE	FALSE
Ec	Cefoperazone dihydrate	1.25	Putrescine	1.51233	0.913851	0.850743	0.5	-1	2	TRUE	FALSE
Ec	Cefoperazone dihydrate	2.5	Cadaverine	0.853548	0.514394	1.82426	1	1	2	FALSE	TRUE
Ec	Cefoperazone dihydrate	2.5	Putrescine	0.853548	0.514394	3.19796	1	1	2	FALSE	TRUE
Ec	Cefoperazone dihydrate	5	Cadaverine	0.123805	0.075071	2.14376	1	1	2	FALSE	TRUE
Ec	Cefoperazone dihydrate	5	Putrescine	0.123805	0.075071	1.76534	1	1	2	FALSE	TRUE
Ec	Cefoperazone dihydrate	10	Cadaverine	0.0254152	0.0151038	2.26698	1	1	2	FALSE	TRUE
Ec	Cefoperazone dihydrate	10	Putrescine	0.0254152	0.0151038	1.11203	0	1	2	FALSE	FALSE
Ec	Cefoperazone dihydrate	20	Cadaverine	-0.0390035	-0.0235415	2.16517	1	1	2	FALSE	TRUE
Ec	Cefoperazone dihydrate	20	Putrescine	-0.0390035	-0.0235415	1.04012	0.5	0	2	FALSE	FALSE
Ec	Cefotetan	0.6125	Cadaverine	1.40413	0.849177	1.07765	0	1	2	TRUE	FALSE
Ec	Cefotetan	0.6125	Putrescine	1.40413	0.849177	0.780725	0.5	-1	2	TRUE	FALSE
Ec	Cefotetan	1.25	Cadaverine	1.34273	0.811587	1.22401	1	1	2	FALSE	FALSE
Ec	Cefotetan	1.25	Putrescine	1.34273	0.811587	1.00559	0	0	2	TRUE	FALSE
Ec	Cefotetan	2.5	Cadaverine	1.61726	0.977762	1.17815	0.5	1	2	TRUE	FALSE
Ec	Cefotetan	2.5	Putrescine	1.61726	0.977762	0.822519	1	-1	2	TRUE	FALSE
Ec	Cefotetan	5	Cadaverine	1.19703	0.728011	2.07129	1	1	2	FALSE	TRUE
Ec	Cefotetan	5	Putrescine	1.19703	0.728011	2.04192	1	1	2	FALSE	TRUE
Ec	Cefotetan	10	Cadaverine	0.202315	0.122891	2.24468	1	1	2	FALSE	TRUE
Ec	Cefotetan	10	Putrescine	0.202315	0.122891	2.59797	1	1	2	FALSE	TRUE
Ec	Cefotetan	20	Cadaverine	0.0598893	0.0365528	2.29243	1	1	2	FALSE	TRUE
Ec	Cefotetan	20	Putrescine	0.0598893	0.0365528	1.4805	1	1	2	FALSE	TRUE
Ec	Cefotiam hydrochloride	0.6125	Cadaverine	1.60367	0.968977	1.28818	1	1	2	FALSE	TRUE
Ec	Cefotiam hydrochloride	0.6125	Putrescine	1.60367	0.968977	0.766902	1	-1	2	TRUE	FALSE
Ec	Cefotiam hydrochloride	1.25	Cadaverine	1.69678	1.02605	1.27119	0.5	1	2	TRUE	FALSE
Ec	Cefotiam hydrochloride	1.25	Putrescine	1.69678	1.02605	0.889855	0	-1	2	TRUE	FALSE
Ec	Cefotiam hydrochloride	2.5	Cadaverine	1.49547	0.905891	1.71205	1	1	2	FALSE	TRUE
Ec	Cefotiam hydrochloride	2.5	Putrescine	1.49547	0.905891	2.90719	1	1	2	FALSE	TRUE
Ec	Cefotiam hydrochloride	5	Cadaverine	-0.0259185	-0.0152154	1.33653	0.5	0	2	FALSE	FALSE
Ec	Cefotiam hydrochloride	5	Putrescine	-0.0259185	-0.0152154	0.839036	1	0	2	FALSE	FALSE
Ec	Cefotiam hydrochloride	10	Cadaverine	-0.0905888	-0.0549966	0.56831	1	-1	2	FALSE	FALSE
Ec	Cefotiam hydrochloride	10	Putrescine	-0.0905888	-0.0549966	0.150388	1	-1	2	TRUE	FALSE
Ec	Cefotiam hydrochloride	20	Cadaverine	-0.0948666	-0.057558	0.593935	1	-1	2	FALSE	FALSE
Ec	Cefotiam hydrochloride	20	Putrescine	-0.0948666	-0.057558	0.147766	1	-1	2	TRUE	FALSE
Ec	Cefozopran hydrochloride	0.6125	Cadaverine	1.33518	0.817931	0.986266	0	0	2	TRUE	FALSE
Ec	Cefozopran hydrochloride	0.6125	Putrescine	1.33518	0.817931	0.772283	1	-1	2	TRUE	FALSE
Ec	Cefozopran hydrochloride	1.25	Cadaverine	1.40866	0.862628	0.958571	0	-1	2	TRUE	FALSE
Ec	Cefozopran hydrochloride	1.25	Putrescine	1.40866	0.862628	0.918936	0	0	2	TRUE	FALSE
Ec	Cefozopran hydrochloride	2.5	Cadaverine	1.72874	1.05739	0.928563	0	-1	2	TRUE	FALSE
Ec	Cefozopran hydrochloride	2.5	Putrescine	1.72874	1.05739	0.717036	1	-1	2	FALSE	FALSE
Ec	Cefozopran hydrochloride	5	Cadaverine	1.82889	1.11909	0.961499	0	0	2	TRUE	FALSE
Ec	Cefozopran hydrochloride	5	Putrescine	1.82889	1.11909	0.792533	0.5	-1	2	FALSE	FALSE
Ec	Cefozopran hydrochloride	10	Cadaverine	1.88274	1.15221	1.37868	1	1	2	TRUE	TRUE
Ec	Cefozopran hydrochloride	10	Putrescine	1.88274	1.15221	1.12077	0.5	0	2	TRUE	FALSE
Ec	Cefozopran hydrochloride	20	Cadaverine	0.387519	0.238375	2.15569	1	1	2	FALSE	TRUE
Ec	Cefozopran hydrochloride	20	Putrescine	0.387519	0.238375	2.16514	1	1	2	FALSE	TRUE
Ec	Cefpiramide	0.6125	Cadaverine	1.36563	0.835684	1.44437	1	1	2	FALSE	TRUE
Ec	Cefpiramide	0.6125	Putrescine	1.36563	0.835684	0.826522	0.5	-1	2	TRUE	FALSE
Ec	Cefpiramide	1.25	Cadaverine	1.3075	0.80187	1.5657	1	1	2	FALSE	TRUE
Ec	Cefpiramide	1.25	Putrescine	1.3075	0.80187	1.337	0.5	1	2	FALSE	FALSE
Ec	Cefpiramide	2.5	Cadaverine	0.720684	0.440026	1.97425	1	1	2	FALSE	TRUE
Ec	Cefpiramide	2.5	Putrescine	0.720684	0.440026	3.19255	1	1	2	FALSE	TRUE
Ec	Cefpiramide	5	Cadaverine	0.427529	0.259415	2.18636	1	1	2	FALSE	TRUE
Ec	Cefpiramide	5	Putrescine	0.427529	0.259415	2.26841	1	1	2	FALSE	TRUE
Ec	Cefpiramide	10	Cadaverine	0.00327126	0.00194872	2.26069	1	1	2	FALSE	TRUE
Ec	Cefpiramide	10	Putrescine	0.00327126	0.00194872	1.27732	0.5	1	2	FALSE	FALSE
Ec	Cefpiramide	20	Cadaverine	-0.0261701	-0.01591	2.22498	1	1	2	FALSE	TRUE
Ec	Cefpiramide	20	Putrescine	-0.0261701	-0.01591	0.96594	0.5	0	2	FALSE	FALSE
Ec	Cefuroxime sodium salt	0.6125	Cadaverine	1.42476	0.871622	1.10942	0	1	2	TRUE	FALSE
Ec	Cefuroxime sodium salt	0.6125	Putrescine	1.42476	0.871622	0.906742	0	-1	2	TRUE	FALSE
Ec	Cefuroxime sodium salt	1.25	Cadaverine	1.51686	0.928787	1.13227	0.5	1	2	TRUE	FALSE
Ec	Cefuroxime sodium salt	1.25	Putrescine	1.51686	0.928787	0.852875	0	-1	2	TRUE	FALSE
Ec	Cefuroxime sodium salt	2.5	Cadaverine	1.69074	1.03414	1.08931	0	1	2	TRUE	FALSE
Ec	Cefuroxime sodium salt	2.5	Putrescine	1.69074	1.03414	0.758243	1	-1	2	FALSE	FALSE
Ec	Cefuroxime sodium salt	5	Cadaverine	1.50981	0.92284	2.02246	1	1	2	FALSE	TRUE
Ec	Cefuroxime sodium salt	5	Putrescine	1.50981	0.92284	1.10906	0.5	1	2	TRUE	FALSE
Ec	Cefuroxime sodium salt	10	Cadaverine	0.279819	0.170821	2.0631	1	1	2	FALSE	TRUE
Ec	Cefuroxime sodium salt	10	Putrescine	0.279819	0.170821	2.59305	1	1	2	FALSE	TRUE
Ec	Cefuroxime sodium salt	20	Cadaverine	0.043533	0.0263935	2.12735	1	1	2	FALSE	TRUE
Ec	Cefuroxime sodium salt	20	Putrescine	0.043533	0.0263935	1.24266	0.5	1	2	FALSE	FALSE
Ec	DMSO	0.6125	Cadaverine	1.29954	0.790288	1.04923	0.015625	0.65625	64	FALSE	FALSE
Ec	DMSO	0.6125	Putrescine	1.29954	0.790288	1.01083	0	0.3125	64	TRUE	FALSE
Ec	DMSO	1.25	Cadaverine	1.36317	0.829177	0.960263	0	-0.59375	64	TRUE	FALSE
Ec	DMSO	1.25	Putrescine	1.36317	0.829177	1.05147	0	0.90625	64	TRUE	FALSE
Ec	DMSO	2.5	Cadaverine	1.62863	0.990897	0.976752	0.03125	-0.1875	64	TRUE	FALSE
Ec	DMSO	2.5	Putrescine	1.62863	0.990897	0.931485	0	-0.9375	64	TRUE	FALSE
Ec	DMSO	5	Cadaverine	1.74024	1.05868	0.951904	0.046875	-0.5625	64	TRUE	FALSE
Ec	DMSO	5	Putrescine	1.74024	1.05868	0.932342	0	-0.78125	64	TRUE	FALSE
Ec	DMSO	10	Cadaverine	1.94363	1.1823	0.986027	0.015625	0.03125	64	TRUE	FALSE
Ec	DMSO	10	Putrescine	1.94363	1.1823	1.01782	0	0.4375	64	TRUE	FALSE
Ec	DMSO	20	Cadaverine	1.88888	1.14866	0.976335	0.0625	-0.21875	64	TRUE	FALSE
Ec	DMSO	20	Putrescine	1.88888	1.14866	1.09182	0.0625	0.9375	64	TRUE	FALSE
Ec	Enoxacin	0.6125	Cadaverine	1.45798	0.892562	1.42877	1	1	2	FALSE	TRUE
Ec	Enoxacin	0.6125	Putrescine	1.45798	0.892562	0.82924	0.5	-1	2	TRUE	FALSE
Ec	Enoxacin	1.25	Cadaverine	-0.105687	-0.06473	1.60172	1	1	2	FALSE	TRUE
Ec	Enoxacin	1.25	Putrescine	-0.105687	-0.06473	0.361782	1	-1	2	FALSE	FALSE
Ec	Enoxacin	2.5	Cadaverine	-0.0669351	-0.0409617	1.14098	1	0	2	FALSE	FALSE
Ec	Enoxacin	2.5	Putrescine	-0.0669351	-0.0409617	0.556608	1	-1	2	FALSE	FALSE
Ec	Enoxacin	5	Cadaverine	0.104177	0.0629947	0.433436	1	-1	2	FALSE	FALSE
Ec	Enoxacin	5	Putrescine	0.104177	0.0629947	0.831728	0.5	0	2	FALSE	FALSE
Ec	Enoxacin	10	Cadaverine	0.045546	0.0274803	0.291671	1	-1	2	FALSE	FALSE
Ec	Enoxacin	10	Putrescine	0.045546	0.0274803	0.916042	1	0	2	FALSE	FALSE
Ec	Enoxacin	20	Cadaverine	-0.0452944	-0.0282721	0.278118	1	-1	2	FALSE	FALSE
Ec	Enoxacin	20	Putrescine	-0.0452944	-0.0282721	0.993131	1	0	2	FALSE	FALSE
Ec	Mitomycin C	0.6125	Cadaverine	1.42602	0.87192	1.41827	1	1	2	FALSE	TRUE
Ec	Mitomycin C	0.6125	Putrescine	1.42602	0.87192	0.928568	0	-1	2	TRUE	FALSE
Ec	Mitomycin C	1.25	Cadaverine	1.47786	0.904175	1.58724	1	1	2	FALSE	TRUE
Ec	Mitomycin C	1.25	Putrescine	1.47786	0.904175	1.34687	0.5	1	2	FALSE	FALSE
Ec	Mitomycin C	2.5	Cadaverine	1.51057	0.925366	1.97603	1	1	2	FALSE	TRUE
Ec	Mitomycin C	2.5	Putrescine	1.51057	0.925366	1.27011	0.5	1	2	FALSE	FALSE
Ec	Mitomycin C	5	Cadaverine	1.71137	1.04682	1.94058	1	1	2	FALSE	TRUE
Ec	Mitomycin C	5	Putrescine	1.71137	1.04682	1.13484	0.5	0	2	TRUE	FALSE
Ec	Mitomycin C	10	Cadaverine	1.24736	0.763613	1.24511	0.5	0	2	FALSE	FALSE
Ec	Mitomycin C	10	Putrescine	1.24736	0.763613	0.819897	0.5	-1	2	TRUE	FALSE
Ec	Mitomycin C	20	Cadaverine	-0.0377453	-0.0235366	0.409921	1	-1	2	FALSE	FALSE
Ec	Mitomycin C	20	Putrescine	-0.0377453	-0.0235366	0.672788	0.5	-1	2	FALSE	FALSE
Ec	Pefloxacin	0.6125	Cadaverine	1.39733	0.845	1.43442	1	1	2	FALSE	TRUE
Ec	Pefloxacin	0.6125	Putrescine	1.39733	0.845	0.856702	0.5	-1	2	TRUE	FALSE
Ec	Pefloxacin	1.25	Cadaverine	-0.0468042	-0.0285044	1.58824	1	1	2	FALSE	TRUE
Ec	Pefloxacin	1.25	Putrescine	-0.0468042	-0.0285044	0.450729	1	-1	2	FALSE	FALSE
Ec	Pefloxacin	2.5	Cadaverine	0.305737	0.180201	0.986585	1	0	2	FALSE	FALSE
Ec	Pefloxacin	2.5	Putrescine	0.305737	0.180201	0.765147	0.5	-1	2	FALSE	FALSE
Ec	Pefloxacin	5	Cadaverine	0.0641671	0.0376019	0.318649	1	-1	2	FALSE	FALSE
Ec	Pefloxacin	5	Putrescine	0.0641671	0.0376019	0.819493	0.5	0	2	FALSE	FALSE
Ec	Pefloxacin	10	Cadaverine	0.0145949	0.00803605	0.270523	1	-1	2	FALSE	FALSE
Ec	Pefloxacin	10	Putrescine	0.0145949	0.00803605	0.927288	1	0	2	FALSE	FALSE
Ec	Pefloxacin	20	Cadaverine	-0.0035229	-0.00267935	0.25809	1	-1	2	FALSE	FALSE
Ec	Pefloxacin	20	Putrescine	-0.0035229	-0.00267935	0.961272	1	0	2	FALSE	FALSE
Ka	Besifloxacin hydrochloride	0.6125	Cadaverine	2.06366	1.3166	0.955025	0	-1	2	FALSE	FALSE
Ka	Besifloxacin hydrochloride	0.6125	Histamine	2.06366	1.3166	1.18424	0	1	2	TRUE	FALSE
Ka	Besifloxacin hydrochloride	0.6125	Putrescine	2.06366	1.3166	1.01599	0	1	2	FALSE	FALSE
Ka	Besifloxacin hydrochloride	1.25	Cadaverine	0.746603	0.476503	1.0315	0	0	2	FALSE	FALSE
Ka	Besifloxacin hydrochloride	1.25	Histamine	0.746603	0.476503	0.937783	0	0	2	FALSE	FALSE
Ka	Besifloxacin hydrochloride	1.25	Putrescine	0.746603	0.476503	1.21817	0.5	1	2	FALSE	FALSE
Ka	Besifloxacin hydrochloride	2.5	Cadaverine	0.435078	0.277033	1.02133	0	1	2	FALSE	FALSE
Ka	Besifloxacin hydrochloride	2.5	Histamine	0.435078	0.277033	0.188371	1	-1	2	TRUE	FALSE
Ka	Besifloxacin hydrochloride	2.5	Putrescine	0.435078	0.277033	1.25849	0.5	1	2	FALSE	FALSE
Ka	Besifloxacin hydrochloride	5	Cadaverine	0.526925	0.335684	1.022	0	1	2	FALSE	FALSE
Ka	Besifloxacin hydrochloride	5	Histamine	0.526925	0.335684	0.166021	1	-1	2	TRUE	FALSE
Ka	Besifloxacin hydrochloride	5	Putrescine	0.526925	0.335684	1.35648	0.5	1	2	FALSE	FALSE
Ka	Besifloxacin hydrochloride	10	Cadaverine	0.561147	0.35754	1.00316	0	1	2	FALSE	FALSE
Ka	Besifloxacin hydrochloride	10	Histamine	0.561147	0.35754	0.185129	1	-1	2	TRUE	FALSE
Ka	Besifloxacin hydrochloride	10	Putrescine	0.561147	0.35754	1.42638	1	1	2	FALSE	TRUE
Ka	Besifloxacin hydrochloride	20	Cadaverine	0.473578	0.301977	0.980819	0	-1	2	FALSE	FALSE
Ka	Besifloxacin hydrochloride	20	Histamine	0.473578	0.301977	0.241435	1	-1	2	TRUE	FALSE
Ka	Besifloxacin hydrochloride	20	Putrescine	0.473578	0.301977	1.40044	1	1	2	FALSE	TRUE
Ka	DMSO	0.6125	Cadaverine	1.31285	0.835444	0.998836	0	-0.09375	64	TRUE	FALSE
Ka	DMSO	0.6125	Histamine	1.31285	0.835444	1.09181	0	0.59375	64	FALSE	FALSE
Ka	DMSO	0.6125	Putrescine	1.31285	0.835444	0.936303	0.015625	-0.65625	64	TRUE	FALSE
Ka	DMSO	1.25	Cadaverine	1.36111	0.866164	1.00236	0.015625	-0.28125	64	TRUE	FALSE
Ka	DMSO	1.25	Histamine	1.36111	0.866164	1.00025	0	0	64	TRUE	FALSE
Ka	DMSO	1.25	Putrescine	1.36111	0.866164	0.970792	0.015625	-0.21875	64	TRUE	FALSE
Ka	DMSO	2.5	Cadaverine	1.49266	0.950097	0.968657	0	-0.75	64	TRUE	FALSE
Ka	DMSO	2.5	Histamine	1.49266	0.950097	1.2274	0.0625	0.75	64	FALSE	FALSE
Ka	DMSO	2.5	Putrescine	1.49266	0.950097	0.962495	0	-0.40625	64	TRUE	FALSE
Ka	DMSO	5	Cadaverine	1.65317	1.05261	1.00197	0.015625	-0.25	64	TRUE	FALSE
Ka	DMSO	5	Histamine	1.65317	1.05261	1.07699	0	0.3125	64	TRUE	FALSE
Ka	DMSO	5	Putrescine	1.65317	1.05261	0.994063	0	0	64	TRUE	FALSE
Ka	DMSO	10	Cadaverine	1.83613	1.16869	1.03867	0.015625	0.90625	64	TRUE	FALSE
Ka	DMSO	10	Histamine	1.83613	1.16869	0.977165	0	-0.15625	64	TRUE	FALSE
Ka	DMSO	10	Putrescine	1.83613	1.16869	1.01838	0	0.125	64	TRUE	FALSE
Ka	DMSO	20	Cadaverine	1.77067	1.12699	1.05425	0.0625	0.9375	64	TRUE	FALSE
Ka	DMSO	20	Histamine	1.77067	1.12699	0.915171	0	-0.40625	64	TRUE	FALSE
Ka	DMSO	20	Putrescine	1.77067	1.12699	1.0167	0	-0.03125	64	TRUE	FALSE
Ka	Enoxacin	0.6125	Cadaverine	1.32486	0.844669	0.977429	0	-1	2	TRUE	FALSE
Ka	Enoxacin	0.6125	Histamine	1.32486	0.844669	0.970804	0	-1	2	TRUE	FALSE
Ka	Enoxacin	0.6125	Putrescine	1.32486	0.844669	1.02952	0	1	2	TRUE	FALSE
Ka	Enoxacin	1.25	Cadaverine	1.96502	1.25458	0.983829	0	-1	2	FALSE	FALSE
Ka	Enoxacin	1.25	Histamine	1.96502	1.25458	1.17277	0	1	2	TRUE	FALSE
Ka	Enoxacin	1.25	Putrescine	1.96502	1.25458	1.06071	0	1	2	TRUE	FALSE
Ka	Enoxacin	2.5	Cadaverine	0.868898	0.554427	0.985398	0	-1	2	FALSE	FALSE
Ka	Enoxacin	2.5	Histamine	0.868898	0.554427	1.17574	0	1	2	FALSE	FALSE
Ka	Enoxacin	2.5	Putrescine	0.868898	0.554427	1.20368	0.5	1	2	FALSE	FALSE
Ka	Enoxacin	5	Cadaverine	0.586814	0.373252	1.00875	0	1	2	FALSE	FALSE
Ka	Enoxacin	5	Histamine	0.586814	0.373252	0.540412	0.5	-1	2	TRUE	FALSE
Ka	Enoxacin	5	Putrescine	0.586814	0.373252	1.26706	0.5	1	2	FALSE	FALSE
Ka	Enoxacin	10	Cadaverine	0.735531	0.468525	0.999493	0	0	2	FALSE	FALSE
Ka	Enoxacin	10	Histamine	0.735531	0.468525	0.252091	1	-1	2	TRUE	FALSE
Ka	Enoxacin	10	Putrescine	0.735531	0.468525	1.30117	0.5	1	2	FALSE	FALSE
Ka	Enoxacin	20	Cadaverine	0.515098	0.328374	0.994089	0	-1	2	FALSE	FALSE
Ka	Enoxacin	20	Histamine	0.515098	0.328374	0.329137	1	-1	2	TRUE	FALSE
Ka	Enoxacin	20	Putrescine	0.515098	0.328374	1.33601	1	1	2	FALSE	TRUE
Ka	Gatifloxacin	0.6125	Cadaverine	1.55561	0.992606	0.982889	0	-1	2	TRUE	FALSE
Ka	Gatifloxacin	0.6125	Histamine	1.55561	0.992606	1.34707	0	1	2	FALSE	FALSE
Ka	Gatifloxacin	0.6125	Putrescine	1.55561	0.992606	1.03083	0	1	2	TRUE	FALSE
Ka	Gatifloxacin	1.25	Cadaverine	0.947911	0.605389	1.03007	0	1	2	FALSE	FALSE
Ka	Gatifloxacin	1.25	Histamine	0.947911	0.605389	0.851983	0	0	2	TRUE	FALSE
Ka	Gatifloxacin	1.25	Putrescine	0.947911	0.605389	1.19534	0.5	1	2	FALSE	FALSE
Ka	Gatifloxacin	2.5	Cadaverine	0.474333	0.302169	1.01832	0	1	2	FALSE	FALSE
Ka	Gatifloxacin	2.5	Histamine	0.474333	0.302169	0.15791	1	-1	2	TRUE	FALSE
Ka	Gatifloxacin	2.5	Putrescine	0.474333	0.302169	1.26344	0.5	1	2	FALSE	FALSE
Ka	Gatifloxacin	5	Cadaverine	0.546804	0.348247	0.998995	0	0	2	FALSE	FALSE
Ka	Gatifloxacin	5	Histamine	0.546804	0.348247	0.193486	1	-1	2	TRUE	FALSE
Ka	Gatifloxacin	5	Putrescine	0.546804	0.348247	1.35169	1	1	2	FALSE	TRUE
Ka	Gatifloxacin	10	Cadaverine	0.586059	0.373366	1.00043	0	0	2	FALSE	FALSE
Ka	Gatifloxacin	10	Histamine	0.586059	0.373366	0.283871	1	-1	2	TRUE	FALSE
Ka	Gatifloxacin	10	Putrescine	0.586059	0.373366	1.39687	1	1	2	FALSE	TRUE
Ka	Gatifloxacin	20	Cadaverine	0.378963	0.241659	0.997163	0	0	2	FALSE	FALSE
Ka	Gatifloxacin	20	Histamine	0.378963	0.241659	0.400255	1	-1	2	TRUE	FALSE
Ka	Gatifloxacin	20	Putrescine	0.378963	0.241659	1.24288	0.5	1	2	FALSE	FALSE
Ka	Meropenem	0.6125	Cadaverine	1.32461	0.844338	0.981836	0	0	2	TRUE	FALSE
Ka	Meropenem	0.6125	Histamine	1.32461	0.844338	0.953337	0	0	2	TRUE	FALSE
Ka	Meropenem	0.6125	Putrescine	1.32461	0.844338	1.00166	0	0	2	TRUE	FALSE
Ka	Meropenem	1.25	Cadaverine	1.5541	0.992372	1.00685	0	1	2	TRUE	FALSE
Ka	Meropenem	1.25	Histamine	1.5541	0.992372	0.643136	0	-1	2	FALSE	FALSE
Ka	Meropenem	1.25	Putrescine	1.5541	0.992372	1.06233	0	1	2	TRUE	FALSE
Ka	Meropenem	2.5	Cadaverine	1.40186	0.893793	1.00051	0	0	2	TRUE	FALSE
Ka	Meropenem	2.5	Histamine	1.40186	0.893793	0.612009	0	-1	2	FALSE	FALSE
Ka	Meropenem	2.5	Putrescine	1.40186	0.893793	0.976042	0	0	2	TRUE	FALSE
Ka	Meropenem	5	Cadaverine	2.20081	1.40392	1.06022	0	1	2	FALSE	FALSE
Ka	Meropenem	5	Histamine	2.20081	1.40392	0.461673	1	-1	2	FALSE	FALSE
Ka	Meropenem	5	Putrescine	2.20081	1.40392	1.01019	0	0	2	FALSE	FALSE
Ka	Meropenem	10	Cadaverine	1.45747	0.934922	1.13222	0.5	1	2	TRUE	FALSE
Ka	Meropenem	10	Histamine	1.45747	0.934922	0.288719	1	-1	2	FALSE	FALSE
Ka	Meropenem	10	Putrescine	1.45747	0.934922	0.87943	0.5	-1	2	TRUE	FALSE
Ka	Meropenem	20	Cadaverine	0.565425	0.362796	1.18229	0.5	1	2	FALSE	FALSE
Ka	Meropenem	20	Histamine	0.565425	0.362796	0.227468	1	-1	2	TRUE	FALSE
Ka	Meropenem	20	Putrescine	0.565425	0.362796	0.667057	0.5	-1	2	FALSE	FALSE
Ka	Nitroxoline	0.6125	Cadaverine	1.28057	0.816721	0.966975	0	-1	2	TRUE	FALSE
Ka	Nitroxoline	0.6125	Histamine	1.28057	0.816721	0.949379	0	-1	2	TRUE	FALSE
Ka	Nitroxoline	0.6125	Putrescine	1.28057	0.816721	1.03648	0	1	2	TRUE	FALSE
Ka	Nitroxoline	1.25	Cadaverine	1.27755	0.814809	0.966229	0	-1	2	TRUE	FALSE
Ka	Nitroxoline	1.25	Histamine	1.27755	0.814809	0.910718	0	-1	2	TRUE	FALSE
Ka	Nitroxoline	1.25	Putrescine	1.27755	0.814809	1.03403	0	1	2	TRUE	FALSE
Ka	Nitroxoline	2.5	Cadaverine	1.38324	0.882067	0.934842	0	-1	2	TRUE	FALSE
Ka	Nitroxoline	2.5	Histamine	1.38324	0.882067	1.16177	0	1	2	FALSE	FALSE
Ka	Nitroxoline	2.5	Putrescine	1.38324	0.882067	1.02143	0	1	2	TRUE	FALSE
Ka	Nitroxoline	5	Cadaverine	1.38702	0.884444	0.970765	0	-1	2	TRUE	FALSE
Ka	Nitroxoline	5	Histamine	1.38702	0.884444	0.925711	0	-1	2	TRUE	FALSE
Ka	Nitroxoline	5	Putrescine	1.38702	0.884444	1.06388	0	1	2	TRUE	FALSE
Ka	Nitroxoline	10	Cadaverine	1.01233	0.64573	0.965588	0	-1	2	FALSE	FALSE
Ka	Nitroxoline	10	Histamine	1.01233	0.64573	1.0193	0	0	2	FALSE	FALSE
Ka	Nitroxoline	10	Putrescine	1.01233	0.64573	0.996752	0	0	2	FALSE	FALSE
Ka	Nitroxoline	20	Cadaverine	0.915954	0.584285	0.97734	0	-1	2	FALSE	FALSE
Ka	Nitroxoline	20	Histamine	0.915954	0.584285	0.851842	0	-1	2	FALSE	FALSE
Ka	Nitroxoline	20	Putrescine	0.915954	0.584285	1.00767	0	0	2	FALSE	FALSE
Ka	Norfloxacin	0.6125	Cadaverine	1.78712	1.13845	0.968719	0	-1	2	TRUE	FALSE
Ka	Norfloxacin	0.6125	Histamine	1.78712	1.13845	1.17778	0	1	2	TRUE	FALSE
Ka	Norfloxacin	0.6125	Putrescine	1.78712	1.13845	1.01865	0	1	2	TRUE	FALSE
Ka	Norfloxacin	1.25	Cadaverine	0.7539	0.479057	1.02386	0	1	2	FALSE	FALSE
Ka	Norfloxacin	1.25	Histamine	0.7539	0.479057	0.774799	0	-1	2	FALSE	FALSE
Ka	Norfloxacin	1.25	Putrescine	0.7539	0.479057	1.20826	0.5	1	2	FALSE	FALSE
Ka	Norfloxacin	2.5	Cadaverine	0.570458	0.363242	1.00049	0	0	2	FALSE	FALSE
Ka	Norfloxacin	2.5	Histamine	0.570458	0.363242	0.571383	0.5	-1	2	TRUE	FALSE
Ka	Norfloxacin	2.5	Putrescine	0.570458	0.363242	1.28898	0.5	1	2	FALSE	FALSE
Ka	Norfloxacin	5	Cadaverine	0.602919	0.383874	1.0024	0	0	2	FALSE	FALSE
Ka	Norfloxacin	5	Histamine	0.602919	0.383874	0.189544	1	-1	2	TRUE	FALSE
Ka	Norfloxacin	5	Putrescine	0.602919	0.383874	1.30835	0.5	1	2	FALSE	FALSE
Ka	Norfloxacin	10	Cadaverine	0.605939	0.385018	1.01492	0	0	2	FALSE	FALSE
Ka	Norfloxacin	10	Histamine	0.605939	0.385018	0.262076	1	-1	2	TRUE	FALSE
Ka	Norfloxacin	10	Putrescine	0.605939	0.385018	1.36547	1	1	2	FALSE	TRUE
Ka	Norfloxacin	20	Cadaverine	0.404127	0.256174	1.00455	0	0	2	FALSE	FALSE
Ka	Norfloxacin	20	Histamine	0.404127	0.256174	0.237208	1	-1	2	TRUE	FALSE
Ka	Norfloxacin	20	Putrescine	0.404127	0.256174	1.37075	1	1	2	FALSE	TRUE
Ka	Pefloxacin	0.6125	Cadaverine	1.40488	0.892508	0.979789	0	-1	2	TRUE	FALSE
Ka	Pefloxacin	0.6125	Histamine	1.40488	0.892508	0.99986	0	0	2	TRUE	FALSE
Ka	Pefloxacin	0.6125	Putrescine	1.40488	0.892508	1.04122	0	1	2	TRUE	FALSE
Ka	Pefloxacin	1.25	Cadaverine	1.10695	0.706648	1.0006	0	0	2	FALSE	FALSE
Ka	Pefloxacin	1.25	Histamine	1.10695	0.706648	1.46452	0	1	2	FALSE	FALSE
Ka	Pefloxacin	1.25	Putrescine	1.10695	0.706648	1.11461	0	1	2	FALSE	FALSE
Ka	Pefloxacin	2.5	Cadaverine	0.768495	0.488397	0.971966	0	-1	2	FALSE	FALSE
Ka	Pefloxacin	2.5	Histamine	0.768495	0.488397	1.13149	0	1	2	FALSE	FALSE
Ka	Pefloxacin	2.5	Putrescine	0.768495	0.488397	1.21086	0.5	1	2	FALSE	FALSE
Ka	Pefloxacin	5	Cadaverine	0.715148	0.456286	0.990601	0	-1	2	FALSE	FALSE
Ka	Pefloxacin	5	Histamine	0.715148	0.456286	0.264031	1	-1	2	TRUE	FALSE
Ka	Pefloxacin	5	Putrescine	0.715148	0.456286	1.30887	1	1	2	FALSE	TRUE
Ka	Pefloxacin	10	Cadaverine	0.600654	0.381629	0.994784	0	-1	2	FALSE	FALSE
Ka	Pefloxacin	10	Histamine	0.600654	0.381629	0.417273	0.5	-1	2	TRUE	FALSE
Ka	Pefloxacin	10	Putrescine	0.600654	0.381629	1.34623	1	1	2	FALSE	TRUE
Ka	Pefloxacin	20	Cadaverine	0.412431	0.2618	0.997966	0	0	2	FALSE	FALSE
Ka	Pefloxacin	20	Histamine	0.412431	0.2618	0.270897	1	-1	2	TRUE	FALSE
Ka	Pefloxacin	20	Putrescine	0.412431	0.2618	1.4265	1	1	2	FALSE	TRUE
Ka	Rufloxacin	0.6125	Cadaverine	1.33015	0.84826	0.967384	0	-1	2	TRUE	FALSE
Ka	Rufloxacin	0.6125	Histamine	1.33015	0.84826	1.1023	0	1	2	FALSE	FALSE
Ka	Rufloxacin	0.6125	Putrescine	1.33015	0.84826	0.990017	0	0	2	TRUE	FALSE
Ka	Rufloxacin	1.25	Cadaverine	1.47282	0.939131	0.978769	0	0	2	TRUE	FALSE
Ka	Rufloxacin	1.25	Histamine	1.47282	0.939131	1.02692	0	0	2	TRUE	FALSE
Ka	Rufloxacin	1.25	Putrescine	1.47282	0.939131	0.991566	0	0	2	TRUE	FALSE
Ka	Rufloxacin	2.5	Cadaverine	0.997232	0.636375	0.980497	0	-1	2	FALSE	FALSE
Ka	Rufloxacin	2.5	Histamine	0.997232	0.636375	1.96292	1	1	2	FALSE	TRUE
Ka	Rufloxacin	2.5	Putrescine	0.997232	0.636375	1.04678	0	1	2	FALSE	FALSE
Ka	Rufloxacin	5	Cadaverine	0.665828	0.424819	1.02544	0	1	2	FALSE	FALSE
Ka	Rufloxacin	5	Histamine	0.665828	0.424819	0.83392	0	-1	2	FALSE	FALSE
Ka	Rufloxacin	5	Putrescine	0.665828	0.424819	1.12464	0.5	1	2	FALSE	FALSE
Ka	Rufloxacin	10	Cadaverine	0.732511	0.466172	1.08529	0	1	2	FALSE	FALSE
Ka	Rufloxacin	10	Histamine	0.732511	0.466172	0.211282	1	-1	2	FALSE	FALSE
Ka	Rufloxacin	10	Putrescine	0.732511	0.466172	1.18765	0.5	1	2	FALSE	FALSE
Ka	Rufloxacin	20	Cadaverine	0.581027	0.370301	1.12005	0.5	1	2	FALSE	FALSE
Ka	Rufloxacin	20	Histamine	0.581027	0.370301	0.220108	1	-1	2	TRUE	FALSE
Ka	Rufloxacin	20	Putrescine	0.581027	0.370301	1.192	0.5	1	2	FALSE	FALSE
Ka	Talampicillin hydrochloride	0.6125	Cadaverine	1.25793	0.802185	0.970187	0	-1	2	TRUE	FALSE
Ka	Talampicillin hydrochloride	0.6125	Histamine	1.25793	0.802185	0.999401	0	0	2	TRUE	FALSE
Ka	Talampicillin hydrochloride	0.6125	Putrescine	1.25793	0.802185	1.03296	0	1	2	TRUE	FALSE
Ka	Talampicillin hydrochloride	1.25	Cadaverine	1.26044	0.80397	0.966506	0	-1	2	TRUE	FALSE
Ka	Talampicillin hydrochloride	1.25	Histamine	1.26044	0.80397	0.862136	0	-1	2	TRUE	FALSE
Ka	Talampicillin hydrochloride	1.25	Putrescine	1.26044	0.80397	1.04756	0	1	2	TRUE	FALSE
Ka	Talampicillin hydrochloride	2.5	Cadaverine	1.41922	0.905056	0.958266	0	-1	2	TRUE	FALSE
Ka	Talampicillin hydrochloride	2.5	Histamine	1.41922	0.905056	1.30837	0	1	2	FALSE	FALSE
Ka	Talampicillin hydrochloride	2.5	Putrescine	1.41922	0.905056	1.00648	0	0	2	TRUE	FALSE
Ka	Talampicillin hydrochloride	5	Cadaverine	1.73201	1.10443	1.02682	0	1	2	TRUE	FALSE
Ka	Talampicillin hydrochloride	5	Histamine	1.73201	1.10443	1.26869	0	1	2	TRUE	FALSE
Ka	Talampicillin hydrochloride	5	Putrescine	1.73201	1.10443	1.08149	0	1	2	TRUE	FALSE
Ka	Talampicillin hydrochloride	10	Cadaverine	1.72572	1.10027	1.0927	0	1	2	TRUE	FALSE
Ka	Talampicillin hydrochloride	10	Histamine	1.72572	1.10027	0.959098	0	-1	2	TRUE	FALSE
Ka	Talampicillin hydrochloride	10	Putrescine	1.72572	1.10027	1.11225	0.5	1	2	TRUE	FALSE
Ka	Talampicillin hydrochloride	20	Cadaverine	0.748113	0.477279	1.17457	1	1	2	FALSE	FALSE
Ka	Talampicillin hydrochloride	20	Histamine	0.748113	0.477279	0.912234	0	-1	2	FALSE	FALSE
Ka	Talampicillin hydrochloride	20	Putrescine	0.748113	0.477279	1.12436	0.5	1	2	FALSE	FALSE
Rg	Besifloxacin hydrochloride	0.6125	2-Phenylethylamine	2.01409	1.01366	1.11166	0	1	2	TRUE	FALSE
Rg	Besifloxacin hydrochloride	0.6125	Tryptamine	2.01409	1.01366	1.3648	0.5	1	2	FALSE	FALSE
Rg	Besifloxacin hydrochloride	1.25	2-Phenylethylamine	0.276799	0.127306	0.218994	1	-1	2	TRUE	FALSE
Rg	Besifloxacin hydrochloride	1.25	Tryptamine	0.276799	0.127306	0.414686	1	-1	2	FALSE	FALSE
Rg	Besifloxacin hydrochloride	2.5	2-Phenylethylamine	0.380221	0.192629	0.487094	0.5	-1	2	FALSE	FALSE
Rg	Besifloxacin hydrochloride	2.5	Tryptamine	0.380221	0.192629	0.745787	0	-1	2	FALSE	FALSE
Rg	Besifloxacin hydrochloride	5	2-Phenylethylamine	0.403875	0.206678	0.440201	0.5	-1	2	TRUE	FALSE
Rg	Besifloxacin hydrochloride	5	Tryptamine	0.403875	0.206678	0.656873	0	-1	2	FALSE	FALSE
Rg	Besifloxacin hydrochloride	10	2-Phenylethylamine	0.43231	0.220199	0.320923	0.5	-1	2	TRUE	FALSE
Rg	Besifloxacin hydrochloride	10	Tryptamine	0.43231	0.220199	0.451145	1	-1	2	TRUE	FALSE
Rg	Besifloxacin hydrochloride	20	2-Phenylethylamine	0.359084	0.181586	0.296244	0.5	-1	2	TRUE	FALSE
Rg	Besifloxacin hydrochloride	20	Tryptamine	0.359084	0.181586	0.385278	1	-1	2	TRUE	FALSE
Rg	Cefamandole sodium salt	0.6125	2-Phenylethylamine	2.67464	1.25967	0.850185	0	-1	2	FALSE	FALSE
Rg	Cefamandole sodium salt	0.6125	Tryptamine	2.67464	1.25967	0.991624	0	-1	2	FALSE	FALSE
Rg	Cefamandole sodium salt	1.25	2-Phenylethylamine	2.78863	1.28639	0.767372	0	-1	2	FALSE	FALSE
Rg	Cefamandole sodium salt	1.25	Tryptamine	2.78863	1.28639	0.846951	0	-1	2	FALSE	FALSE
Rg	Cefamandole sodium salt	2.5	2-Phenylethylamine	3.23553	1.52591	0.996125	0	0	2	FALSE	FALSE
Rg	Cefamandole sodium salt	2.5	Tryptamine	3.23553	1.52591	1.20169	0	0	2	FALSE	FALSE
Rg	Cefamandole sodium salt	5	2-Phenylethylamine	1.76195	0.889002	0.492328	0.5	-1	2	FALSE	FALSE
Rg	Cefamandole sodium salt	5	Tryptamine	1.76195	0.889002	0.674926	0.5	-1	2	TRUE	FALSE
Rg	Cefamandole sodium salt	10	2-Phenylethylamine	1.15853	0.479375	0.24371	1	-1	2	TRUE	FALSE
Rg	Cefamandole sodium salt	10	Tryptamine	1.15853	0.479375	0.35722	1	-1	2	TRUE	FALSE
Rg	Cefamandole sodium salt	20	2-Phenylethylamine	1.15702	0.480587	0.177568	1	-1	2	FALSE	FALSE
Rg	Cefamandole sodium salt	20	Tryptamine	1.15702	0.480587	0.262634	1	-1	2	TRUE	FALSE
Rg	Cefepime hydrochloride	0.6125	2-Phenylethylamine	3.4459	1.60186	0.870087	0	0	2	FALSE	FALSE
Rg	Cefepime hydrochloride	0.6125	Tryptamine	3.4459	1.60186	0.971203	0	0	2	FALSE	FALSE
Rg	Cefepime hydrochloride	1.25	2-Phenylethylamine	1.32662	0.589978	0.480886	0.5	-1	2	TRUE	FALSE
Rg	Cefepime hydrochloride	1.25	Tryptamine	1.32662	0.589978	0.745809	0.5	-1	2	TRUE	FALSE
Rg	Cefepime hydrochloride	2.5	2-Phenylethylamine	2.7612	1.21795	0.299822	0.5	-1	2	FALSE	FALSE
Rg	Cefepime hydrochloride	2.5	Tryptamine	2.7612	1.21795	0.462523	1	-1	2	FALSE	FALSE
Rg	Cefepime hydrochloride	5	2-Phenylethylamine	1.0312	0.445487	0.122348	1	-1	2	FALSE	FALSE
Rg	Cefepime hydrochloride	5	Tryptamine	1.0312	0.445487	0.163871	1	-1	2	FALSE	FALSE
Rg	Cefepime hydrochloride	10	2-Phenylethylamine	0.887016	0.382235	0.130742	1	-1	2	FALSE	FALSE
Rg	Cefepime hydrochloride	10	Tryptamine	0.887016	0.382235	0.1495	1	-1	2	TRUE	FALSE
Rg	Cefepime hydrochloride	20	2-Phenylethylamine	0.764972	0.327062	0.159115	1	-1	2	TRUE	FALSE
Rg	Cefepime hydrochloride	20	Tryptamine	0.764972	0.327062	0.144028	1	-1	2	TRUE	FALSE
Rg	Cefoperazone dihydrate	0.6125	2-Phenylethylamine	3.21163	1.55457	0.865856	0	-1	2	FALSE	FALSE
Rg	Cefoperazone dihydrate	0.6125	Tryptamine	3.21163	1.55457	1.00622	0	0	2	FALSE	FALSE
Rg	Cefoperazone dihydrate	1.25	2-Phenylethylamine	2.31052	1.15218	0.808304	0	-1	2	FALSE	FALSE
Rg	Cefoperazone dihydrate	1.25	Tryptamine	2.31052	1.15218	0.955212	0	-1	2	TRUE	FALSE
Rg	Cefoperazone dihydrate	2.5	2-Phenylethylamine	1.90639	0.937302	0.387413	1	-1	2	FALSE	FALSE
Rg	Cefoperazone dihydrate	2.5	Tryptamine	1.90639	0.937302	0.56756	0.5	-1	2	FALSE	FALSE
Rg	Cefoperazone dihydrate	5	2-Phenylethylamine	1.32939	0.627049	0.153019	1	-1	2	FALSE	FALSE
Rg	Cefoperazone dihydrate	5	Tryptamine	1.32939	0.627049	0.219599	1	-1	2	FALSE	FALSE
Rg	Cefoperazone dihydrate	10	2-Phenylethylamine	1.05284	0.478194	0.105107	1	-1	2	FALSE	FALSE
Rg	Cefoperazone dihydrate	10	Tryptamine	1.05284	0.478194	0.139891	1	-1	2	FALSE	FALSE
Rg	Cefoperazone dihydrate	20	2-Phenylethylamine	0.756165	0.344895	0.0985839	1	-1	2	TRUE	FALSE
Rg	Cefoperazone dihydrate	20	Tryptamine	0.756165	0.344895	0.124242	1	-1	2	TRUE	FALSE
Rg	Cefozopran hydrochloride	0.6125	2-Phenylethylamine	2.58203	1.23882	0.622502	0.5	-1	2	FALSE	FALSE
Rg	Cefozopran hydrochloride	0.6125	Tryptamine	2.58203	1.23882	0.714451	0.5	-1	2	FALSE	FALSE
Rg	Cefozopran hydrochloride	1.25	2-Phenylethylamine	1.96754	0.965086	0.361447	0.5	-1	2	FALSE	FALSE
Rg	Cefozopran hydrochloride	1.25	Tryptamine	1.96754	0.965086	0.520431	0.5	-1	2	FALSE	FALSE
Rg	Cefozopran hydrochloride	2.5	2-Phenylethylamine	2.11877	1.02664	0.162371	1	-1	2	FALSE	FALSE
Rg	Cefozopran hydrochloride	2.5	Tryptamine	2.11877	1.02664	0.275096	1	-1	2	FALSE	FALSE
Rg	Cefozopran hydrochloride	5	2-Phenylethylamine	2.18118	1.06327	0.105334	1	-1	2	FALSE	FALSE
Rg	Cefozopran hydrochloride	5	Tryptamine	2.18118	1.06327	0.160219	1	-1	2	FALSE	FALSE
Rg	Cefozopran hydrochloride	10	2-Phenylethylamine	2.5073	1.24215	0.101127	1	-1	2	FALSE	FALSE
Rg	Cefozopran hydrochloride	10	Tryptamine	2.5073	1.24215	0.147744	1	-1	2	FALSE	FALSE
Rg	Cefozopran hydrochloride	20	2-Phenylethylamine	1.21163	0.528922	0.0948371	1	-1	2	FALSE	FALSE
Rg	Cefozopran hydrochloride	20	Tryptamine	1.21163	0.528922	0.135123	1	-1	2	FALSE	FALSE
Rg	Cefpiramide	0.6125	2-Phenylethylamine	2.69552	1.28286	0.656303	0.5	-1	2	FALSE	FALSE
Rg	Cefpiramide	0.6125	Tryptamine	2.69552	1.28286	0.772792	0.5	-1	2	FALSE	FALSE
Rg	Cefpiramide	1.25	2-Phenylethylamine	1.88299	0.920521	0.288313	0.5	-1	2	FALSE	FALSE
Rg	Cefpiramide	1.25	Tryptamine	1.88299	0.920521	0.388277	1	-1	2	FALSE	FALSE
Rg	Cefpiramide	2.5	2-Phenylethylamine	1.85984	0.902078	0.15848	1	-1	2	FALSE	FALSE
Rg	Cefpiramide	2.5	Tryptamine	1.85984	0.902078	0.226403	1	-1	2	FALSE	FALSE
Rg	Cefpiramide	5	2-Phenylethylamine	1.70986	0.827417	0.132212	1	-1	2	FALSE	FALSE
Rg	Cefpiramide	5	Tryptamine	1.70986	0.827417	0.183139	1	-1	2	FALSE	FALSE
Rg	Cefpiramide	10	2-Phenylethylamine	1.45521	0.698472	0.107028	1	-1	2	FALSE	FALSE
Rg	Cefpiramide	10	Tryptamine	1.45521	0.698472	0.153791	1	-1	2	FALSE	FALSE
Rg	Cefpiramide	20	2-Phenylethylamine	1.18571	0.575252	0.130829	1	-1	2	FALSE	FALSE
Rg	Cefpiramide	20	Tryptamine	1.18571	0.575252	0.146674	1	-1	2	FALSE	FALSE
Rg	Chloramphenicol	0.6125	2-Phenylethylamine	1.73201	0.857856	1.00315	0	0	2	TRUE	FALSE
Rg	Chloramphenicol	0.6125	Tryptamine	1.73201	0.857856	1.05019	0	1	2	TRUE	FALSE
Rg	Chloramphenicol	1.25	2-Phenylethylamine	1.61928	0.799612	0.838891	0	-1	2	TRUE	FALSE
Rg	Chloramphenicol	1.25	Tryptamine	1.61928	0.799612	0.821578	0	-1	2	TRUE	FALSE
Rg	Chloramphenicol	2.5	2-Phenylethylamine	1.65098	0.814465	0.647562	0	-1	2	TRUE	FALSE
Rg	Chloramphenicol	2.5	Tryptamine	1.65098	0.814465	0.595072	0	-1	2	TRUE	FALSE
Rg	Chloramphenicol	5	2-Phenylethylamine	1.54278	0.765068	0.601334	0.5	-1	2	TRUE	FALSE
Rg	Chloramphenicol	5	Tryptamine	1.54278	0.765068	0.576516	0.5	-1	2	TRUE	FALSE
Rg	Chloramphenicol	10	2-Phenylethylamine	1.31329	0.646939	0.47694	1	-1	2	TRUE	FALSE
Rg	Chloramphenicol	10	Tryptamine	1.31329	0.646939	0.50551	1	-1	2	TRUE	FALSE
Rg	Chloramphenicol	20	2-Phenylethylamine	0.435581	0.204174	0.173888	1	-1	2	TRUE	FALSE
Rg	Chloramphenicol	20	Tryptamine	0.435581	0.204174	0.174523	1	-1	2	TRUE	FALSE
Rg	DMSO	0.6125	2-Phenylethylamine	1.96137	0.959258	1.10498	0.046875	0.4375	64	TRUE	FALSE
Rg	DMSO	0.6125	Tryptamine	1.96137	0.959258	1.13	0.078125	0.46875	64	TRUE	FALSE
Rg	DMSO	1.25	2-Phenylethylamine	1.80742	0.891117	1.08905	0.015625	0.4375	64	TRUE	FALSE
Rg	DMSO	1.25	Tryptamine	1.80742	0.891117	1.06304	0.015625	0.3125	64	TRUE	FALSE
Rg	DMSO	2.5	2-Phenylethylamine	1.97834	0.973259	1.09922	0.015625	0.15625	64	TRUE	FALSE
Rg	DMSO	2.5	Tryptamine	1.97834	0.973259	1.09094	0.046875	0.3125	64	TRUE	FALSE
Rg	DMSO	5	2-Phenylethylamine	2.12089	1.04443	1.05693	0.03125	0	64	TRUE	FALSE
Rg	DMSO	5	Tryptamine	2.12089	1.04443	0.998317	0.015625	-0.15625	64	TRUE	FALSE
Rg	DMSO	10	2-Phenylethylamine	2.1982	1.087	1.05005	0.015625	0.125	64	TRUE	FALSE
Rg	DMSO	10	Tryptamine	2.1982	1.087	0.993425	0.03125	-0.0625	64	TRUE	FALSE
Rg	DMSO	20	2-Phenylethylamine	2.11961	1.04494	1.06813	0.046875	0	64	TRUE	FALSE
Rg	DMSO	20	Tryptamine	2.11961	1.04494	0.985988	0.015625	-0.21875	64	TRUE	FALSE
Rg	Doripenem monohydrate	0.6125	2-Phenylethylamine	3.74107	1.7446	0.241576	0.5	-1	2	FALSE	FALSE
Rg	Doripenem monohydrate	0.6125	Tryptamine	3.74107	1.7446	0.350436	1	-1	2	FALSE	FALSE
Rg	Doripenem monohydrate	1.25	2-Phenylethylamine	1.81681	0.893032	0.158239	1	-1	2	FALSE	FALSE
Rg	Doripenem monohydrate	1.25	Tryptamine	1.81681	0.893032	0.206166	1	-1	2	FALSE	FALSE
Rg	Doripenem monohydrate	2.5	2-Phenylethylamine	4.17791	2.10197	0.118497	1	-1	2	FALSE	FALSE
Rg	Doripenem monohydrate	2.5	Tryptamine	4.17791	2.10197	0.159805	1	-1	2	FALSE	FALSE
Rg	Doripenem monohydrate	5	2-Phenylethylamine	0.885506	0.380624	0.119335	1	-1	2	FALSE	FALSE
Rg	Doripenem monohydrate	5	Tryptamine	0.885506	0.380624	0.149716	1	-1	2	TRUE	FALSE
Rg	Doripenem monohydrate	10	2-Phenylethylamine	0.817061	0.355097	0.0973874	1	-1	2	FALSE	FALSE
Rg	Doripenem monohydrate	10	Tryptamine	0.817061	0.355097	0.120539	1	-1	2	TRUE	FALSE
Rg	Doripenem monohydrate	20	2-Phenylethylamine	0.827378	0.359974	0.111292	1	-1	2	TRUE	FALSE
Rg	Doripenem monohydrate	20	Tryptamine	0.827378	0.359974	0.128226	1	-1	2	TRUE	FALSE
Rg	Enoxacin	0.6125	2-Phenylethylamine	1.8533	0.916787	0.788352	0	-1	2	TRUE	FALSE
Rg	Enoxacin	0.6125	Tryptamine	1.8533	0.916787	0.906574	0	-1	2	TRUE	FALSE
Rg	Enoxacin	1.25	2-Phenylethylamine	2.15274	1.0705	1.01176	0	0	2	TRUE	FALSE
Rg	Enoxacin	1.25	Tryptamine	2.15274	1.0705	1.03381	0	1	2	TRUE	FALSE
Rg	Enoxacin	2.5	2-Phenylethylamine	1.48213	0.724961	1.49565	0.5	1	2	FALSE	FALSE
Rg	Enoxacin	2.5	Tryptamine	1.48213	0.724961	1.97897	1	1	2	FALSE	TRUE
Rg	Enoxacin	5	2-Phenylethylamine	1.32285	0.638063	1.15819	0	0	2	FALSE	FALSE
Rg	Enoxacin	5	Tryptamine	1.32285	0.638063	1.49664	0.5	1	2	FALSE	FALSE
Rg	Enoxacin	10	2-Phenylethylamine	1.32335	0.63785	1.04011	0	0	2	FALSE	FALSE
Rg	Enoxacin	10	Tryptamine	1.32335	0.63785	1.29713	0	1	2	FALSE	FALSE
Rg	Enoxacin	20	2-Phenylethylamine	1.03095	0.488399	1.15293	0	1	2	FALSE	FALSE
Rg	Enoxacin	20	Tryptamine	1.03095	0.488399	1.46601	0.5	1	2	FALSE	FALSE
Rg	Florfenicol	0.6125	2-Phenylethylamine	1.69351	0.826387	0.644026	0	-1	2	TRUE	FALSE
Rg	Florfenicol	0.6125	Tryptamine	1.69351	0.826387	0.661793	0.5	-1	2	TRUE	FALSE
Rg	Florfenicol	1.25	2-Phenylethylamine	1.54932	0.75706	0.572365	0.5	-1	2	TRUE	FALSE
Rg	Florfenicol	1.25	Tryptamine	1.54932	0.75706	0.536969	0.5	-1	2	TRUE	FALSE
Rg	Florfenicol	2.5	2-Phenylethylamine	1.38475	0.680551	0.508885	0.5	-1	2	TRUE	FALSE
Rg	Florfenicol	2.5	Tryptamine	1.38475	0.680551	0.516497	1	-1	2	TRUE	FALSE
Rg	Florfenicol	5	2-Phenylethylamine	0.790891	0.385706	0.3112	0.5	-1	2	TRUE	FALSE
Rg	Florfenicol	5	Tryptamine	0.790891	0.385706	0.393177	1	-1	2	TRUE	FALSE
Rg	Florfenicol	10	2-Phenylethylamine	0.496225	0.251829	0.20279	0.5	-1	2	TRUE	FALSE
Rg	Florfenicol	10	Tryptamine	0.496225	0.251829	0.260637	1	-1	2	TRUE	FALSE
Rg	Florfenicol	20	2-Phenylethylamine	0.124056	0.0640737	0.198652	0.5	-1	2	TRUE	FALSE
Rg	Florfenicol	20	Tryptamine	0.124056	0.0640737	0.241499	1	-1	2	TRUE	FALSE
Rg	Gatifloxacin	0.6125	2-Phenylethylamine	1.86034	0.931699	1.34903	0	1	2	FALSE	FALSE
Rg	Gatifloxacin	0.6125	Tryptamine	1.86034	0.931699	1.31504	0.5	1	2	FALSE	FALSE
Rg	Gatifloxacin	1.25	2-Phenylethylamine	1.31454	0.649911	1.3261	0	1	2	FALSE	FALSE
Rg	Gatifloxacin	1.25	Tryptamine	1.31454	0.649911	1.49592	0.5	1	2	FALSE	FALSE
Rg	Gatifloxacin	2.5	2-Phenylethylamine	1.10971	0.552819	1.66665	0.5	1	2	FALSE	FALSE
Rg	Gatifloxacin	2.5	Tryptamine	1.10971	0.552819	2.19885	1	1	2	FALSE	TRUE
Rg	Gatifloxacin	5	2-Phenylethylamine	0.954454	0.484008	2.17897	1	1	2	FALSE	TRUE
Rg	Gatifloxacin	5	Tryptamine	0.954454	0.484008	2.86949	1	1	2	FALSE	TRUE
Rg	Gatifloxacin	10	2-Phenylethylamine	0.599648	0.300501	1.21658	0	1	2	FALSE	FALSE
Rg	Gatifloxacin	10	Tryptamine	0.599648	0.300501	1.84904	0.5	1	2	FALSE	FALSE
Rg	Gatifloxacin	20	2-Phenylethylamine	0.205335	0.107204	0.229608	0.5	-1	2	TRUE	FALSE
Rg	Gatifloxacin	20	Tryptamine	0.205335	0.107204	0.434168	1	-1	2	FALSE	FALSE
Rg	Meropenem	0.6125	2-Phenylethylamine	2.32285	1.12941	0.9125	0	-1	2	TRUE	FALSE
Rg	Meropenem	0.6125	Tryptamine	2.32285	1.12941	1.10523	0	1	2	TRUE	FALSE
Rg	Meropenem	1.25	2-Phenylethylamine	2.15249	1.07129	0.800672	0	-1	2	FALSE	FALSE
Rg	Meropenem	1.25	Tryptamine	2.15249	1.07129	0.929778	0	-1	2	TRUE	FALSE
Rg	Meropenem	2.5	2-Phenylethylamine	3.4303	1.63084	0.577821	0.5	-1	2	FALSE	FALSE
Rg	Meropenem	2.5	Tryptamine	3.4303	1.63084	0.800912	0.5	0	2	FALSE	FALSE
Rg	Meropenem	5	2-Phenylethylamine	3.74836	1.87742	0.185327	1	-1	2	FALSE	FALSE
Rg	Meropenem	5	Tryptamine	3.74836	1.87742	0.258711	1	-1	2	FALSE	FALSE
Rg	Meropenem	10	2-Phenylethylamine	0.950679	0.410291	0.161835	1	-1	2	TRUE	FALSE
Rg	Meropenem	10	Tryptamine	0.950679	0.410291	0.21731	1	-1	2	TRUE	FALSE
Rg	Meropenem	20	2-Phenylethylamine	0.84776	0.364835	0.16228	1	-1	2	TRUE	FALSE
Rg	Meropenem	20	Tryptamine	0.84776	0.364835	0.199772	1	-1	2	TRUE	FALSE
Rg	Moxifloxacin	0.6125	2-Phenylethylamine	1.6155	0.812954	2.13338	1	1	2	FALSE	TRUE
Rg	Moxifloxacin	0.6125	Tryptamine	1.6155	0.812954	2.32913	1	1	2	FALSE	TRUE
Rg	Moxifloxacin	1.25	2-Phenylethylamine	1.11097	0.562076	2.40052	1	1	2	FALSE	TRUE
Rg	Moxifloxacin	1.25	Tryptamine	1.11097	0.562076	2.83316	1	1	2	FALSE	TRUE
Rg	Moxifloxacin	2.5	2-Phenylethylamine	1.0468	0.527909	2.6369	1	1	2	FALSE	TRUE
Rg	Moxifloxacin	2.5	Tryptamine	1.0468	0.527909	3.17234	1	1	2	FALSE	TRUE
Rg	Moxifloxacin	5	2-Phenylethylamine	0.965778	0.490925	2.65557	1	1	2	FALSE	TRUE
Rg	Moxifloxacin	5	Tryptamine	0.965778	0.490925	3.2679	1	1	2	FALSE	TRUE
Rg	Moxifloxacin	10	2-Phenylethylamine	0.552089	0.279227	1.29106	0.5	1	2	FALSE	FALSE
Rg	Moxifloxacin	10	Tryptamine	0.552089	0.279227	2.00212	1	1	2	FALSE	TRUE
Rg	Moxifloxacin	20	2-Phenylethylamine	0.229743	0.119432	0.273594	0.5	-1	2	TRUE	FALSE
Rg	Moxifloxacin	20	Tryptamine	0.229743	0.119432	0.510639	1	-1	2	FALSE	FALSE
Rg	Nebularine	0.6125	2-Phenylethylamine	1.72572	0.841988	0.725465	0	-1	2	TRUE	FALSE
Rg	Nebularine	0.6125	Tryptamine	1.72572	0.841988	0.839771	0	-1	2	TRUE	FALSE
Rg	Nebularine	1.25	2-Phenylethylamine	1.3377	0.629015	0.650405	0	-1	2	TRUE	FALSE
Rg	Nebularine	1.25	Tryptamine	1.3377	0.629015	0.755261	0	-1	2	TRUE	FALSE
Rg	Nebularine	2.5	2-Phenylethylamine	0.828384	0.338788	0.367023	0.5	-1	2	TRUE	FALSE
Rg	Nebularine	2.5	Tryptamine	0.828384	0.338788	0.50276	0.5	-1	2	TRUE	FALSE
Rg	Nebularine	5	2-Phenylethylamine	0.820584	0.33563	0.320596	1	-1	2	TRUE	FALSE
Rg	Nebularine	5	Tryptamine	0.820584	0.33563	0.463826	0.5	-1	2	TRUE	FALSE
Rg	Nebularine	10	2-Phenylethylamine	0.822094	0.336133	0.412663	0.5	-1	2	TRUE	FALSE
Rg	Nebularine	10	Tryptamine	0.822094	0.336133	0.551963	0.5	0	2	TRUE	FALSE
Rg	Nebularine	20	2-Phenylethylamine	0.815299	0.333227	0.433705	0.5	-1	2	TRUE	FALSE
Rg	Nebularine	20	Tryptamine	0.815299	0.333227	0.584516	0.5	0	2	FALSE	FALSE
Rg	Norfloxacin	0.6125	2-Phenylethylamine	2.64368	1.36486	1.30307	0	1	2	TRUE	FALSE
Rg	Norfloxacin	0.6125	Tryptamine	2.64368	1.36486	1.44104	1	1	2	TRUE	TRUE
Rg	Norfloxacin	1.25	2-Phenylethylamine	1.65199	0.823405	1.97533	1	1	2	FALSE	TRUE
Rg	Norfloxacin	1.25	Tryptamine	1.65199	0.823405	2.07424	1	1	2	FALSE	TRUE
Rg	Norfloxacin	2.5	2-Phenylethylamine	1.43961	0.713202	1.23309	0.5	0	2	FALSE	FALSE
Rg	Norfloxacin	2.5	Tryptamine	1.43961	0.713202	1.45009	0.5	1	2	FALSE	FALSE
Rg	Norfloxacin	5	2-Phenylethylamine	1.28234	0.627568	1.20147	0	1	2	FALSE	FALSE
Rg	Norfloxacin	5	Tryptamine	1.28234	0.627568	1.31971	0.5	1	2	FALSE	FALSE
Rg	Norfloxacin	10	2-Phenylethylamine	1.23251	0.606856	1.24981	0	1	2	FALSE	FALSE
Rg	Norfloxacin	10	Tryptamine	1.23251	0.606856	1.41195	0.5	1	2	FALSE	FALSE
Rg	Norfloxacin	20	2-Phenylethylamine	0.869401	0.424726	1.37592	0.5	1	2	FALSE	FALSE
Rg	Norfloxacin	20	Tryptamine	0.869401	0.424726	1.50701	1	1	2	FALSE	TRUE
Rg	Oxytetracycline dihydrate	0.6125	2-Phenylethylamine	1.6623	0.833491	0.956104	0	0	2	TRUE	FALSE
Rg	Oxytetracycline dihydrate	0.6125	Tryptamine	1.6623	0.833491	1.1266	0	0	2	FALSE	FALSE
Rg	Oxytetracycline dihydrate	1.25	2-Phenylethylamine	1.65048	0.830309	1.13313	0.5	0	2	FALSE	FALSE
Rg	Oxytetracycline dihydrate	1.25	Tryptamine	1.65048	0.830309	1.30755	0.5	0	2	FALSE	FALSE
Rg	Oxytetracycline dihydrate	2.5	2-Phenylethylamine	1.37418	0.679967	1.34478	0.5	1	2	FALSE	FALSE
Rg	Oxytetracycline dihydrate	2.5	Tryptamine	1.37418	0.679967	1.69032	1	1	2	FALSE	TRUE
Rg	Oxytetracycline dihydrate	5	2-Phenylethylamine	1.17061	0.594478	2.05595	1	1	2	FALSE	TRUE
Rg	Oxytetracycline dihydrate	5	Tryptamine	1.17061	0.594478	2.71429	1	1	2	FALSE	TRUE
Rg	Oxytetracycline dihydrate	10	2-Phenylethylamine	0.822849	0.413634	2.0214	0.5	1	2	FALSE	FALSE
Rg	Oxytetracycline dihydrate	10	Tryptamine	0.822849	0.413634	2.79583	1	1	2	FALSE	TRUE
Rg	Oxytetracycline dihydrate	20	2-Phenylethylamine	0.713387	0.356044	2.07774	0.5	1	2	FALSE	FALSE
Rg	Oxytetracycline dihydrate	20	Tryptamine	0.713387	0.356044	2.82309	1	1	2	FALSE	TRUE
Rg	Pefloxacin	0.6125	2-Phenylethylamine	1.91872	0.962308	0.968894	0	-1	2	TRUE	FALSE
Rg	Pefloxacin	0.6125	Tryptamine	1.91872	0.962308	1.13426	0	1	2	TRUE	FALSE
Rg	Pefloxacin	1.25	2-Phenylethylamine	1.68168	0.84559	1.46726	0.5	1	2	FALSE	FALSE
Rg	Pefloxacin	1.25	Tryptamine	1.68168	0.84559	1.55158	1	1	2	FALSE	TRUE
Rg	Pefloxacin	2.5	2-Phenylethylamine	1.41444	0.699539	1.05334	0	0	2	FALSE	FALSE
Rg	Pefloxacin	2.5	Tryptamine	1.41444	0.699539	1.34059	0.5	1	2	FALSE	FALSE
Rg	Pefloxacin	5	2-Phenylethylamine	1.3616	0.669526	1.01545	0	0	2	FALSE	FALSE
Rg	Pefloxacin	5	Tryptamine	1.3616	0.669526	1.21066	0	1	2	FALSE	FALSE
Rg	Pefloxacin	10	2-Phenylethylamine	1.21691	0.598565	1.02877	0	0	2	FALSE	FALSE
Rg	Pefloxacin	10	Tryptamine	1.21691	0.598565	1.24942	0.5	1	2	FALSE	FALSE
Rg	Pefloxacin	20	2-Phenylethylamine	0.900101	0.443098	1.08061	0	1	2	FALSE	FALSE
Rg	Pefloxacin	20	Tryptamine	0.900101	0.443098	1.32219	0.5	1	2	FALSE	FALSE
Rg	Rufloxacin	0.6125	2-Phenylethylamine	2.21641	1.06619	0.871472	0	-1	2	TRUE	FALSE
Rg	Rufloxacin	0.6125	Tryptamine	2.21641	1.06619	0.989084	0	0	2	TRUE	FALSE
Rg	Rufloxacin	1.25	2-Phenylethylamine	1.97685	0.973714	1.1248	0	1	2	TRUE	FALSE
Rg	Rufloxacin	1.25	Tryptamine	1.97685	0.973714	1.17916	0	1	2	TRUE	FALSE
Rg	Rufloxacin	2.5	2-Phenylethylamine	1.85883	0.910187	2.03907	0.5	1	2	FALSE	FALSE
Rg	Rufloxacin	2.5	Tryptamine	1.85883	0.910187	2.02389	1	1	2	FALSE	TRUE
Rg	Rufloxacin	5	2-Phenylethylamine	1.27781	0.610005	1.33108	0	1	2	FALSE	FALSE
Rg	Rufloxacin	5	Tryptamine	1.27781	0.610005	1.50775	0.5	1	2	FALSE	FALSE
Rg	Rufloxacin	10	2-Phenylethylamine	1.24233	0.593041	1.22264	0	1	2	FALSE	FALSE
Rg	Rufloxacin	10	Tryptamine	1.24233	0.593041	1.23522	0.5	1	2	FALSE	FALSE
Rg	Rufloxacin	20	2-Phenylethylamine	1.02441	0.483813	1.17624	0	1	2	FALSE	FALSE
Rg	Rufloxacin	20	Tryptamine	1.02441	0.483813	1.15893	0.5	1	2	FALSE	FALSE
Rg	Talampicillin hydrochloride	0.6125	2-Phenylethylamine	3.77177	1.7305	0.103443	1	-1	2	FALSE	FALSE
Rg	Talampicillin hydrochloride	0.6125	Tryptamine	3.77177	1.7305	0.121203	1	-1	2	FALSE	FALSE
Rg	Talampicillin hydrochloride	1.25	2-Phenylethylamine	1.65148	0.809911	0.105042	1	-1	2	FALSE	FALSE
Rg	Talampicillin hydrochloride	1.25	Tryptamine	1.65148	0.809911	0.11571	1	-1	2	FALSE	FALSE
Rg	Talampicillin hydrochloride	2.5	2-Phenylethylamine	1.86336	0.917805	0.112453	1	-1	2	FALSE	FALSE
Rg	Talampicillin hydrochloride	2.5	Tryptamine	1.86336	0.917805	0.135646	1	-1	2	FALSE	FALSE
Rg	Talampicillin hydrochloride	5	2-Phenylethylamine	2.81756	1.329	0.100087	1	-1	2	FALSE	FALSE
Rg	Talampicillin hydrochloride	5	Tryptamine	2.81756	1.329	0.129992	1	-1	2	FALSE	FALSE
Rg	Talampicillin hydrochloride	10	2-Phenylethylamine	1.42602	0.72929	0.137504	1	-1	2	FALSE	FALSE
Rg	Talampicillin hydrochloride	10	Tryptamine	1.42602	0.72929	0.173528	1	-1	2	FALSE	FALSE
Rg	Talampicillin hydrochloride	20	2-Phenylethylamine	0.403624	0.198638	0.101813	1	-1	2	TRUE	FALSE
Rg	Talampicillin hydrochloride	20	Tryptamine	0.403624	0.198638	0.13498	1	-1	2	TRUE	FALSE
Rg	Thiamphenicol	0.6125	2-Phenylethylamine	1.70156	0.840188	1.15712	0	1	2	FALSE	FALSE
Rg	Thiamphenicol	0.6125	Tryptamine	1.70156	0.840188	1.03833	0	0	2	TRUE	FALSE
Rg	Thiamphenicol	1.25	2-Phenylethylamine	1.60267	0.789364	1.22577	0	1	2	FALSE	FALSE
Rg	Thiamphenicol	1.25	Tryptamine	1.60267	0.789364	0.877485	0	-1	2	TRUE	FALSE
Rg	Thiamphenicol	2.5	2-Phenylethylamine	1.61802	0.796775	0.610011	0.5	-1	2	TRUE	FALSE
Rg	Thiamphenicol	2.5	Tryptamine	1.61802	0.796775	0.535257	1	-1	2	FALSE	FALSE
Rg	Thiamphenicol	5	2-Phenylethylamine	1.40136	0.686092	0.471054	0.5	-1	2	TRUE	FALSE
Rg	Thiamphenicol	5	Tryptamine	1.40136	0.686092	0.442664	0.5	-1	2	TRUE	FALSE
Rg	Thiamphenicol	10	2-Phenylethylamine	1.16407	0.570209	0.300145	1	-1	2	FALSE	FALSE
Rg	Thiamphenicol	10	Tryptamine	1.16407	0.570209	0.341519	1	-1	2	TRUE	FALSE
Rg	Thiamphenicol	20	2-Phenylethylamine	0.771766	0.380024	0.328716	1	-1	2	TRUE	FALSE
Rg	Thiamphenicol	20	Tryptamine	0.771766	0.380024	0.267342	1	-1	2	TRUE	FALSE
